# Supplementary material for: A genomic approach highlights common and diverse effects and determinants of susceptibility on the yeast Saccharomyces cerevisiae exposed to distinct antimicrobial peptides
Source: BMC Microbiol. 2010 Nov 15;10:289. doi: 10.1186/1471-2180-10-289 (PMC2996382; doi:10.1186/1471-2180-10-289)
Supplement: Additional file 2 — Transcriptome analysis of S. cerevisiae FY1679 after exposure to peptides PAF26 and Melittin. Excel File showing the annotation, signal intensity, processing and statistical significance of expression change for each DNA probe in the GPL4565 array. [file 1471-2180-10-289-S2.XLS]

## Sheet: Add_File_2
				Control						PAF26						Melittin						PAF26/Control							Mel/Control
Spot Label	Systematic Name	Standard name	GO Biological Process	Rep 1	Rep 2	Rep 3	Mean	SD	n	Rep 1	Rep 2	Rep 3	Mean	SD	n	Rep 1	Rep 2	Rep 3	Mean	SD	n	Difference	A	M	Fold-change	(-1)*Z	'p (2-tailed)'	Significance	Difference	A	M	Fold-change	(-1)*Z	'p (2-tailed)'	Significance
R1 - C1 : 10	YBL091C-A		unknown	0	37.899	5.068	1.35282	0.123276	2	52.552	66.794	23.74	1.53921	0.117986	3	6.97	25.423	30.5	1.19213	0.191369	3	0.186393	1.44602	0.619186	1.53601	1.68486	0.0920159	no	-0.160688	1.24801	-0.533795	0.690736	-0.794082	0.427148	no
R1 - C1 : 11	YCR102W-A		unknown	0	2.493	0	n/a	n/a	n/a	10.673	6.298	1.511	0.567863	0.267174	3	0.178	0	2.071	-0.250397	0.525831	2	#VALUE!	0.567863	#VALUE!	#VALUE!	#VALUE!	n/a	n/a	#VALUE!	-0.250397	#VALUE!	#VALUE!	#VALUE!	n/a	n/a
R1 - C1 : 12	YDL130W-A	STF1	ATP synthesis coupled proton transport	4.338	162.904	12.734	n/a	n/a	n/a	238.221	257.239	61.478	2.09096	0.0997481	3	20.474	73.257	43.44	1.55253	0.146391	3	#VALUE!	2.09096	#VALUE!	#VALUE!	1	n/a	yes_1	#VALUE!	1.55253	#VALUE!	#VALUE!	#VALUE!	n/a	n/a
R1 - C1 : 14	YDR034W-B		unknown	2.08	32.778	6.026	1.35889	0.122792	2	36.386	33.256	20.855	1.36628	0.135259	3	3.183	8.867	9.544	0.757994	0.280486	3	0.00738886	1.36259	0.0245453	1.01716	0.0632724	0.94955	no	-0.6009	1.03398	-1.99615	0.250668	-3.00394	0.00266506	yes
R1 - C1 : 15	YDR363W-A	SEM1	filamentous growth, exocytosis, regulation of cell cycle	4.551	103.064	23.022	1.89871	0.114671	2	182.422	97.886	39.873	1.84977	0.105531	3	14.687	79.294	94.346	1.62818	0.143025	3	-0.048943	1.87424	-0.162585	0.893423	-0.482554	0.629412	no	-0.270535	1.73898	-0.898699	0.53637	-1.91481	0.0555164	no
R1 - C1 : 2	YDR525W-A	SNA2	unknown	0	0	0	n/a	n/a	n/a	7.326	2.24	0	0.290963	0.320032	2	2.193	2.24	5.845	0.433903	0.356346	3	#VALUE!	0.290963	#VALUE!	#VALUE!	#VALUE!	n/a	n/a	#VALUE!	0.433903	#VALUE!	#VALUE!	#VALUE!	n/a	n/a
R1 - C1 : 3	YAL025C	MAK16	ribosomal large subunit biogenesis virus-host interaction	0.808	24.014	3.963	1.20033	0.155969	2	43.662	4.7	5.092	1.17604	0.16136	2	9.226	24.822	100.227	1.40149	0.160062	3	-0.024288	1.18819	-0.0806829	0.94561	-0.153055	0.878355	no	0.201158	1.27644	0.668233	1.58913	1.73813	0.0821877	no
R1 - C1 : 4	YAL022C	FUN26	nucleoside transport	0	0	0	n/a	n/a	n/a	0	0	0	n/a	n/a	n/a	0.747	0	5.332	0.266409	0.397013	2	#VALUE!	#DIV/0!	#VALUE!	#VALUE!	#VALUE!	n/a	n/a	#VALUE!	0.266409	#VALUE!	#VALUE!	#VALUE!	n/a	n/a
R1 - C1 : 5	YER048W-A		unknown	0	0	0	n/a	n/a	n/a	0	0	0	n/a	n/a	n/a	0.717	0.082	0.021	-1.0216	0.72325	3	#VALUE!	#DIV/0!	#VALUE!	#VALUE!	#VALUE!	n/a	n/a	#VALUE!	-1.0216	#VALUE!	#VALUE!	#VALUE!	n/a	n/a
R1 - C1 : 6	YER091C-A		unknown	0	0	0	n/a	n/a	n/a	0	0	0	n/a	n/a	n/a	0	0	0	n/a	n/a	n/a	#VALUE!	#DIV/0!	#VALUE!	#VALUE!	#VALUE!	n/a	n/a	#VALUE!	#DIV/0!	#VALUE!	#VALUE!	#VALUE!	n/a	n/a
R1 - C1 : 7	YIR020W-B		unknown	0	1.005	0	n/a	n/a	n/a	0	0.786	1.95	0.103608	0.356525	2	0	0	0.311	n/a	n/a	n/a	#VALUE!	0.103608	#VALUE!	#VALUE!	#VALUE!	n/a	n/a	#VALUE!	#DIV/0!	#VALUE!	#VALUE!	#VALUE!	n/a	n/a
R1 - C1 : 8	YKL221W	MCH2	transport	0	0.168	0	n/a	n/a	n/a	0.534	4.205	0	-0.140941	0.404743	2	0.812	0	2.093	0.0814658	0.442646	2	#VALUE!	-0.140941	#VALUE!	#VALUE!	#VALUE!	n/a	n/a	#VALUE!	0.0814658	#VALUE!	#VALUE!	#VALUE!	n/a	n/a
R1 - C1 : 9	YKL053C-A	MDM35	* mitochondrion organization and biogenesis	1.872	6.006	0	0.415996	0.508488	2	19.197	17.789	1.328	0.784472	0.227233	3	3.82	6.687	4.551	0.636346	0.308399	3	0.368476	0.600234	1.22405	2.33602	0.962728	0.335684	no	0.22035	0.501704	0.731988	1.66093	0.671153	0.502123	no
R1 - C10 : 1	YGL037C	PNC1	chromatin silencing at ribosomal DNA (rDNA), chromatin silencing at telomere, nicotinate nucleotide biosynthesis, salvage pathway	1055.37	875.315	181.808	2.84278	0.0930418	3	1378.48	2790.77	544.645	3.00602	0.0963754	3	234.3	466.33	1039.94	2.63304	0.112443	3	0.163241	2.9244	0.542276	1.45627	2.11067	0.0348011	no	-0.209745	2.71344	-0.696759	0.616957	-1.90847	0.0563305	no
R1 - C10 : 10	YNL162W	RPL42A	protein biosynthesis	2456.38	1717.17	418.07	3.18317	0.0949935	3	3065.98	2083.12	791.36	3.1335	0.0983805	3	1823.01	3214.22	4037.8	3.40588	0.103799	3	-0.049677	3.15834	-0.165023	0.891914	-0.629168	0.529239	no	0.222708	3.27006	0.73982	1.66997	3.34385	0.000826231	yes
R1 - C10 : 11	YDR139C	RUB1	RUB1-dependent protein catabolism	75.243	48.304	10.654	1.63038	0.120858	3	89.431	35.265	31.365	1.72652	0.109118	2	43.123	60.947	80.948	1.72383	0.139462	3	0.0961394	1.67845	0.319368	1.24778	0.92415	0.355408	no	0.093459	1.65264	0.310464	1.24011	1.33644	0.181404	no
R1 - C10 : 12	YDR177W	UBC1	* endocytosis, * germination (sensu Saccharomyces), protein monoubiquitination, protein polyubiquitination	301.976	237.872	46.524	2.27572	0.101948	3	453.528	270.488	77.469	2.2249	0.0973287	3	127.648	218.306	430.823	2.30767	0.120444	3	-0.0508148	2.25031	-0.168803	0.88958	-0.624443	0.532336	no	0.0319524	2.26723	0.106144	1.07635	0.887846	0.374624	no
R1 - C10 : 13	YDR267C	CIA1	unknown	384.369	317.296	50.823	2.36515	0.0996223	3	513.334	336.32	167.105	2.38566	0.0952507	3	120.266	222.474	443.58	2.30601	0.12049	3	0.0205124	2.3754	0.0681408	1.04836	0.25777	0.796585	no	-0.0591359	2.31111	-0.196445	0.872698	-0.113019	0.910015	no
R1 - C10 : 14	YDR182W	CDC1	DNA recombination, bud growth, conjugation with cellular fusion, manganese homeostasis, metal ion homeostasis, spindle pole body duplication (sensu Saccharomyces)	28.929	35.855	7.647	1.40085	0.121527	3	41.18	14.066	23.022	1.49096	0.122008	2	9.12	24.971	49.398	1.29826	0.174042	3	0.0901166	1.4459	0.299361	1.2306	0.810384	0.417719	no	-0.102588	1.32509	-0.340788	0.78961	-0.437787	0.661541	no
R1 - C10 : 15	YDR338C		unknown	0	0	0	n/a	n/a	n/a	0	0	0	n/a	n/a	n/a	0	0	0	n/a	n/a	n/a	#VALUE!	#DIV/0!	#VALUE!	#VALUE!	#VALUE!	n/a	n/a	#VALUE!	#DIV/0!	#VALUE!	#VALUE!	#VALUE!	n/a	n/a
R1 - C10 : 16	YGL006W	PMC1	calcium ion homeostasis, calcium ion transport	92.333	91.904	18.581	1.83364	0.116738	3	221.414	158.914	79.424	2.04772	0.100655	3	48.561	80.65	154.414	1.87507	0.13406	3	0.214076	1.94068	0.711144	1.6371	2.40554	0.0161487	no	0.0414299	1.82989	0.137627	1.10009	0.88047	0.378605	no
R1 - C10 : 2	YMR174C	PAI3	vacuolar protein catabolism	121.754	89.655	21.29	1.8898	0.114977	3	104.634	208.186	39.047	1.87552	0.104833	3	56.211	96.24	225.625	1.97673	0.1306	3	-0.0142843	1.88266	-0.0474515	0.967644	-0.159011	0.87366	no	0.0869341	1.9088	0.288789	1.22161	1.35248	0.176223	no
R1 - C10 : 3	YCL059C	KRR1	ribosome biogenesis	324.502	174.519	71.528	2.30357	0.101191	3	158.53	338.913	99.253	2.2743	0.0965916	2	163.244	206.364	650.672	2.39482	0.118089	3	-0.0292715	2.28893	-0.0972378	0.934821	-0.325678	0.744668	no	0.0912562	2.32473	0.303147	1.23383	1.56138	0.118433	no
R1 - C10 : 4	YIL045W	PIG2	glucose repression	8.479	30.067	3.479	1.08368	0.19827	3	25.234	104.685	35.78	1.79764	0.107	2	5.117	7.609	0	0.868764	0.255885	2	0.713957	1.44066	2.37171	5.17556	5.20318	1.9591e-07	yes	-0.214921	0.951757	-0.713953	0.609648	-0.775249	0.438193	no
R1 - C10 : 5	YJL136C	RPS21B	protein biosynthesis	1757.71	1093.93	182.048	2.9491	0.0930476	3	1961.33	2010.35	325.911	2.93525	0.0955113	3	771.279	1572.18	2610.89	3.11471	0.105147	3	-0.0138449	2.94217	-0.0459918	0.968624	-0.179838	0.85728	no	0.165617	3.00744	0.550166	1.46425	2.6467	0.00812804	no
R1 - C10 : 6	YBR255W		unknown	54.018	51.576	11.858	1.60739	0.121113	3	98.487	135.611	28.668	1.75997	0.108106	3	23.486	43.556	79.237	1.58414	0.144744	3	0.152581	1.68368	0.506862	1.42096	1.6279	0.103546	no	-0.023247	1.5713	-0.0772249	0.947879	0.235743	0.813632	no
R1 - C10 : 7	YLR101C		unknown	144.357	100.704	20.154	1.92334	0.113786	3	134.481	186.938	49.215	1.92976	0.103423	3	76.385	104.443	165.633	1.98822	0.130218	3	0.00642619	1.92655	0.0213473	1.01491	0.0723864	0.942294	no	0.0648866	1.93131	0.215549	1.16115	1.14003	0.254273	no
R1 - C10 : 8	YLR116W	MSL5	mRNA splicing	28.708	19.804	4.108	1.22385	0.148814	3	18.582	42.69	10.076	1.19985	0.157799	3	4.992	12.215	77.387	1.17249	0.194844	3	-0.0240037	1.21185	-0.0797386	0.946229	-0.191681	0.847992	no	-0.0513596	1.1737	-0.170613	0.888465	-0.0171333	0.98633	no
R1 - C10 : 9	YKL079W	SMY1	* exocytosis	717.829	279.098	59.742	2.32211	0.100703	2	917.489	939.647	298.638	2.70251	0.0939867	3	187.504	198.328	473.019	2.36297	0.118933	3	0.380408	2.51231	1.26369	2.40109	4.2491	2.1463e-05	yes	0.0408636	2.31807	0.135746	1.09866	0.907765	0.364002	no
R1 - C11 : 1	YGL018C	JAC1	aerobic respiration, iron-sulfur cluster assembly	51.861	59.803	13.078	1.63709	0.120776	3	80.018	98.622	22.235	1.64701	0.111703	3	18.728	24.948	41.382	1.37666	0.163124	3	0.00992061	1.64205	0.0329555	1.02311	0.104448	0.916814	no	-0.260432	1.48241	-0.865135	0.548995	-1.80483	0.0711008	no
R1 - C11 : 10	YNL129W		unknown	55.658	39.784	8.059	1.51823	0.121707	3	98.864	48.145	18.73	1.54899	0.117257	3	22.186	29.806	64.466	1.49112	0.150847	3	0.0307594	1.53361	0.102181	1.07339	0.315244	0.752576	no	-0.0271108	1.48021	-0.09006	0.939484	0.195021	0.845376	no
R1 - C11 : 11	YDR281C	PHM6	unknown	58.058	14.618	3.886	1.08828	0.196441	2	27.108	4.578	3.234	0.766782	0.23043	3	13.141	22.989	52.817	1.34885	0.166787	3	-0.321501	0.927533	-1.068	0.476979	-1.67154	0.0946143	no	0.26057	1.1941	0.865593	1.82209	1.83119	0.0670726	no
R1 - C11 : 12	YDR408C	ADE8	adenine biosynthesis	124.473	78.72	29.703	1.92238	0.113822	3	141.519	63.272	54.754	1.94716	0.102988	2	64.734	108.052	229.317	2.01628	0.129294	3	0.0247884	1.93477	0.0823453	1.05874	0.252709	0.800493	no	0.0939041	1.94486	0.311943	1.24138	1.43625	0.150932	no
R1 - C11 : 13	YDR411C		unknown	2457.36	2008.87	389.734	3.19579	0.0951717	3	3653.24	3230.04	1083.2	3.26781	0.101084	3	995.165	1569.96	3481.87	3.19308	0.104546	3	0.0720241	3.2318	0.239259	1.18039	0.898535	0.3689	no	-0.00270697	3.16996	-0.00899236	0.993786	0.566343	0.57116	no
R1 - C11 : 14	YDR348C		unknown	55.836	33.489	8.122	1.49488	0.121761	3	79.286	61.959	22.518	1.58022	0.115132	3	20.896	29.397	56.799	1.46211	0.153495	3	0.0853399	1.53755	0.283493	1.21714	0.882077	0.377735	no	-0.032767	1.45403	-0.10885	0.927327	0.142925	0.886349	no
R1 - C11 : 15	YNL161W	CBK1	cellular morphogenesis during conjugation with cellular fusion, establishment and/or maintenance of cell polarity (sensu Saccharomyces), exit from mitosis, response to pheromone during conjugation with cellular fusion	22.141	36.186	13.345	1.44407	0.121733	3	67.022	61.744	23.355	1.56068	0.116424	3	11.536	23.26	66.91	1.36593	0.164508	3	0.116601	1.50237	0.387341	1.30798	1.19897	0.230541	no	-0.078143	1.38054	-0.259585	0.835328	-0.247205	0.804749	no
R1 - C11 : 16	YHR158C	KEL1	cellular morphogenesis, cytogamy, plasma membrane fusion, regulation of cell shape	63.306	76.401	16.566	1.73564	0.119152	3	145.48	95.725	42.64	1.82349	0.106262	3	40.947	58.04	109.07	1.75243	0.138419	3	0.0878509	1.77957	0.291834	1.2242	0.953084	0.340548	no	0.0167882	1.71957	0.0557693	1.03941	0.623279	0.533101	no
R1 - C11 : 2	YCR051W		unknown	168.593	234.624	29.772	2.12473	0.106538	3	465.427	745.087	110.63	2.42692	0.0948696	3	53.601	89.189	127.34	1.87603	0.134027	3	0.302193	2.27583	1.00386	2.00536	3.66907	0.000243435	yes	-0.2487	1.97591	-0.826163	0.564027	-2.0209	0.0432896	no
R1 - C11 : 3	YCR015C		unknown	19.58	18.897	7.033	1.2395	0.144396	3	10.225	42.566	9.609	1.10608	0.172211	3	18.748	40.262	65.508	1.51259	0.149105	3	-0.133424	1.17279	-0.443227	0.735488	-1.0283	0.303807	no	0.27309	1.35158	0.907185	1.87538	2.68719	0.0072056	no
R1 - C11 : 4	YER014W	HEM14	heme biosynthesis	0	4.047	0.363	0.294608	0.568184	2	0	41.962	6.501	1.2288	0.153566	2	5.679	12.504	46.422	1.12056	0.204372	3	0.93419	0.761703	3.10331	8.59389	2.24466	0.0247897	no	0.825952	0.683117	2.74375	6.69811	2.08936	0.0366757	no
R1 - C11 : 5	YJL072C		unknown	54.138	27.254	5.093	1.39302	0.121543	3	72.282	36.312	12.907	1.40891	0.130311	3	19.065	22.875	40.985	1.36529	0.164593	3	0.0158893	1.40097	0.0527831	1.03726	0.154443	0.87726	no	-0.0277373	1.35469	-0.0921412	0.938129	0.17944	0.857592	no
R1 - C11 : 6	YKL162C-A		unknown	193.78	23.094	7.169	1.32057	0.127045	2	107.531	33.786	14.591	1.47373	0.123607	3	90.246	41.936	75.725	1.55465	0.146266	2	0.153163	1.39715	0.508796	1.42286	1.33498	0.181884	no	0.234088	1.41314	0.777623	1.7143	2.06596	0.0388321	no
R1 - C11 : 7	YLR167W	RPS31	protein biosynthesis, ribosomal small subunit assembly and maintenance	8093.17	5233.79	1527.21	3.70467	0.108466	3	10392.2	8854.8	2708.62	3.69782	0.113488	3	5357.13	8423.94	14625.1	3.88773	0.107936	3	-0.00684338	3.70124	-0.0227332	0.984366	-0.0755046	0.939813	no	0.183061	3.77173	0.608115	1.52427	2.62599	0.00863964	no
R1 - C11 : 8	YLR212C	TUB4	microtubule nucleation, mitotic spindle assembly (sensu Saccharomyces)	185.723	76.964	23.518	1.94324	0.113034	3	203.95	188.77	55.588	2.00909	0.101515	3	83.195	119.666	268.652	2.0903	0.126914	3	0.0658508	1.97617	0.218752	1.16373	0.750733	0.452814	no	0.147059	1.9923	0.488518	1.403	1.99744	0.0457773	no
R1 - C11 : 9	YKR019C	IRS4	chromatin silencing at ribosomal DNA (rDNA)	168.971	109.857	38.537	2.05256	0.109002	3	258.946	401.148	422.098	2.19166	0.0978726	2	100.016	120.068	859.7	2.11334	0.12619	2	0.139101	2.12211	0.462085	1.37753	1.48706	0.136999	no	0.0607795	2.05848	0.201905	1.15022	1.0048	0.314994	no
R1 - C12 : 1	YGL015C		unknown	0	0	0	n/a	n/a	n/a	0	0	0	n/a	n/a	n/a	0	0	0	n/a	n/a	n/a	#VALUE!	#DIV/0!	#VALUE!	#VALUE!	#VALUE!	n/a	n/a	#VALUE!	#DIV/0!	#VALUE!	#VALUE!	#VALUE!	n/a	n/a
R1 - C12 : 10	YNL110C	NOP15	* ribosomal large subunit biogenesis	270.891	138.69	68.957	2.23886	0.102994	3	204.156	175.18	57.768	2.00399	0.101632	3	146.237	176.675	683.765	2.36359	0.118916	3	-0.234872	2.12143	-0.780228	0.582275	-2.81149	0.00493131	no	0.124731	2.27676	0.414347	1.3327	1.91203	0.0558719	no
R1 - C12 : 12	YDR453C	TSA2	regulation of redox homeostasis	105.451	78.731	28.446	1.89213	0.114898	3	116.516	241.986	68.311	1.99383	0.101867	3	18.776	43.293	120.935	1.61207	0.14363	3	0.101706	1.94298	0.337859	1.26388	1.14723	0.251288	no	-0.280058	1.72763	-0.930332	0.524738	-2.17644	0.0295221	no
R1 - C12 : 13	YDR414C	ERD1	protein-ER retention	775.27	589.491	106.943	2.66408	0.0942728	3	1114.57	861.528	354.132	2.74279	0.0941028	3	336.555	501.439	1263.4	2.72415	0.110616	3	0.0787095	2.70344	0.261467	1.1987	1.02348	0.306082	no	0.0600676	2.66965	0.19954	1.14833	1.29902	0.193938	no
R1 - C12 : 14	YDR371W	CTS2	unknown	19.288	10.163	3.243	1.03547	0.218013	3	17.73	0	4.442	0.950692	0.19794	2	4.422	7.168	29.587	0.938585	0.24089	3	-0.0847818	0.993083	-0.281639	0.822656	-0.450398	0.652424	no	-0.096889	0.962562	-0.321858	0.800039	-0.25565	0.798221	no
R1 - C12 : 15	YNL144C		unknown	80.275	169.19	37.526	2.00348	0.110768	3	311.119	222.806	122.608	2.20874	0.0975885	3	32.525	102.36	258.848	1.92634	0.132297	3	0.205251	2.10611	0.681829	1.60417	2.40817	0.0160329	no	-0.0771411	1.94045	-0.256257	0.837257	-0.283145	0.777066	no
R1 - C12 : 16	YJL092W	HPR5	double-strand break repair via nonhomologous end-joining	42.826	30.583	10.158	1.47572	0.121773	3	57.759	4.199	9.074	1.36226	0.135746	2	14.946	26.304	58.75	1.4024	0.159954	3	-0.113463	1.41899	-0.376915	0.770082	-0.953625	0.340274	no	-0.0733232	1.41459	-0.243575	0.84465	-0.210129	0.833567	no
R1 - C12 : 2	YML003W		molecular_function unknown	0	0	0	n/a	n/a	n/a	0	0	0	n/a	n/a	n/a	0	0	0	n/a	n/a	n/a	#VALUE!	#DIV/0!	#VALUE!	#VALUE!	#VALUE!	n/a	n/a	#VALUE!	#DIV/0!	#VALUE!	#VALUE!	#VALUE!	n/a	n/a
R1 - C12 : 3	YCR073W-A	SOL2	tRNA processing	31.767	14.87	5.393	1.23643	0.145241	3	25.146	97.098	11.838	1.38593	0.132929	3	5.152	6.063	44.799	0.996523	0.228815	3	0.149503	1.31118	0.496637	1.41092	1.31519	0.188445	no	-0.239905	1.09201	-0.796946	0.575566	-1.22047	0.222286	no
R1 - C12 : 4	YER021W	RPN3	ubiquitin-dependent protein catabolism	412.371	290.226	56.015	2.3765	0.0993495	3	370.178	780.431	121.287	2.4138	0.0949839	3	125.843	181.322	407.675	2.27074	0.121485	3	0.0372997	2.39515	0.123907	1.08968	0.470028	0.638335	no	-0.105755	2.29915	-0.351309	0.783873	-0.627106	0.53059	no
R1 - C12 : 5	YJL066C	MPM1	unknown	136.523	96.845	16.022	1.87639	0.115423	3	155.891	276.022	54.712	2.02289	0.101202	3	32.857	51.604	86.161	1.66942	0.141474	3	0.146505	1.94964	0.48668	1.40122	1.65305	0.0983209	no	-0.206969	1.74844	-0.687535	0.620914	-1.49915	0.133834	no
R1 - C12 : 6	YMR201C	RAD14	nucleotide-excision repair, DNA damage recognition	286.047	175.912	49.561	2.23335	0.103155	3	336.876	673.874	185.845	2.55974	0.0940798	2	125.438	167.642	642.982	2.32488	0.119968	3	0.326398	2.39655	1.08427	2.12031	3.65554	0.000256644	yes	0.0915364	2.25465	0.304077	1.23463	1.53776	0.124107	no
R1 - C12 : 7	YLR171W		unknown	86.243	41.809	9.958	1.61944	0.120985	3	73.35	79.209	18.184	1.57357	0.115558	3	19.186	24.299	56.901	1.42244	0.157642	3	-0.0458778	1.5965	-0.152403	0.899751	-0.474958	0.634817	no	-0.197001	1.49648	-0.654422	0.63533	-1.29057	0.196852	no
R1 - C12 : 8	YLR213C	CRR1	unknown	9.078	0.163	0	-0.0243607	0.726308	2	0	16.652	0.25	0.320583	0.314308	2	6.913	4.104	21.233	0.874508	0.254635	3	0.344944	0.148111	1.14588	2.21281	0.616407	0.537626	no	0.898868	0.400606	2.98598	7.92261	1.77423	0.0760251	no
R1 - C12 : 9	YKR036C	CAF4	* regulation of transcription, DNA-dependent	268.2	161.681	44.003	2.19459	0.104316	3	330.203	362.116	269.357	2.22222	0.0973712	2	156.224	225.726	900.161	2.44843	0.116715	3	0.0276315	2.2084	0.0917898	1.06569	0.302063	0.762604	no	0.25384	2.29704	0.843239	1.79407	3.35012	0.000807759	yes
R1 - C13 : 1	YGR011W		unknown	2.723	0	0	n/a	n/a	n/a	0	3.287	0	n/a	n/a	n/a	0.838	1.771	0	0.159324	0.423356	2	#VALUE!	#DIV/0!	#VALUE!	#VALUE!	#VALUE!	n/a	n/a	#VALUE!	0.159324	#VALUE!	#VALUE!	#VALUE!	n/a	n/a
R1 - C13 : 10	YNL079C	TPM1	actin filament organization, actin polymerization and/or depolymerization, apical bud growth, establishment of cell polarity (sensu Saccharomyces), * exocytosis, * isotropic bud growth, mRNA localization, intracellular, mitochondrion inheritance, vacuole inheritance, vesicle-mediated transport	260.627	251.183	93.175	2.36282	0.0996787	3	259.539	265.136	197.577	2.10224	0.0995213	2	78.666	171.215	396.32	2.19034	0.123836	3	-0.260584	2.23253	-0.86564	0.548803	-2.86647	0.00415083	no	-0.172488	2.25211	-0.572991	0.672222	-1.34618	0.178245	no
R1 - C13 : 11	YDR455C		unknown	10.002	4.121	2.941	0.795583	0.32564	3	7.271	5.517	4.326	0.645406	0.252696	3	0	1.379	6.537	0.281213	0.39339	2	-0.150177	0.720495	-0.498879	0.707657	-0.631064	0.527999	no	-0.51437	0.513931	-1.7087	0.305935	-1.38628	0.165662	no
R1 - C13 : 12	YIL007C		unknown	4.932	2.57	0.777	0.432181	0.500557	3	8.84	7.416	2.363	0.628973	0.255749	3	1.594	1.776	5.148	0.335736	0.380092	3	0.196792	0.530577	0.65373	1.57323	0.606386	0.544258	no	-0.0964453	0.359491	-0.320384	0.800856	-0.13093	0.89583	no
R1 - C13 : 13	YLR141W	RRN5	transcription from Pol I promoter	42.32	27.175	4.929	1.35221	0.123328	3	46.583	32.4	13.234	1.33243	0.139456	3	9.622	15.792	42.98	1.21954	0.186651	3	-0.0197807	1.34232	-0.06571	0.955475	-0.184035	0.853986	no	-0.132678	1.26141	-0.440746	0.736753	-0.648359	0.516753	no
R1 - C13 : 14	YDR501W	PLM2	unknown	6.947	8.805	1.701	0.773466	0.336025	3	12.427	3.889	2.326	0.582549	0.264418	3	0	3.911	13.186	0.659942	0.302923	2	-0.190916	0.678007	-0.63421	0.644294	-0.773356	0.439312	no	-0.113523	0.692237	-0.377116	0.769975	-0.223494	0.823151	no
R1 - C13 : 15	YOL095C	HMI1	mitochondrial genome maintenance	15.55	13.15	2.932	1.027	0.22158	3	28.942	17.308	9.378	1.12291	0.169553	3	4.847	11.405	37.876	1.05486	0.217055	3	0.0959113	1.07495	0.31861	1.24713	0.595405	0.551573	no	0.0278613	1.01646	0.0925531	1.06626	0.428831	0.668046	no
R1 - C13 : 16	YJR109C	CPA2	arginine biosynthesis	260.857	255.176	37.833	2.23476	0.103114	3	871.008	643.343	163.214	2.55269	0.0941048	3	58.342	125	301.742	2.06205	0.127812	3	0.317926	2.39372	1.05613	2.07934	3.94458	7.99387e-05	yes	-0.172705	2.12394	-0.573713	0.671885	-1.30542	0.19175	no
R1 - C13 : 2	YFL010C	WWM1	unknown	15.39	2.872	0.404	0.518323	0.45849	3	2.428	37.038	4.519	1.12272	0.169581	2	2.89	2.151	9.836	0.543331	0.330232	3	0.604401	0.820524	2.00778	4.02162	2.07982	0.0375421	no	0.0250079	0.50636	0.0830746	1.05927	0.226661	0.820687	no
R1 - C13 : 3	YER083C	RMD7	cell wall organization and biogenesis	94.344	37.681	9.912	1.61672	0.121015	3	52.457	85.242	20.557	1.55342	0.116936	3	33.168	30.941	53.711	1.52832	0.147954	3	-0.0633043	1.58507	-0.210292	0.864362	-0.651565	0.514682	no	-0.0884032	1.54805	-0.293669	0.815825	-0.357653	0.720603	no
R1 - C13 : 4	YER078C		unknown	1.912	0	0.069	-0.238304	0.832992	2	0	2.187	0	n/a	n/a	n/a	1.419	0	4.838	0.384627	0.368232	2	#VALUE!	-0.238304	#VALUE!	#VALUE!	#VALUE!	n/a	n/a	0.622932	0.0486943	2.06933	4.19693	1.04327	0.296823	no
R1 - C13 : 5	YJL030W	MAD2	mitotic spindle checkpoint	113.348	77.614	19.56	1.8463	0.116366	3	98.478	109.204	28.746	1.729	0.109042	3	45.382	60.291	61.215	1.68921	0.140739	3	-0.1173	1.78765	-0.389661	0.763309	-1.27402	0.202657	no	-0.157086	1.74329	-0.521828	0.696489	-1.02578	0.304994	no
R1 - C13 : 7	YLR245C	CDD1	cytidine catabolism, deoxycytidine catabolism	29.954	20.548	5.192	1.26924	0.13687	3	23.849	53.201	14.99	1.32534	0.140363	3	7.506	11.143	36.359	1.10889	0.206577	3	0.0561003	1.29729	0.186361	1.13789	0.495633	0.620153	no	-0.160355	1.1646	-0.532688	0.691266	-0.778781	0.436109	no
R1 - C13 : 8	YLR341W	SPO77	sporulation (sensu Saccharomyces)	5.402	0.596	0.793	0.236747	0.596753	3	0	6.404	1.854	0.54816	0.270879	2	2.975	2.222	1.709	0.29887	0.389076	3	0.311414	0.392454	1.03449	2.0484	0.789993	0.429532	no	0.0621235	0.243341	0.20637	1.15378	0.270019	0.787145	no
R1 - C13 : 9	YLL007C		unknown	187.921	100.331	31.21	2.02429	0.110011	3	200.427	314.095	146.984	2.08291	0.0999123	2	89.582	114.724	326.239	2.12302	0.125889	3	0.0586243	2.0536	0.194746	1.14452	0.617087	0.537178	no	0.0987261	2.04919	0.327961	1.25524	1.52979	0.126069	no
R1 - C14 : 1	YGR016W		unknown	0	0	0	n/a	n/a	n/a	0	0	0	n/a	n/a	n/a	0	0	0	n/a	n/a	n/a	#VALUE!	#DIV/0!	#VALUE!	#VALUE!	#VALUE!	n/a	n/a	#VALUE!	#DIV/0!	#VALUE!	#VALUE!	#VALUE!	n/a	n/a
R1 - C14 : 10	YNL075W	IMP4	35S primary transcript processing, processing of 20S pre-rRNA, rRNA modification	6.088	5.61	4.213	0.820398	0.314052	3	5.546	0	3.783	0.663457	0.249352	2	0	11.606	130.101	n/a	n/a	n/a	-0.156942	0.741927	-0.521349	0.69672	-0.620539	0.534903	no	#VALUE!	0.771464	#VALUE!	#VALUE!	#VALUE!	n/a	n/a
R1 - C14 : 11	YDR461W	MFA1	signal transduction during conjugation with cellular fusion	0	0	0	n/a	n/a	n/a	0	0	0	n/a	n/a	n/a	0	0	0	n/a	n/a	n/a	#VALUE!	#DIV/0!	#VALUE!	#VALUE!	#VALUE!	n/a	n/a	#VALUE!	#DIV/0!	#VALUE!	#VALUE!	#VALUE!	n/a	n/a
R1 - C14 : 12	YKL001C	MET14	methionine metabolism, sulfate assimilation	16.425	10.383	0	1.00646	0.230318	2	22.179	21.12	1.789	0.87336	0.211383	3	2.019	8.276	39.611	0.888137	0.25168	3	-0.133104	0.939912	-0.442163	0.73603	-0.654034	0.51309	no	-0.118328	0.922833	-0.393077	0.761504	-0.31794	0.750531	no
R1 - C14 : 13	YMR101C	SRT1	protein amino acid glycosylation	484.355	424.153	100.924	2.53995	0.096016	3	714.951	1155.6	260.654	2.67666	0.0939452	3	183.096	345.421	1004.27	2.54884	0.1143	3	0.136712	2.6083	0.454146	1.36997	1.76275	0.0779427	no	0.00888988	2.51993	0.0295315	1.02068	0.670933	0.502263	no
R1 - C14 : 14	YDR516C	EMI2	unknown	99.366	102.435	45.484	1.98957	0.111282	3	158.617	330.444	152.864	2.36258	0.0954913	2	42.226	69.978	131.273	1.81078	0.136321	3	0.373011	2.17608	1.23912	2.36054	4.00205	6.27971e-05	yes	-0.178785	1.87571	-0.593913	0.662544	-1.27808	0.201223	no
R1 - C14 : 15	YOL060C	MAM3	mitochondrion organization and biogenesis	17.653	23.923	6.064	1.23719	0.145031	3	32.809	39.6	10.498	1.27721	0.146758	3	2.822	16.804	28.357	0.990756	0.23	3	0.0400233	1.2572	0.132954	1.09654	0.335979	0.736887	no	-0.246431	1.0895	-0.818625	0.566982	-1.25805	0.208374	no
R1 - C14 : 16	YJR151C	DAN4	unknown	263.404	177.958	64.145	2.26042	0.102376	3	266.673	310.414	94.794	2.19718	0.0977797	3	91.356	163.513	482.618	2.23384	0.122549	3	-0.0632444	2.2288	-0.210093	0.864481	-0.773776	0.439064	no	-0.0265794	2.22267	-0.088295	0.940634	0.242477	0.808411	no
R1 - C14 : 2	YFL005W	SEC4	Golgi to plasma membrane transport, cytokinesis, non-selective vesicle fusion, polar budding, small GTPase mediated signal transduction	21.393	19.527	7.493	1.26624	0.137574	3	6.994	65.622	14.783	1.50429	0.120829	2	4.473	10.168	65.963	1.10692	0.20695	3	0.238043	1.38526	0.790762	1.72999	2.04055	0.0412956	no	-0.159319	1.16212	-0.529246	0.692917	-0.769367	0.441676	no
R1 - C14 : 3	YER099C	PRS2	'de novo' IMP biosynthesis, 'de novo' pyrimidine base biosynthesis, histidine biosynthesis, purine salvage, tryptophan biosynthesis	64.778	45.947	8.085	1.56151	0.121496	3	51.479	111.557	16.983	1.56199	0.116333	3	28.064	35.689	101.066	1.61631	0.143471	3	0.000481668	1.56175	0.00160007	1.00111	0.00495969	0.996043	no	0.0547986	1.56444	0.182037	1.13448	0.955676	0.339236	no
R1 - C14 : 4	YER090W	TRP2	tryptophan biosynthesis	33.639	36.113	8.699	1.44238	0.12173	3	55.448	145.721	15.687	1.59993	0.113958	3	3.798	13.303	81.773	1.15325	0.198318	3	0.157547	1.52115	0.523359	1.4373	1.63648	0.101739	no	-0.28913	1.27335	-0.960469	0.51389	-1.78786	0.0737987	no
R1 - C14 : 5	YJL024C	APS3	Golgi to vacuole transport	13.316	15.266	5.404	1.11466	0.18616	3	5.785	10.237	12.203	0.569644	0.266839	2	5.514	11.294	17.317	0.958808	0.236634	3	-0.545016	0.842152	-1.8105	0.285091	-2.50988	0.0120772	no	-0.155852	1.01227	-0.517729	0.698471	-0.615068	0.53851	no
R1 - C14 : 6	YER005W	YND1	protein amino acid glycosylation	82.499	51.468	17.558	1.72521	0.119361	3	70.237	151.794	52.563	1.96185	0.102629	2	37.414	51.783	132.389	1.7509	0.138474	3	0.236638	1.84353	0.786096	1.7244	2.36457	0.0180512	no	0.0256946	1.71359	0.0853555	1.06095	0.70705	0.479535	no
R1 - C14 : 7	YLR275W	SMD2	mRNA splicing	42.938	28.225	4.835	1.35701	0.122934	3	34.427	76.651	22.255	1.48856	0.122226	3	29.555	36.454	83.865	1.59986	0.144092	3	0.131547	1.42279	0.436989	1.35378	1.31433	0.188734	no	0.242852	1.45397	0.806737	1.74925	2.66827	0.00762438	no
R1 - C14 : 8	YLR360W	VPS38	late endosome to vacuole transport	81.44	69.068	8.155	1.6549	0.120541	3	100.688	124.707	22.943	1.71878	0.109356	3	25.863	37.221	72.822	1.56312	0.145788	3	0.0638828	1.68684	0.212214	1.15846	0.679851	0.496599	no	-0.0917792	1.58454	-0.304884	0.809507	-0.392296	0.69484	no
R1 - C14 : 9	YLL004W	ORC3	DNA replication initiation, chromatin silencing at HML and HMR (sensu Saccharomyces), pre-replicative complex formation and maintenance	143.918	61.526	10.328	1.61263	0.121059	2	160.681	399.993	142.691	2.3891	0.0952164	2	43.463	44.129	295.771	1.86581	0.134382	3	0.776479	2.00087	2.57941	5.97694	7.12976	1.00542e-12	yes	0.253187	1.71475	0.841067	1.79138	2.61509	0.00892037	no
R1 - C15 : 1	YGR030C	POP6	tRNA processing, rRNA processing	52.644	33.176	6.118	1.44398	0.121733	3	40.219	62.083	10.617	1.37341	0.134404	3	27.009	28.725	73.694	1.53361	0.14759	3	-0.0705694	1.4087	-0.234426	0.850023	-0.674045	0.500283	no	0.0896299	1.46433	0.297744	1.22922	1.25447	0.209671	no
R1 - C15 : 10	YNL032W	SIW14	protein amino acid dephosphorylation, * response to stress	111.042	31.715	4.634	1.2947	0.131452	2	164.296	112.113	11.977	1.68016	0.110563	3	11.391	16.189	65.146	1.30777	0.172624	3	0.385456	1.48743	1.28046	2.42916	3.41842	0.000629851	yes	0.0130703	1.27677	0.0434187	1.03055	0.454974	0.649128	no
R1 - C15 : 11	YHR055C	CUP1-2	response to copper	7101.64	2483.75	309.203	3.15376	0.0946061	2	11944.8	9940.24	1142.72	3.60978	0.110378	3	718.697	337.993	1079.95	2.5849	0.113485	2	0.456019	3.38177	1.51486	2.85771	4.9357	7.98648e-07	yes	-0.568867	2.84486	-1.88974	0.269856	-4.97672	6.467e-07	yes
R1 - C15 : 12	YOL114C		unknown	138.314	35.793	9.471	1.47619	0.121773	2	194.992	110.616	13.579	1.72118	0.109282	3	17.733	21.161	26.06	1.27798	0.177146	3	0.244994	1.59868	0.813851	1.7579	2.29506	0.0217297	no	-0.198209	1.35261	-0.658434	0.633565	-1.11652	0.2642	no
R1 - C15 : 13	YOL042W	NGL1	unknown	557.791	431.708	91.776	2.54919	0.0958621	3	815.22	1242.1	240.537	2.69448	0.0939711	3	205.253	355.424	922.066	2.55715	0.114109	3	0.145297	2.62183	0.482665	1.39732	1.87472	0.0608308	no	0.00795967	2.5287	0.0264415	1.0185	0.661223	0.508469	no
R1 - C15 : 14	YMR018W		unknown	14.651	5.204	0	0.831653	0.30882	2	26.672	25.76	4.363	1.05787	0.179978	3	1.231	1.704	4.855	0.283851	0.392745	3	0.226221	0.944763	0.75149	1.68353	0.93545	0.349556	no	-0.547801	0.533285	-1.81976	0.283269	-1.58469	0.113036	no
R1 - C15 : 15	YOR019W		unknown	165.138	124.098	24.596	2.00188	0.110827	3	272.03	511.474	69.961	2.22838	0.0972741	3	12.957	19.659	31.824	1.25082	0.181464	3	0.226496	2.11513	0.752404	1.6846	2.66037	0.00780542	no	-0.751061	1.60188	-2.49497	0.177394	-5.71939	1.06904e-08	yes
R1 - C15 : 16	YLR032W	RAD5	DNA repair	83.409	59.998	17.773	1.75076	0.118833	3	113.458	144.092	25.385	1.77163	0.107759	3	31.516	54.105	150.138	1.75063	0.138484	3	0.02087	1.76119	0.0693288	1.04923	0.225339	0.821716	no	-0.000126614	1.72623	-0.000420603	0.999709	0.463269	0.643171	no
R1 - C15 : 2	YFR026C		unknown	1.81	5.732	1.416	0.490071	0.472259	3	0	4.82	0.65	0.25886	0.326251	2	3.134	6.078	3.785	0.567188	0.324598	3	-0.231211	0.374466	-0.768067	0.587204	-0.647362	0.517398	no	0.0771163	0.504162	0.256175	1.19431	0.380987	0.703213	no
R1 - C15 : 3	YGL161C	YIP5	unknown	45.899	31.001	6.079	1.41339	0.121591	3	54.077	141.641	22.3	1.64311	0.111857	3	18.777	29.275	72.038	1.48044	0.151783	3	0.229721	1.52825	0.763117	1.69715	2.40829	0.0160274	no	0.0670484	1.42245	0.22273	1.16694	1.03295	0.301626	no
R1 - C15 : 4	YFL011W	AUA1	amino acid uptake	0	0	0	n/a	n/a	n/a	0	0	0	n/a	n/a	n/a	0	0	0	n/a	n/a	n/a	#VALUE!	#DIV/0!	#VALUE!	#VALUE!	#VALUE!	n/a	n/a	#VALUE!	#DIV/0!	#VALUE!	#VALUE!	#VALUE!	n/a	n/a
R1 - C15 : 5	YJR017C	ESS1	mRNA processing	36.906	26.676	12.139	1.46019	0.121759	3	52.424	86.159	22.966	1.57092	0.115731	3	12.226	26.33	92.659	1.43942	0.155796	3	0.110728	1.51555	0.36783	1.29041	1.14169	0.253585	no	-0.0207688	1.42534	-0.0689923	0.953304	0.24672	0.805125	no
R1 - C15 : 6	YER088C	DOT6	cell elongation, chromatin silencing at ribosomal DNA (rDNA), chromatin silencing at telomere, filamentous growth, regulation of transcription from Pol II promoter.	614.28	578.776	189.368	2.71045	0.0938059	3	962.046	1288.07	289.039	2.75031	0.0941314	3	463.056	575.234	776.898	2.71983	0.110698	3	0.0398583	2.73038	0.132406	1.09612	0.519495	0.603416	no	0.00937668	2.69067	0.0311487	1.02183	0.696062	0.48639	no
R1 - C15 : 7	YLR370C	ARC18	actin filament organization	354.38	282.086	62.323	2.36589	0.0996043	3	472.943	607.663	147.317	2.44119	0.0947527	3	140.184	198.267	249.385	2.22815	0.122716	3	0.0752979	2.40354	0.250134	1.18932	0.948688	0.34278	no	-0.137736	2.27255	-0.45755	0.728222	-0.97316	0.330474	no
R1 - C15 : 8	YML097C	VPS9	vacuolar protein targeting	51.59	38.043	9.536	1.52512	0.121683	3	73.89	84.497	15.872	1.5643	0.116175	3	18.933	30.097	113.634	1.55163	0.146444	3	0.0391735	1.54471	0.130132	1.09439	0.403304	0.686725	no	0.0265053	1.51391	0.0880487	1.06293	0.686262	0.492548	no
R1 - C15 : 9	YLR117C	CLF1	mRNA splicing; cell cycle (putative)	146.342	75.588	15.522	1.84598	0.116375	3	258.974	499.129	103.159	2.27394	0.0965967	3	34.863	45.704	243.603	1.81088	0.136317	3	0.427958	2.05996	1.42165	2.67891	4.90106	9.53216e-07	yes	-0.0350988	1.80396	-0.116596	0.922362	0.1337	0.89364	no
R1 - C16 : 1	YGR037C	ACB1	* fatty acid metabolism	2.794	7.61	13.185	0.554356	0.440976	2	1.906	53.434	13.292	1.43658	0.127321	2	0	14.463	168.315	n/a	n/a	n/a	0.882228	0.99547	2.9307	7.62479	2.71828	0.00656225	no	#VALUE!	0.505422	#VALUE!	#VALUE!	#VALUE!	n/a	n/a
R1 - C16 : 10	YNL024C		unknown	12.667	1.84	0	0.574296	0.431308	2	17.575	5.257	0	0.666222	0.24884	2	3.869	7.757	70.633	1.05665	0.216701	3	0.0919262	0.620259	0.305372	1.23574	0.26108	0.794031	no	0.48235	0.791004	1.60233	3.03633	1.61168	0.107031	no
R1 - C16 : 12	YOL111C		unknown	224.667	172.506	63.149	2.23063	0.103235	3	294.808	232.962	84.188	2.15297	0.0985532	3	95.055	147.289	183.285	2.0843	0.127103	3	-0.0776557	2.1918	-0.257967	0.836266	-0.942403	0.345986	no	-0.146322	2.133	-0.486071	0.713967	-1.03014	0.302946	no
R1 - C16 : 13	YOL010W	RCL1	rRNA processing	1230.86	914.916	211.38	2.89327	0.0929753	3	1784.7	2723.3	484.982	3.02307	0.0966107	3	448.863	818.18	1846.61	2.89166	0.107783	3	0.129801	2.95817	0.43119	1.34834	1.67675	0.0935919	no	-0.00161482	2.868	-0.00536431	0.996289	0.575789	0.564758	no
R11 - C17 : 6	YHR094C	HXT1	hexose transport	73.664	174.832	52.029	2.19052	0.104441	2	391.958	957.661	142.382	2.47491	0.0945068	3	28.293	126.929	639.903	1.85121	0.134893	2	0.284392	2.33272	0.94473	1.92483	3.09725	0.00195328	yes	-0.339309	1.9964	-1.12716	0.457816	-2.40712	0.0160788	no
R1 - C16 : 15	YOR022C		unknown	29.03	27.753	4.667	1.29279	0.131823	3	49.887	117.06	26.371	1.62812	0.11251	3	6.16	12.848	30.052	1.07331	0.213428	3	0.335332	1.46045	1.11395	2.16437	3.35132	0.000804261	yes	-0.219478	1.15858	-0.72909	0.603284	-1.17753	0.238985	no
R1 - C16 : 16	YLR084C	RAX2	bud site selection	75.034	67.48	15.297	1.73074	0.119252	3	120.422	113.165	23.772	1.73577	0.108835	3	30.832	56.791	160.153	1.76382	0.138006	3	0.00503754	1.73325	0.0167344	1.01167	0.0540434	0.956901	no	0.0330828	1.72281	0.109899	1.07915	0.778863	0.43606	no
R1 - C16 : 2	YFR033C	QCR6	aerobic respiration, oxidative phosphorylation, ubiquinone to cytochrome c	539.457	328.47	65.609	2.45619	0.0975824	3	556.96	690.354	136.995	2.47281	0.0945209	3	150.367	229.912	215.811	2.23881	0.122405	3	0.0166177	2.4645	0.0552027	1.03901	0.211863	0.832214	no	-0.217386	2.32303	-0.722139	0.606198	-1.86383	0.0623463	no
R1 - C16 : 3	YGL146C		unknown	1.755	0	0	n/a	n/a	n/a	0	0	0.228	n/a	n/a	n/a	0.615	1.837	0.225	-0.250399	0.525831	3	#VALUE!	#DIV/0!	#VALUE!	#VALUE!	#VALUE!	n/a	n/a	#VALUE!	-0.250399	#VALUE!	#VALUE!	#VALUE!	n/a	n/a
R1 - C16 : 4	YFR006W		unknown	68.149	28.361	6.437	1.46601	0.121767	3	43.865	74.679	10.951	1.4172	0.129397	3	25.312	40.991	97.766	1.61661	0.14346	3	-0.0488086	1.44161	-0.162139	0.893699	-0.47579	0.634224	no	0.150603	1.51684	0.500293	1.4145	1.83669	0.066256	no
R1 - C16 : 5	YJR024C		unknown	67.85	36.39	11.443	1.58475	0.121323	3	59.839	78.334	17.159	1.53409	0.11838	3	32.684	50.371	118.413	1.71118	0.139927	3	-0.0506589	1.55942	-0.168285	0.8899	-0.517638	0.604711	no	0.126438	1.6235	0.420019	1.33795	1.64015	0.100974	no
R1 - C16 : 6	YER103W	SSA4	SRP-dependent, co-translational membrane targeting, translocation, protein folding, response to stress,	64.475	125.793	32.529	1.90816	0.114338	3	60.018	221.328	36.7	1.96573	0.102535	2	16.217	29.847	84.555	1.48522	0.151358	3	0.0575697	1.93695	0.191242	1.14175	0.587127	0.557118	no	-0.422946	1.67222	-1.40499	0.37762	-3.41507	0.000637667	yes
R1 - C16 : 7	YLR374C		unknown	394.053	240.666	73.977	2.38308	0.0991937	3	423.127	570.232	185.258	2.44904	0.0946916	3	210.25	264.537	590.256	2.4533	0.116593	3	0.0659672	2.41606	0.219138	1.16404	0.833186	0.40474	no	0.0702227	2.39372	0.233275	1.1755	1.34823	0.177584	no
R1 - C16 : 8	YML083C		unknown	0	0	0	n/a	n/a	n/a	0	0	0	n/a	n/a	n/a	0	0	0	n/a	n/a	n/a	#VALUE!	#DIV/0!	#VALUE!	#VALUE!	#VALUE!	n/a	n/a	#VALUE!	#DIV/0!	#VALUE!	#VALUE!	#VALUE!	n/a	n/a
R1 - C16 : 9	YLR139C	SLS1	aerobic respiration, protein biosynthesis	135.656	55.097	8.924	1.55693	0.121525	2	202.137	182.448	38.594	1.95005	0.102917	3	25.546	32.726	77.329	1.5514	0.146458	3	0.393114	1.75349	1.3059	2.47237	3.76279	0.000168031	yes	-0.00553351	1.5297	-0.0183819	0.987339	0.36	0.718847	no
R1 - C17 : 1	YGR064W		unknown	0	0	0	n/a	n/a	n/a	0	0	0	n/a	n/a	n/a	0	0	5.794	n/a	n/a	n/a	#VALUE!	#DIV/0!	#VALUE!	#VALUE!	#VALUE!	n/a	n/a	#VALUE!	#DIV/0!	#VALUE!	#VALUE!	#VALUE!	n/a	n/a
R1 - C17 : 10	YNR017W	MAS6	* mitochondrial translocation	47.485	29.862	2.565	1.46639	0.121767	2	54.423	86.565	7.22	1.4095	0.130246	3	7.41	28.189	181.193	1.23354	0.184302	2	-0.0568893	1.43794	-0.188982	0.877224	-0.497647	0.618733	no	-0.232847	1.3255	-0.7735	0.584996	-1.17745	0.239017	no
R1 - C17 : 11	YOR020C	HSP10	protein folding	73.933	70.112	20.486	1.77642	0.118247	3	71.163	130.378	31.767	1.72209	0.109254	3	20.82	66.347	236.656	1.78602	0.137206	3	-0.0543282	1.74925	-0.180474	0.882413	-0.584493	0.558889	no	0.00960105	1.75675	0.031894	1.02235	0.559746	0.575653	no
R1 - C17 : 12	YOR089C	VPS21	endocytosis, * protein-vacuolar targeting	214.374	155.145	40.551	2.14436	0.105897	3	262.613	386.178	103.371	2.23911	0.0971079	3	77.713	107.551	222.177	2.03748	0.128604	3	0.0947531	2.19174	0.314763	1.24381	1.14223	0.253357	no	-0.106878	2.06645	-0.35504	0.781848	-0.60243	0.546888	no
R1 - C17 : 13	YOR075W	UFE1	non-selective vesicle fusion, retrograde (Golgi to ER) transport	1460.37	981.116	152.723	2.88108	0.09298	3	1601.92	2642	451.744	2.99277	0.0961997	3	556.221	750.126	1836.31	2.90932	0.107526	3	0.111682	2.93693	0.371	1.29325	1.44585	0.14822	no	0.0282368	2.87074	0.0938007	1.06718	0.940293	0.347067	no
R1 - C17 : 14	YOL068C	HST1	* transcriptional gene silencing	203.901	161.897	18.767	2.03174	0.109742	3	266.587	322.729	54.898	2.12369	0.0991017	3	90.167	153.824	267.063	2.13744	0.125443	3	0.0919496	2.07771	0.30545	1.2358	1.07706	0.281453	no	0.105701	2.06012	0.351132	1.27556	1.60698	0.108059	no
R1 - C17 : 15	YOR156C	NFI1	chromosome condensation	6.07	0	0	n/a	n/a	n/a	10.578	7.558	0	0.634811	0.254663	2	0	0	0	n/a	n/a	n/a	#VALUE!	0.634811	#VALUE!	#VALUE!	#VALUE!	n/a	n/a	#VALUE!	#DIV/0!	#VALUE!	#VALUE!	#VALUE!	n/a	n/a
R1 - C17 : 16	YML117W	NAB6	unknown	174.974	125.705	24.398	2.01095	0.110495	3	256.393	274.438	49.512	2.07963	0.0999799	3	48.719	85.385	168.083	1.89608	0.133333	3	0.068683	2.04529	0.22816	1.17134	0.798332	0.424678	no	-0.114868	1.92905	-0.381584	0.767594	-0.659484	0.509585	no
R1 - C17 : 2	YFR056C		unknown	0	0	0	n/a	n/a	n/a	0	0.604	0	n/a	n/a	n/a	0	0	0	n/a	n/a	n/a	#VALUE!	#DIV/0!	#VALUE!	#VALUE!	#VALUE!	n/a	n/a	#VALUE!	#DIV/0!	#VALUE!	#VALUE!	#VALUE!	n/a	n/a
R1 - C17 : 3	YGR007W	MUQ1	phosphatidylethanolamine biosynthesis	4.101	0	0	n/a	n/a	n/a	0	0	0	n/a	n/a	n/a	0.803	0	0	n/a	n/a	n/a	#VALUE!	#DIV/0!	#VALUE!	#VALUE!	#VALUE!	n/a	n/a	#VALUE!	#DIV/0!	#VALUE!	#VALUE!	#VALUE!	n/a	n/a
R1 - C17 : 4	YGL056C	SDS23		16.938	5.872	0	0.889374	0.282263	2	0.184	0	0	n/a	n/a	n/a	7.261	1.893	3.358	0.502622	0.339898	3	#VALUE!	0.889374	#VALUE!	#VALUE!	#VALUE!	n/a	n/a	-0.386753	0.671531	-1.28477	0.410438	-1.20691	0.227468	no
R1 - C17 : 5	YJR069C	HAM1	DNA repair	63.504	43.318	9.992	1.58076	0.121355	3	43.938	45.267	22.278	1.44778	0.126165	3	26.263	36.477	131.779	1.64828	0.142265	3	-0.132985	1.51427	-0.441767	0.736232	-1.31579	0.188245	no	0.0675197	1.59006	0.224296	1.16821	1.07867	0.280734	no
R1 - C17 : 6	YFR015C	GSY1	glycogen metabolism	183.635	170.209	35.839	2.11749	0.106778	3	322.946	577.658	115.055	2.34285	0.0957127	3	58.127	103.976	44.635	1.96425	0.131017	2	0.22536	2.23017	0.748631	1.6802	2.72207	0.00648737	no	-0.153239	2.0164	-0.509048	0.702686	-0.937313	0.348598	no
R1 - C17 : 7	YLR434C		unknown	16.081	14.538	0.2	0.657671	0.3911	3	22.043	54.651	8.514	1.23595	0.152539	3	5.182	9.15	22.924	0.959949	0.236395	3	0.578274	0.946808	1.92099	3.78682	2.38593	0.017036	no	0.302278	0.784343	1.00414	2.00575	1.33113	0.183146	no
R1 - C17 : 8	YML005W		unknown	13.458	4.556	0	0.784333	0.330916	2	13.213	16.251	0	0.849346	0.215627	2	9.279	6.981	15.227	0.94589	0.239348	3	0.065014	0.81684	0.215972	1.16149	0.232787	0.815927	no	0.161558	0.840644	0.536683	1.45063	0.774577	0.43859	no
R1 - C17 : 9	YLR273C	PIG1	regulation of glycogen biosynthesis	65.156	36.947	6.528	1.49983	0.121753	3	71.801	115.791	47.31	1.76386	0.10799	3	35	40.224	108.77	1.67623	0.141221	3	0.264038	1.63185	0.877114	1.8367	2.8101	0.00495256	no	0.176407	1.56356	0.58601	1.50109	2.09323	0.0363285	no
R1 - C18 : 1	YGR063C	SPT4	RNA elongation from Pol II promoter, establishment and/or maintenance of chromatin architecture, regulation of transcription, DNA-dependent	0	0	0	n/a	n/a	n/a	0	0	0	n/a	n/a	n/a	3.882	6.665	26.746	0.894584	0.250288	3	#VALUE!	#DIV/0!	#VALUE!	#VALUE!	#VALUE!	n/a	n/a	#VALUE!	0.894584	#VALUE!	#VALUE!	#VALUE!	n/a	n/a
R1 - C18 : 10	YNR018W		unknown	118.13	119.008	22.704	1.93573	0.113321	3	236.029	272.669	45.492	2.05446	0.10051	3	64.101	124.434	330.81	2.08834	0.126976	3	0.118722	1.9951	0.394386	1.31438	1.35756	0.174604	no	0.152605	1.98757	0.506943	1.42104	2.05111	0.0402566	no
R1 - C18 : 11	YOR024W		unknown	0	0	0	n/a	n/a	n/a	0	0	0	n/a	n/a	n/a	0	0	0	n/a	n/a	n/a	#VALUE!	#DIV/0!	#VALUE!	#VALUE!	#VALUE!	n/a	n/a	#VALUE!	#DIV/0!	#VALUE!	#VALUE!	#VALUE!	n/a	n/a
R1 - C18 : 12	YOR122C	PFY1	* actin polymerization and/or depolymerization, axial budding, polar budding, response to osmotic stress	454.698	288.927	45.204	2.35895	0.0997733	3	622.196	652.709	128.284	2.47122	0.0945316	3	217.062	322.18	688.071	2.50865	0.115241	3	0.112267	2.41508	0.372941	1.29499	1.41476	0.157138	no	0.1497	2.40933	0.497292	1.41156	2.25705	0.0240048	no
R1 - C18 : 13	YOR085W	OST3	N-linked glycosylation, protein amino acid glycosylation, protein complex assembly	1054.65	868.384	165.024	2.82751	0.0930864	3	1614.51	2314.44	416.07	2.96283	0.0958263	3	444.366	709.19	1417.4	2.83121	0.108724	3	0.135317	2.89517	0.449513	1.36558	1.75437	0.0793673	no	0.00369923	2.80489	0.0122886	1.00855	0.636934	0.524168	no
R1 - C18 : 14	YOL062C	APM4	intracellular protein transport	37.099	19.123	2.116	1.15987	0.169526	3	48.557	79.62	10.853	1.43989	0.126977	3	10.253	16.585	39.409	1.22327	0.186021	3	0.280019	1.29988	0.930204	1.90555	2.28986	0.0220293	no	0.0633998	1.1671	0.21061	1.15718	0.773079	0.439476	no
R1 - C18 : 15	YOR206W	NOC2	unknown	36.458	44.949	12.425	1.53733	0.121632	3	59.197	97.093	26.302	1.62544	0.112636	3	18.701	47.795	293.965	1.54922	0.146589	2	0.0881118	1.58138	0.292701	1.22493	0.920612	0.357253	no	0.0118909	1.5188	0.0395008	1.02776	0.485815	0.627098	no
R1 - C18 : 16	YML104C	MDM1	mitochondrion inheritance, mitochondrion organization and biogenesis, nuclear migration	26.619	22.072	2.939	1.18013	0.162557	3	45.399	56.991	10.241	1.37334	0.134412	3	15.624	18.959	60.62	1.36595	0.164506	3	0.19321	1.27674	0.64183	1.56031	1.58655	0.112616	no	0.185821	1.24858	0.617283	1.53398	1.75814	0.0787245	no
R1 - C18 : 2	YFR057W		unknown	0	0	0	n/a	n/a	n/a	0	0	0	n/a	n/a	n/a	0	0	0	n/a	n/a	n/a	#VALUE!	#DIV/0!	#VALUE!	#VALUE!	#VALUE!	n/a	n/a	#VALUE!	#DIV/0!	#VALUE!	#VALUE!	#VALUE!	n/a	n/a
R1 - C18 : 3	YGR017W		unknown	43.127	23.104	4.259	1.3103	0.128652	3	49.855	88.636	11.348	1.46569	0.12438	3	20.128	22.361	66.347	1.43958	0.155778	3	0.155388	1.388	0.516186	1.43017	1.50402	0.132576	no	0.12928	1.35048	0.429459	1.34673	1.52783	0.126554	no
R1 - C18 : 4	YGL055W	OLE1	fatty acid desaturation, mitochondrion inheritance	263.03	237.831	56.812	2.28463	0.101702	3	280.142	640.819	75.579	2.27645	0.0965614	3	132.588	202.699	1587	2.28827	0.120988	2	-0.0081769	2.28054	-0.0271631	0.981348	-0.100989	0.919559	no	0.00364369	2.26198	0.0121041	1.00843	0.506712	0.612357	no
R1 - C18 : 5	YJR073C	OPI3	phosphatidylcholine biosynthesis	165.52	73.093	22.209	1.91081	0.114244	3	230.096	306.286	64.383	2.11788	0.0992138	3	59.965	118.82	138.353	1.9458	0.131637	3	0.207074	2.01434	0.687883	1.61092	2.37036	0.0177706	no	0.0349974	1.90384	0.116259	1.08392	0.834051	0.404252	no
R1 - C18 : 6	YFR022W		unknown	0	0	0	n/a	n/a	n/a	0	10.106	0	n/a	n/a	n/a	0	0	0	n/a	n/a	n/a	#VALUE!	#DIV/0!	#VALUE!	#VALUE!	#VALUE!	n/a	n/a	#VALUE!	#DIV/0!	#VALUE!	#VALUE!	#VALUE!	n/a	n/a
R1 - C18 : 7	YLR437C		unknown	46.164	33.601	4.428	1.38001	0.121744	3	79.627	100.223	11.658	1.55516	0.116812	3	15.37	22.331	74.595	1.41731	0.15822	3	0.175152	1.46759	0.581843	1.49676	1.79808	0.0721636	no	0.0373	1.37419	0.123908	1.08968	0.748167	0.45436	no
R1 - C18 : 8	YMR027W	HRT2	transposition, Ty3 (putative)	111.52	103.528	18.419	1.87695	0.115405	3	155.554	299.355	48.2	2.01598	0.101358	3	47.838	69.69	157.913	1.855	0.13476	3	0.139035	1.94647	0.461866	1.37732	1.56786	0.116915	no	-0.0219479	1.84151	-0.0729095	0.950719	0.26345	0.792204	no
R1 - C18 : 9	YLR289W	GUF1	unknown	53.29	26.525	6.232	1.41603	0.12161	3	46.194	203.598	98.158	2.16123	0.0984037	2	32.258	24.738	216.328	1.88818	0.133606	2	0.745198	1.78863	2.47549	5.56158	7.53867	4.75175e-14	yes	0.472147	1.62764	1.56844	2.96583	4.42693	9.55845e-06	yes
R1 - C19 : 1	YGR082W	TOM20	mitochondrial outer membrane translocase complex	349.053	220.967	34.089	2.241	0.102932	3	347.48	799.971	122.24	2.40935	0.0950241	3	259.962	281.846	852.515	2.54642	0.114355	3	0.168351	2.32518	0.55925	1.4735	2.0815	0.0373884	no	0.305421	2.36924	1.01459	2.02032	3.98915	6.63103e-05	yes
R1 - C19 : 10	YPL132W	COX11	* aerobic respiration	19.908	12.314	1.508	0.956998	0.251877	3	19.701	39.405	6.817	1.14016	0.166859	3	11.097	10.653	50.387	1.20621	0.188926	3	0.183158	1.04858	0.608437	1.52461	1.05	0.293719	no	0.249213	1.05714	0.827868	1.77506	1.64013	0.100979	no
R1 - C19 : 11	YOR159C	SME1	mRNA splicing	0	0.166	1.368	-0.110815	0.769374	2	0	0	0	n/a	n/a	n/a	0	0	5.913	n/a	n/a	n/a	#VALUE!	-0.110815	#VALUE!	#VALUE!	#VALUE!	n/a	n/a	#VALUE!	-0.159749	#VALUE!	#VALUE!	#VALUE!	n/a	n/a
R1 - C19 : 12	YOR258W	HNT3	unknown	22.178	8.09	0	1.01749	0.22561	2	19.483	26.596	0.521	1.04064	0.182805	2	8.461	2.936	10.056	0.74708	0.282956	3	0.023156	1.02906	0.0769224	1.05477	0.112777	0.910208	no	-0.270406	0.857816	-0.898268	0.53653	-0.969931	0.332081	no
R1 - C19 : 13	YOR271C		unknown	339.484	237.568	50.955	2.30565	0.101135	3	436.72	752.967	113.831	2.42336	0.0949	3	176.116	213.484	602.846	2.39967	0.117963	3	0.117705	2.36451	0.391006	1.31131	1.46999	0.141563	no	0.094016	2.32819	0.312314	1.2417	1.59348	0.111054	no
R1 - C19 : 14	YOR269W	PAC1	* nuclear migration (sensu Fungi)	68.668	51.974	7.528	1.57746	0.121382	3	89.876	124.282	24.135	1.70918	0.109654	3	32.854	43.907	111.141	1.68288	0.140974	3	0.131716	1.64332	0.437551	1.3543	1.39468	0.163111	no	0.105416	1.6057	0.350184	1.27472	1.4371	0.150691	no
R1 - C19 : 15	YOR337W	TEA1	transcription	0	1.022	0	n/a	n/a	n/a	0	0.342	0	n/a	n/a	n/a	0	0	0	n/a	n/a	n/a	#VALUE!	#DIV/0!	#VALUE!	#VALUE!	#VALUE!	n/a	n/a	#VALUE!	#DIV/0!	#VALUE!	#VALUE!	#VALUE!	n/a	n/a
R1 - C19 : 16	YNL106C	INP52	cell wall organization and biogenesis, dephosphorylation	8.243	12.218	2.728	0.914032	0.27108	3	12.991	11.484	3.826	0.817772	0.221251	3	9.648	7.498	26.687	1.04311	0.219388	3	-0.0962602	0.865902	-0.31977	0.801198	-0.476489	0.633726	no	0.129075	0.954102	0.428777	1.34609	0.884114	0.376635	no
R1 - C19 : 2	YGL242C		unknown	56.08	25.945	4.522	1.37379	0.121947	3	51.542	95.839	8.714	1.44359	0.126594	3	27.205	27.787	49.197	1.47136	0.152615	3	0.0697991	1.40869	0.231868	1.17435	0.687782	0.49159	no	0.0975694	1.3981	0.324119	1.2519	1.29894	0.193963	no
R1 - C19 : 3	YGR144W	THI4	* DNA repair, thiamin biosynthesis	0	0	0	n/a	n/a	n/a	0	0	0	n/a	n/a	n/a	0	0	0	n/a	n/a	n/a	#VALUE!	#DIV/0!	#VALUE!	#VALUE!	#VALUE!	n/a	n/a	#VALUE!	#DIV/0!	#VALUE!	#VALUE!	#VALUE!	n/a	n/a
R1 - C19 : 4	YGR155W	CYS4	cysteine biosynthesis	203.857	71.563	24.632	1.95289	0.112663	3	94.925	207.899	42.083	1.87206	0.104926	3	89.129	79.436	327.164	2.06948	0.127575	3	-0.0808353	1.91248	-0.268529	0.830166	-0.90942	0.363128	no	0.116587	1.98672	0.387292	1.30794	1.68442	0.0920997	no
R1 - C19 : 5	YJR113C	RSM7	protein biosynthesis	57.224	40.537	11.654	1.57836	0.121375	3	64.291	125.851	25.125	1.66832	0.110947	3	27.372	42.443	121.557	1.66451	0.141657	3	0.0899588	1.62334	0.298837	1.23015	0.94753	0.343369	no	0.0861531	1.59697	0.286194	1.21942	1.25428	0.20974	no
R1 - C19 : 6	YGL203C	KEX1	protein processing	58.144	27.245	5.546	1.41565	0.121607	3	55.103	122.527	23.641	1.6333	0.112274	3	39.849	25.695	88.949	1.60101	0.144047	3	0.217657	1.52447	0.723039	1.65066	2.27775	0.0227416	no	0.185369	1.48386	0.615782	1.53239	2.15275	0.0313386	no
R1 - C19 : 8	YMR094W	CTF13	centromere/kinetochore complex maturation	0	0	0	n/a	n/a	n/a	0	0	0	n/a	n/a	n/a	0	0	0	n/a	n/a	n/a	#VALUE!	#DIV/0!	#VALUE!	#VALUE!	#VALUE!	n/a	n/a	#VALUE!	#DIV/0!	#VALUE!	#VALUE!	#VALUE!	n/a	n/a
R1 - C19 : 9	YLR427W	MAG2	unknown	41.531	23.196	5.808	1.35033	0.123497	3	38.888	89.074	34.223	1.75291	0.108317	2	22.314	18.94	101.975	1.4927	0.150712	3	0.402588	1.55162	1.33737	2.5269	3.84728	0.000119438	yes	0.14237	1.39704	0.472943	1.38794	1.70056	0.0890263	no
R1 - C2 : 1	YGL166W	CUP2	response to copper, transcription initiation from Pol II promoter	0	19.608	0.662	0.767734	0.338725	2	4.481	61.836	10.252	1.4119	0.129979	2	0	2.951	0	n/a	n/a	n/a	0.644171	1.08982	2.13989	4.40728	2.51096	0.0120403	no	#VALUE!	0.7188	#VALUE!	#VALUE!	#VALUE!	n/a	n/a
R1 - C2 : 10	YMR311C	GLC8	* glycogen biosynthesis	133.013	334.762	70.608	2.39788	0.0988496	2	498.235	712.116	167.733	2.49048	0.0944078	3	72.901	190.137	167.403	2.06973	0.127567	3	0.0925959	2.44418	0.307597	1.23764	1.04466	0.29618	no	-0.32815	2.20934	-1.09009	0.469732	-2.74985	0.00596224	no
R1 - C2 : 12	YBL093C	ROX3	transcription from Pol II promoter	9.167	38.103	7.618	1.44249	0.12173	2	48.549	77.023	20.949	1.53027	0.118679	3	5.733	22.595	81.846	1.28968	0.175343	3	0.0877777	1.48638	0.291591	1.22399	0.797846	0.42496	no	-0.152812	1.34162	-0.50763	0.703377	-0.781732	0.434372	no
R1 - C2 : 13	YBR046C	ZTA1	unknown	78.392	374.197	66.797	2.41002	0.0985743	2	464.961	1078.39	173.873	2.54575	0.0941312	3	63.7	276.572	452.324	2.24834	0.122128	3	0.135736	2.47788	0.450904	1.3669	1.53572	0.124607	no	-0.161672	2.30471	-0.537063	0.689173	-1.13707	0.255509	no
R1 - C2 : 14	YBR139W		unknown	0	12.545	2.731	0.978484	0.242432	2	43.919	58.068	8.191	1.33892	0.138634	3	0.759	7.934	7.725	0.503757	0.339628	3	0.360436	1.1587	1.19734	2.29317	1.90514	0.0567616	no	-0.474728	0.716653	-1.57701	0.335175	-1.63482	0.102087	no
R1 - C2 : 15	YBR043C	AQR2	unknown	1.528	7.779	3.42	0.637413	0.400834	3	9.499	45.246	15.948	1.44002	0.126962	2	0.329	3.748	15.371	0.373778	0.370858	3	0.80261	1.03872	2.66621	6.34761	3.2334	0.00122328	yes	-0.263635	0.481128	-0.875776	0.544961	-0.680984	0.495882	no
R1 - C2 : 16	YAL019W	FUN30	chromosome organization and biogenesis (sensu Eukarya)	2.5	29.479	10.779	1.46213	0.121762	2	26.186	63.055	16.85	1.38041	0.133576	3	8.081	36.581	77.527	1.40127	0.160088	3	-0.0817263	1.42127	-0.271489	0.828464	-0.70705	0.479535	no	-0.0608636	1.40723	-0.202184	0.869233	-0.0944393	0.92476	no
R1 - C2 : 3	YAL018C		unknown	0	0	0	n/a	n/a	n/a	0	0	0	n/a	n/a	n/a	0	0	0	n/a	n/a	n/a	#VALUE!	#DIV/0!	#VALUE!	#VALUE!	#VALUE!	n/a	n/a	#VALUE!	#DIV/0!	#VALUE!	#VALUE!	#VALUE!	n/a	n/a
R1 - C2 : 4	YAR002W	NUP60	nucleocytoplasmic transport, protein-nucleus import, docking	0	13.203	1.71	0.887923	0.282925	2	8.46	59.997	12.128	1.44184	0.126774	2	1.207	9.724	57.984	0.892166	0.25081	3	0.553917	1.16488	1.84007	3.58028	2.52672	0.0115133	no	0.00424327	0.865577	0.0140958	1.00982	0.215325	0.829514	no
R1 - C2 : 5	YIL167W		unknown	0	0	0	n/a	n/a	n/a	0	0	0.168	n/a	n/a	n/a	0	0	0	n/a	n/a	n/a	#VALUE!	#DIV/0!	#VALUE!	#VALUE!	#VALUE!	n/a	n/a	#VALUE!	#DIV/0!	#VALUE!	#VALUE!	#VALUE!	n/a	n/a
R1 - C2 : 6	YAL065C		unknown	0	3.14	0	n/a	n/a	n/a	0	9.091	1.184	0.526862	0.274895	2	0.446	1.417	9.058	0.200458	0.41321	3	#VALUE!	0.526862	#VALUE!	#VALUE!	#VALUE!	n/a	n/a	#VALUE!	0.200458	#VALUE!	#VALUE!	#VALUE!	n/a	n/a
R1 - C2 : 7	YKL170W	MRPL38	protein biosynthesis	15.66	52.871	2.753	1.01883	0.22504	2	73.217	93.779	34.57	1.69075	0.110228	3	19.378	59.273	101.965	1.63742	0.142675	3	0.671924	1.35479	2.23208	4.69812	3.92063	8.8317e-05	yes	0.618592	1.30365	2.05492	4.1552	3.72537	0.000195032	yes
R1 - C2 : 8	YKL195W		unknown	41.832	206.717	18.584	1.64685	0.12065	2	284.22	410.365	130.427	2.29301	0.0963349	3	63.403	207.116	253.765	2.12213	0.125916	3	0.646158	1.96993	2.14649	4.42749	6.34474	2.22808e-10	yes	0.47528	1.86002	1.57885	2.98731	4.6769	2.91241e-06	yes
R1 - C2 : 9	YIL155C	GUT2	* carbohydrate metabolism	66.606	233.406	41.994	2.20674	0.103946	2	345.907	542.095	147.226	2.37928	0.0953152	3	59.573	234.997	276.891	2.14402	0.12524	3	0.172547	2.29301	0.573187	1.48781	1.8792	0.0602167	no	-0.0627186	2.15091	-0.208347	0.865529	-0.13369	0.893648	no
R1 - C20 : 1	YGR085C	RPL11B	protein biosynthesis, ribosomal large subunit assembly and maintenance	1538.62	577.252	89.244	2.56706	0.0955752	2	940.713	1780.1	200.647	2.74106	0.0940965	3	856.742	747.968	2046.61	2.98714	0.106491	3	0.173996	2.65406	0.578002	1.49278	2.00663	0.044789	no	0.420075	2.75263	1.39546	2.63072	5.1334	2.8455e-07	yes
R1 - C20 : 10	YPL131W	RPL5	protein synthesis, ribosomal large subunit assembly and maintenance	2822.18	958.942	249.926	2.90089	0.0929762	2	1744.09	3493.85	569.736	3.07913	0.0974563	3	1878.72	1248.77	3573.93	3.25571	0.104191	3	0.178236	2.99001	0.592088	1.50743	2.05972	0.0394256	no	0.35482	3.05383	1.17869	2.2637	4.53088	5.87382e-06	yes
R1 - C20 : 11	YOR167C	RPS28A	protein biosynthesis	1028.22	242.771	49.65	2.25165	0.102626	2	438.832	741.897	165.987	2.47652	0.0944962	3	522.271	325.704	697.585	2.48195	0.115885	2	0.22487	2.36408	0.747003	1.6783	2.47687	0.0132542	no	0.230306	2.34233	0.765059	1.69944	2.55116	0.0107366	no
R1 - C20 : 12	YOR294W	RRS1	rRNA processing, * ribosome biogenesis	64.37	13.167	4.118	1.07817	0.200475	2	18.57	21.233	8.358	1.07159	0.177746	3	27.567	13.73	160.692	1.7895	0.137081	2	-0.00658823	1.07488	-0.0218856	0.984945	-0.0376462	0.96997	no	0.71132	1.40937	2.36295	5.14423	4.42706	9.55244e-06	yes
R1 - C20 : 13	YOR313C	SPS4	* DNA metabolism, meiosis, sporulation (sensu Saccharomyces)	95.488	28.244	5.934	1.32323	0.126661	2	58.101	118.822	29.694	1.66953	0.110907	3	47.501	30.699	108.25	1.68063	0.141057	3	0.346303	1.49638	1.15039	2.21974	3.1454	0.00165857	yes	0.357406	1.47746	1.18728	2.27722	3.35671	0.000788752	yes
R1 - C20 : 14	YOR306C	MCH5	* transport	24.153	5.089	0.564	0.714683	0.363852	3	13.334	19.908	2.45	0.836663	0.21788	3	5.632	4.473	37.46	0.939489	0.240699	3	0.12198	0.775673	0.405209	1.32428	0.498175	0.618361	no	0.224806	0.802619	0.74679	1.67805	1.08681	0.277122	no
R1 - C20 : 15	YOR354C	MSC6	meiotic recombination	50.904	16.103	2.769	1.0357	0.217917	2	27.125	47.502	11.298	1.28664	0.145474	3	19.928	15.785	70.351	1.39621	0.160696	3	0.250936	1.16117	0.833591	1.78212	1.42988	0.152751	no	0.360502	1.19149	1.19756	2.29352	2.27634	0.0228255	no
R1 - C20 : 16	YNL087W		unknown	90.046	31.273	4.262	1.27348	0.135899	2	54.69	106.429	22.033	1.60163	0.113864	3	40.698	29.248	165.256	1.71249	0.139879	3	0.328145	1.43755	1.09008	2.12885	2.8184	0.00482643	no	0.439008	1.46852	1.45835	2.74795	3.88724	0.00010139	yes
R1 - C20 : 2	YGL239C		unknown	1.885	0	0	n/a	n/a	n/a	1.476	0	0	n/a	n/a	n/a	0.418	0	0	n/a	n/a	n/a	#VALUE!	#DIV/0!	#VALUE!	#VALUE!	#VALUE!	n/a	n/a	#VALUE!	#DIV/0!	#VALUE!	#VALUE!	#VALUE!	n/a	n/a
R1 - C20 : 3	YGR208W	SER2	serine family amino acid biosynthesis	20.98	5.706	0.823	0.765568	0.339746	3	6.867	21.718	0.443	0.505608	0.278915	3	19.149	13.163	64.646	1.35189	0.166375	3	-0.259959	0.635588	-0.863566	0.549592	-1.02433	0.30568	no	0.586326	1.03426	1.94773	3.85768	2.90857	0.00363081	yes
R1 - C20 : 4	YGR177C	ATF2	steroid metabolism	0	0	0	n/a	n/a	n/a	0	0	0	n/a	n/a	n/a	0	0	0	n/a	n/a	n/a	#VALUE!	#DIV/0!	#VALUE!	#VALUE!	#VALUE!	n/a	n/a	#VALUE!	#DIV/0!	#VALUE!	#VALUE!	#VALUE!	n/a	n/a
R1 - C20 : 5	YJR115W		unknown	78.743	43.7	9.779	1.61005	0.121085	3	70.823	148.469	35.503	1.7563	0.108215	3	33.206	34.414	20.093	1.60257	0.143988	2	0.146252	1.68318	0.485838	1.4004	1.55987	0.11879	no	-0.00748304	1.58184	-0.0248581	0.982917	0.335625	0.737153	no
R1 - C20 : 6	YGL145W	TIP20	retrograde (Golgi to ER) transport	46.964	24.305	4.87	1.34939	0.123583	3	36.844	72.761	17.536	1.45634	0.125301	3	25.209	20.636	61.16	1.44876	0.154825	3	0.106958	1.40286	0.355308	1.27926	1.05265	0.292503	no	0.0993768	1.37461	0.330123	1.25712	1.29673	0.194724	no
R1 - C20 : 7	YML030W		unknown	25.19	7.834	0	1.03816	0.21689	2	12.82	35.189	4.471	1.00051	0.189483	3	13.008	7.341	30.125	1.10084	0.208109	3	-0.037645	1.01933	-0.125054	0.91697	-0.199831	0.841613	no	0.0626871	1.04503	0.208242	1.15528	0.572929	0.566693	no
R1 - C20 : 8	YMR111C		unknown	19.756	10.896	0	1.05703	0.209064	2	10.859	38.546	5.863	1.02891	0.184744	3	14.588	6.001	12.29	0.95847	0.236705	3	-0.0281257	1.04297	-0.0934316	0.937291	-0.154288	0.877382	no	-0.0985639	0.983284	-0.327422	0.796959	-0.246519	0.805281	no
R1 - C20 : 9	YLR429W	CRN1	actin filament organization, microtubule-based process	129.987	39.928	11.308	1.53842	0.121627	2	83.15	257.819	70.963	2.14205	0.0987544	2	58.457	41.246	225.985	2.02676	0.128952	2	0.603633	1.84024	2.00523	4.01452	5.44881	5.07075e-08	yes	0.488341	1.75812	1.62223	3.07852	4.28644	1.81559e-05	yes
R1 - C21 : 1	YGR131W		unknown	0	0	0	n/a	n/a	n/a	0	0	0	n/a	n/a	n/a	0	0	9.052	n/a	n/a	n/a	#VALUE!	#DIV/0!	#VALUE!	#VALUE!	#VALUE!	n/a	n/a	#VALUE!	#DIV/0!	#VALUE!	#VALUE!	#VALUE!	n/a	n/a
R1 - C21 : 10	YPL107W		unknown	56.761	16.674	0.2	1.3786	0.121783	2	31.58	44.863	7.608	1.24314	0.151513	3	27.458	12.06	40.781	1.3247	0.17016	3	-0.13546	1.31087	-0.449989	0.732048	-1.10354	0.269791	no	-0.0538915	1.32718	-0.179024	0.8833	-0.0379452	0.969731	no
R1 - C21 : 11	YOR282W		unknown	0	0	0	n/a	n/a	n/a	0	1.502	0	n/a	n/a	n/a	0	0	0.737	n/a	n/a	n/a	#VALUE!	#DIV/0!	#VALUE!	#VALUE!	#VALUE!	n/a	n/a	#VALUE!	#DIV/0!	#VALUE!	#VALUE!	#VALUE!	n/a	n/a
R1 - C21 : 12	YPL257W		unknown	5.01	0.503	0	0.0912533	0.668834	2	2.5	1.866	0	0.0178316	0.373373	2	2.148	0	2.197	0.303235	0.38801	2	-0.0734217	0.0545424	-0.243902	0.844458	-0.135555	0.892173	no	0.211982	0.172777	0.704189	1.62923	0.477205	0.633216	no
R1 - C21 : 13	YPL227C	ALG5	* N-linked glycosylation	1555.28	503.812	86.053	2.52961	0.0961928	2	934.192	2230.56	344.578	2.85099	0.0947225	3	688.265	402.459	1595.8	2.98667	0.106496	2	0.321385	2.6903	1.06762	2.09597	3.68235	0.000231093	yes	0.457065	2.73367	1.51834	2.8646	4.98642	6.15099e-07	yes
R1 - C21 : 14	YOR360C	PDE2	cAMP-mediated signaling	107.129	51.652	7.975	1.6493	0.120617	3	86.401	133.663	20.187	1.68815	0.11031	3	61.771	38.674	209.555	2.02234	0.129096	2	0.0388484	1.66872	0.129052	1.09357	0.411662	0.680587	no	0.373048	1.81135	1.23924	2.36074	3.67533	0.000237543	yes
R1 - C21 : 15	YPL158C		unknown	33.603	5.259	0	1.01419	0.227013	2	15.538	33.077	2.583	0.93996	0.199784	3	9.757	2.032	16.434	0.78554	0.274286	3	-0.0742311	0.977075	-0.24659	0.842886	-0.375537	0.707261	no	-0.228651	0.875398	-0.759562	0.590676	-0.797008	0.425446	no
R1 - C21 : 16	YOR151C	RPB2	transcription from Pol II promoter	389.239	167.662	28.78	2.05285	0.108992	2	246.541	347.794	81.663	2.18069	0.0980605	3	217.851	135.644	423.41	2.31365	0.120278	3	0.127839	2.11677	0.424673	1.34227	1.33683	0.181279	no	0.260802	2.15878	0.866365	1.82306	2.98572	0.00282913	yes
R1 - C21 : 2	YGL218W		unknown	0	0	0	n/a	n/a	n/a	0	0	0	n/a	n/a	n/a	0	0	0	n/a	n/a	n/a	#VALUE!	#DIV/0!	#VALUE!	#VALUE!	#VALUE!	n/a	n/a	#VALUE!	#DIV/0!	#VALUE!	#VALUE!	#VALUE!	n/a	n/a
R1 - C21 : 3	YHR012W	VPS29	retrograde (endosome to Golgi) transport	22.877	0	0	n/a	n/a	n/a	0	7.637	0	n/a	n/a	n/a	10.388	2.098	0.272	0.742761	0.283935	2	#VALUE!	#DIV/0!	#VALUE!	#VALUE!	#VALUE!	n/a	n/a	#VALUE!	0.742761	#VALUE!	#VALUE!	#VALUE!	n/a	n/a
R1 - C21 : 4	YHL017W		unknown	0	0	0	n/a	n/a	n/a	0	0	0	n/a	n/a	n/a	0	0	0	n/a	n/a	n/a	#VALUE!	#DIV/0!	#VALUE!	#VALUE!	#VALUE!	n/a	n/a	#VALUE!	#DIV/0!	#VALUE!	#VALUE!	#VALUE!	n/a	n/a
R1 - C21 : 5	YKL087C	CYT2	cytochrome c-heme linkage	11.497	5.724	0	0.799692	0.323716	2	8.958	23.787	3.492	0.856153	0.214421	3	8.445	7.122	57.299	1.127	0.203166	3	0.0564606	0.827923	0.187558	1.13883	0.216961	0.828239	no	0.327303	0.938877	1.08728	2.12473	1.46279	0.143526	no
R1 - C21 : 6	YGL086W	MAD1	mitotic spindle checkpoint, nucleocytoplasmic transport	364.294	112.908	24.436	1.93147	0.113482	2	166.254	274.881	47.272	2.01045	0.101484	3	189.123	89.269	223.145	1.95339	0.131382	2	0.078986	1.97096	0.262386	1.19946	0.794959	0.426637	no	0.02192	1.91796	0.0728168	1.05177	0.577183	0.563816	no
R1 - C21 : 7	YMR042W	ARG80	arginine metabolism, positive regulation of transcription from Pol II promoter	0.443	0	0	n/a	n/a	n/a	3.305	14.648	0	0.525881	0.275081	2	0	1.384	32.482	0.630131	0.309846	2	#VALUE!	0.525881	#VALUE!	#VALUE!	#VALUE!	n/a	n/a	#VALUE!	0.630131	#VALUE!	#VALUE!	#VALUE!	n/a	n/a
R1 - C21 : 8	YMR191W		unknown	47.541	20.38	0.988	1.38369	0.121659	2	36.088	50.387	12.086	1.34627	0.137714	3	19.979	12.06	45.381	1.29414	0.174663	3	-0.0374206	1.36498	-0.124309	0.917444	-0.319448	0.749387	no	-0.0895425	1.31445	-0.297454	0.813687	-0.306361	0.75933	no
R1 - C21 : 9	YML007W	YAP1	* response to drug, response to oxidative stress	58.766	22.043	0.529	1.44675	0.121738	2	30.67	174.167	32.898	1.88995	0.10445	2	26.515	13.662	134.833	1.74295	0.138764	2	0.443199	1.66835	1.47227	2.77459	3.90746	9.32719e-05	yes	0.296198	1.57038	0.983949	1.97787	2.64411	0.00819054	no
R1 - C22 : 1	YGR133W	PEX4	peroxisome organization and biogenesis, protein monoubiquitination, protein polyubiquitination	23.39	6.9	0	0.99449	0.235475	2	15.533	6.087	0	0.671235	0.247914	2	10.351	8.446	26.962	1.07201	0.213682	3	-0.323255	0.832863	-1.07383	0.475056	-1.33701	0.181219	no	0.0775175	1.00878	0.257508	1.19541	0.610201	0.541729	no
R1 - C22 : 10	YPL094C	SEC62	SRP-dependent, co-translational membrane targeting, translocation	99.51	38.181	6.865	1.42033	0.121641	2	55.175	93.445	22.95	1.58997	0.114535	3	79.161	35.25	165.527	2.02499	0.12901	2	0.16964	1.50515	0.563531	1.47788	1.56358	0.117917	no	0.604661	1.6982	2.00864	4.02403	5.21293	1.85884e-07	yes
R1 - C22 : 11	YOR300W		* bud site selection	15.64	2.88	0	0.717365	0.362576	2	3.739	0.892	0	-0.0550341	0.387743	2	11.116	1.176	9.787	0.650214	0.305177	3	-0.772399	0.331165	-2.56585	0.168889	-2.0577	0.039619	no	-0.0671508	0.659322	-0.22307	0.85674	-0.0585573	0.953305	no
R1 - C22 : 12	YPL239W	YAR1	unknown	124.641	45.971	7.507	1.48006	0.121773	2	47.083	84.176	11.122	1.44702	0.126241	3	60.236	22.033	185.115	1.98995	0.130161	2	-0.0330403	1.46354	-0.109757	0.926744	-0.292878	0.769615	no	0.509889	1.71054	1.69381	3.23511	4.4338	9.25847e-06	yes
R1 - C22 : 13	YPL215W	CBP3	protein complex assembly	1425.48	503.466	85.965	2.52923	0.0961992	2	941.088	2110.35	322.823	2.83459	0.0946	3	662.388	396.829	1519.65	2.96773	0.106734	2	0.30536	2.68191	1.01438	2.02004	3.50038	0.000464602	yes	0.438497	2.72402	1.45666	2.74471	4.7974	1.60736e-06	yes
R1 - C22 : 14	YOR374W	ALD4	ethanol metabolism	176.195	94.614	26.987	1.98542	0.111436	3	175.236	538.406	112.714	2.40242	0.0950882	2	62.416	42.203	179.558	1.83949	0.135305	3	0.417001	2.19392	1.38525	2.61217	4.48097	7.43035e-06	yes	-0.145929	1.88799	-0.484767	0.714613	-0.958433	0.337845	no
R1 - C22 : 15	YPL155C	KIP2	microtubule stabilization, * mitotic anaphase B, nuclear migration (sensu Saccharomyces)	2.585	0	0	n/a	n/a	n/a	0.856	17.416	4.332	0.949698	0.19811	2	0.087	0	7.603	-0.123445	0.49385	2	#VALUE!	0.949698	#VALUE!	#VALUE!	#VALUE!	n/a	n/a	#VALUE!	-0.123445	#VALUE!	#VALUE!	#VALUE!	n/a	n/a
R1 - C22 : 16	YOR188W	MSB1	establishment of cell polarity (sensu Saccharomyces)	18.019	6.579	3.218	0.961547	0.249868	3	10.303	26.156	3.658	0.896871	0.207259	3	11.332	8.37	47.366	1.16538	0.19612	3	-0.0646765	0.929209	-0.214851	0.861635	-0.34507	0.730042	no	0.203831	1.039	0.677113	1.59894	1.37829	0.168115	no
R1 - C22 : 2	YGL217C		unknown	0	0	0	n/a	n/a	n/a	0	0	0	n/a	n/a	n/a	0	0	0	n/a	n/a	n/a	#VALUE!	#DIV/0!	#VALUE!	#VALUE!	#VALUE!	n/a	n/a	#VALUE!	#DIV/0!	#VALUE!	#VALUE!	#VALUE!	n/a	n/a
R1 - C22 : 3	YHR029C		unknown	26.73	11.78	0.519	0.838826	0.305494	3	22.967	79.388	7.68	1.28102	0.146237	3	9.5	5.857	29.122	1.01775	0.224485	3	0.442192	1.05992	1.46893	2.76817	2.26135	0.0237378	no	0.178927	0.903822	0.594381	1.50983	1.04105	0.297853	no
R1 - C22 : 4	YHR006W	STP2	positive regulation of transcription from Pol II promoter	101.228	41.947	6.412	1.42594	0.121676	2	41.824	104.401	20.839	1.55195	0.117042	3	43.791	23.673	96.854	1.61513	0.143516	3	0.126012	1.48894	0.418602	1.33663	1.15182	0.249394	no	0.189196	1.49607	0.628494	1.54595	1.99357	0.0461992	no
R1 - C22 : 5	YKL071W		unknown	0	0	0	n/a	n/a	n/a	0	0	0	n/a	n/a	n/a	0	0	0	n/a	n/a	n/a	#VALUE!	#DIV/0!	#VALUE!	#VALUE!	#VALUE!	n/a	n/a	#VALUE!	#DIV/0!	#VALUE!	#VALUE!	#VALUE!	n/a	n/a
R1 - C22 : 6	YGL071W	RCS1	high affinity iron transport, * positive regulation of transcription from Pol II promoter	133.918	88.824	13.489	1.83617	0.116665	3	138.041	162.003	26.672	1.82414	0.106244	3	75.003	67.578	234.938	1.97316	0.130719	3	-0.0120313	1.83016	-0.0399671	0.972677	-0.132065	0.894933	no	0.136987	1.8802	0.455059	1.37084	1.83794	0.0660706	no
R1 - C22 : 7	YMR059W	SEN15	tRNA splicing	29.875	8.841	0	1.10146	0.19126	2	14.575	15.282	1.603	0.749852	0.233503	3	13.813	4.06	20.682	0.969348	0.234433	3	-0.351603	0.925654	-1.168	0.445038	-1.84126	0.065583	no	-0.132107	1.01093	-0.43885	0.737722	-0.434693	0.663785	no
R1 - C22 : 8	YMR204C		unknown	18.783	5.601	0	0.901566	0.27672	2	11.456	5.977	1.255	0.543665	0.271726	3	13.105	5.796	12.842	0.944278	0.239687	3	-0.357901	0.722615	-1.18892	0.438631	-1.42706	0.153563	no	0.0427128	0.898455	0.141889	1.10335	0.382404	0.702161	no
R1 - C22 : 9	YMR008C	PLB1	glycerophospholipid metabolism	174.702	31.412	6.811	1.37624	0.121857	2	56.789	274.847	83.697	2.19178	0.0978706	2	117.142	29.83	202.367	2.15373	0.124943	2	0.815539	1.78401	2.70916	6.53941	7.37933	1.58984e-13	yes	0.777488	1.74052	2.58276	5.99084	6.69658	2.13356e-11	yes
R1 - C23 : 1	YGR164W		unknown	524.276	48.327	13.97	1.62578	0.120913	2	58.287	113.432	114.852	1.59356	0.114323	2	151.182	7.946	84.512	n/a	n/a	n/a	-0.032222	1.60967	-0.107039	0.928492	-0.273848	0.784202	no	#VALUE!	1.57685	#VALUE!	#VALUE!	#VALUE!	n/a	n/a
R1 - C23 : 10	YPL052W		unknown	0	11.986	1.829	0.881532	0.285841	2	14.216	24.935	5.362	0.991916	0.190929	3	20.033	6.761	39.613	1.19108	0.191554	3	0.110384	0.936724	0.366687	1.28939	0.479458	0.631613	no	0.309545	1.01184	1.02829	2.0396	1.55591	0.11973	no
R1 - C23 : 11	YPR087W	VPS69	protein-vacuolar targeting	0	30.562	10.43	1.46282	0.121763	2	39.988	45.042	12.424	1.34888	0.137388	3	78.539	24.872	46.367	1.3347	0.168743	2	-0.11394	1.40585	-0.378501	0.769236	-0.973281	0.330414	no	-0.12812	1.37429	-0.425604	0.744527	-0.538163	0.590465	no
R1 - C23 : 12	YPR071W		unknown	39.535	0	0.61	n/a	n/a	n/a	0	0	0	n/a	n/a	n/a	0	0	1.425	n/a	n/a	n/a	#VALUE!	#DIV/0!	#VALUE!	#VALUE!	#VALUE!	n/a	n/a	#VALUE!	#DIV/0!	#VALUE!	#VALUE!	#VALUE!	n/a	n/a
R1 - C23 : 13	YPR057W	BRR1	spliceosome assembly	344.554	101.103	12.89	1.7686	0.118431	2	189.39	453.096	70.663	2.15986	0.0984284	3	205.107	76.825	334.358	2.3844	0.118363	2	0.391261	1.96423	1.29974	2.46185	3.86604	0.000110616	yes	0.615803	2.05203	2.04565	4.1286	5.61446	1.97176e-08	yes
R1 - C23 : 14	YPL204W	HRR25	DNA repair, cell growth and/or maintenance, chromosome segregation, meiosis, mitosis, nuclear division	53.433	64.465	8.22	1.58506	0.12132	3	106.575	172.559	29.065	1.80827	0.106695	3	60.565	37.113	167.375	1.80636	0.136478	3	0.223209	1.69666	0.741483	1.67189	2.39294	0.0167138	no	0.221301	1.67124	0.735148	1.66457	2.56324	0.0103701	no
R1 - C23 : 15	YPR008W	HAA1	transcription initiation from Pol II promoter	74.721	25.185	4.115	1.21884	0.150287	2	43.738	48.096	8.637	1.31872	0.141219	3	65.166	11.408	44.07	1.15442	0.198105	2	0.0998775	1.26878	0.331786	1.25857	0.745673	0.455865	no	-0.0644261	1.16216	-0.214019	0.862132	-0.0881066	0.929792	no
R1 - C23 : 16	YPL012W	RRP12	processing of 20S pre-rRNA, ribosome biogenesis	50.811	26.126	7.372	1.43126	0.1217	3	42.89	24.888	13.772	1.28806	0.145282	3	59.16	24.433	189.463	1.99108	0.130124	2	-0.143202	1.35966	-0.475705	0.719115	-1.30874	0.190621	no	0.559819	1.6867	1.85968	3.62927	5.25823	1.45449e-07	yes
R1 - C23 : 2	YGL193C		unknown	0	0	0.461	n/a	n/a	n/a	0	0	0	n/a	n/a	n/a	0	0	0	n/a	n/a	n/a	#VALUE!	#DIV/0!	#VALUE!	#VALUE!	#VALUE!	n/a	n/a	#VALUE!	#DIV/0!	#VALUE!	#VALUE!	#VALUE!	n/a	n/a
R1 - C23 : 3	YLL018C-A	COX19	cytochrome c oxidase biogenesis, metal ion transport	0	0	1.775	n/a	n/a	n/a	0.618	6.396	0.901	0.0828186	0.360602	3	0	0	8.168	n/a	n/a	n/a	#VALUE!	0.0828186	#VALUE!	#VALUE!	#VALUE!	n/a	n/a	#VALUE!	#DIV/0!	#VALUE!	#VALUE!	#VALUE!	n/a	n/a
R1 - C23 : 5	YKL041W	VPS24	late endosome to vacuole transport	62.412	21.417	1.647	1.45356	0.121749	2	48.136	54.054	6.354	1.30506	0.143009	3	37.549	11.362	41.174	1.13878	0.200975	2	-0.148504	1.37931	-0.49332	0.710389	-1.24496	0.213145	no	-0.314783	1.27171	-1.04569	0.484414	-1.60002	0.109594	no
R1 - C23 : 6	YGR009C	SEC9	Golgi to plasma membrane transport, non-selective vesicle fusion	0	27.68	5.442	1.30005	0.130445	2	51.077	72.252	11.456	1.44098	0.126863	3	52.793	14.968	47.08	1.22774	0.18527	2	0.14093	1.37052	0.46816	1.38334	1.19653	0.231489	no	-0.0723087	1.23943	-0.240204	0.846625	-0.145889	0.884009	no
R1 - C23 : 7	YMR159C	APG16	autophagy	0	0	1.295	n/a	n/a	n/a	0	0	0	n/a	n/a	n/a	0	0	0	n/a	n/a	n/a	#VALUE!	#DIV/0!	#VALUE!	#VALUE!	#VALUE!	n/a	n/a	#VALUE!	#DIV/0!	#VALUE!	#VALUE!	#VALUE!	n/a	n/a
R1 - C23 : 8	YML081C-A	ATP18	ATP synthesis coupled proton transport	135.204	53.172	6.432	1.4781	0.121773	2	96.814	98.862	14.864	1.61665	0.113067	3	171.562	43.876	49.778	1.47337	0.152427	2	0.138543	1.54737	0.46023	1.37576	1.28216	0.199786	no	-0.00472875	1.45127	-0.0157086	0.989171	0.320437	0.748637	no
R1 - C23 : 9	YMR104C	YPK2	unknown	38.017	39.342	6.729	1.43532	0.121713	3	69.237	99.754	30.209	1.67208	0.110823	3	71.334	20.443	44.842	1.28486	0.176081	2	0.236763	1.5537	0.786509	1.7249	2.49128	0.0127285	no	-0.15046	1.33562	-0.499818	0.707196	-0.710122	0.477629	no
R1 - C24 : 1	YGR174C	CBP4	protein complex assembly	19.272	2.951	0	0.767998	0.3386	2	4.794	4.53	0	0.351804	0.308291	2	7.752	1.063	0	0.531566	0.33302	2	-0.416195	0.559901	-1.38257	0.383535	-1.28534	0.198672	no	-0.236433	0.625315	-0.785412	0.580186	-0.558327	0.576621	no
R1 - C24 : 10	YPL051W	ARL3	intracellular protein transport	15.706	3.935	0	0.786056	0.330107	2	8.928	10.309	2.322	0.675556	0.247116	3	14.534	2.033	24.326	1.24053	0.183146	2	-0.1105	0.730806	-0.367073	0.775354	-0.403917	0.686274	no	0.454476	0.988826	1.50974	2.84758	1.88586	0.059314	no
R1 - C24 : 11	YPR092W		unknown	0	0	0	n/a	n/a	n/a	0	0	0	n/a	n/a	n/a	0	0	0	n/a	n/a	n/a	#VALUE!	#DIV/0!	#VALUE!	#VALUE!	#VALUE!	n/a	n/a	#VALUE!	#DIV/0!	#VALUE!	#VALUE!	#VALUE!	n/a	n/a
R1 - C24 : 12	YPR107C	YTH1	mRNA cleavage, mRNA polyadenylation	0	2.779	0	n/a	n/a	n/a	6.388	1.091	0	0.105001	0.356253	2	0	0	0	n/a	n/a	n/a	#VALUE!	0.105001	#VALUE!	#VALUE!	#VALUE!	n/a	n/a	#VALUE!	#DIV/0!	#VALUE!	#VALUE!	#VALUE!	n/a	n/a
R1 - C24 : 13	YPR075C	OPY2	cell cycle arrest in response to pheromone	553.316	130.147	20.324	1.92231	0.113824	2	216.434	550.145	85.013	2.23404	0.0971859	3	261.841	91.785	353.785	2.0595	0.127894	2	0.311731	2.07818	1.03555	2.04989	3.17723	0.00148689	yes	0.137187	1.96644	0.455727	1.37147	1.53739	0.124199	no
R1 - C24 : 14	YPL198W	RPL7B	protein biosynthesis	36.192	8.768	10.843	1.49841	0.121755	2	12.047	109.647	26.092	1.73913	0.108732	2	33.733	23.299	209.624	1.89105	0.133507	2	0.240724	1.61877	0.799667	1.7407	2.08549	0.0370245	no	0.392643	1.67026	1.30433	2.46969	3.45613	0.000547983	yes
R1 - C24 : 15	YPR024W	YME1	mitochondrion organization and biogenesis	0	0	0	n/a	n/a	n/a	3.67	3.101	2.036	0.353927	0.307882	3	0.397	0	5.897	0.151014	0.42541	2	#VALUE!	0.353927	#VALUE!	#VALUE!	#VALUE!	n/a	n/a	#VALUE!	0.151014	#VALUE!	#VALUE!	#VALUE!	n/a	n/a
R1 - C24 : 16	YPR010C	RPA135	transcription from Pol I promoter	6.735	5.564	1.789	0.709834	0.366161	3	7.15	4.212	2.026	0.494089	0.281097	3	4.994	4.057	28.158	0.866631	0.25635	3	-0.215744	0.601961	-0.716687	0.608493	-0.809504	0.418225	no	0.156797	0.763765	0.520869	1.43482	0.797216	0.425325	no
R1 - C24 : 2	YGL191W	COX13	aerobic respiration	202.256	28.784	2.834	1.16686	0.167082	2	39.053	37.141	11.255	1.30323	0.143251	3	86.287	14.272	12.915	0.936531	0.241324	2	0.136365	1.23505	0.452996	1.36888	0.94556	0.344373	no	-0.230332	1.02723	-0.765147	0.588393	-0.873998	0.382119	no
R1 - C24 : 3	YHR142W	CHS7	ER to Golgi transport, cell wall chitin biosynthesis	5.145	0.207	0	-0.0957717	0.761876	2	0.752	0	0.155	-0.464177	0.469674	2	0	0	0.617	n/a	n/a	n/a	-0.368405	-0.279974	-1.22381	0.428149	-0.582118	0.560487	no	#VALUE!	-0.144706	#VALUE!	#VALUE!	#VALUE!	n/a	n/a
R1 - C24 : 4	YHR086W	NAM8	* mRNA splice site selection, mRNA splicing	0	0	0	n/a	n/a	n/a	0	0	0	n/a	n/a	n/a	0.092	0	0	n/a	n/a	n/a	#VALUE!	#DIV/0!	#VALUE!	#VALUE!	#VALUE!	n/a	n/a	#VALUE!	#DIV/0!	#VALUE!	#VALUE!	#VALUE!	n/a	n/a
R1 - C24 : 5	YKL040C	NFU1	iron homeostasis	52.226	16.291	0.327	1.35547	0.123056	2	25.777	31.222	4.927	1.09837	0.173438	3	28.341	8.655	36.054	1.26342	0.179438	3	-0.257098	1.22692	-0.85406	0.553226	-1.93804	0.052618	no	-0.0920433	1.28498	-0.305761	0.809015	-0.318636	0.750002	no
R1 - C24 : 6	YGR054W		translational initiation	44.071	32.011	5.337	1.39331	0.121541	3	39.507	28.687	11.59	1.27176	0.147506	3	32.423	36.969	145.204	1.69477	0.140533	3	-0.121546	1.33253	-0.403767	0.755882	-1.10148	0.27069	no	0.301464	1.51957	1.00144	2.002	3.26646	0.00108903	yes
R1 - C24 : 7	YMR181C		unknown	72.183	115.804	7.113	1.85163	0.116205	2	202.256	55.229	13.939	1.45408	0.125527	2	20.17	45.792	38.271	1.464	0.153313	3	-0.39755	1.65285	-1.32063	0.400359	-3.28674	0.00101354	yes	-0.387629	1.63335	-1.28767	0.409611	-2.80433	0.00504208	no
R1 - C24 : 8	YMR238W	DFG5	pseudohyphal growth, cell wall biosynthesis (sensu Fungi)	42.071	6.652	0	n/a	n/a	n/a	14.651	10.244	3.579	0.808978	0.222826	3	29.785	3.134	17.922	0.678485	0.298639	2	#VALUE!	0.808978	#VALUE!	#VALUE!	#VALUE!	n/a	n/a	#VALUE!	0.678485	#VALUE!	#VALUE!	#VALUE!	n/a	n/a
R1 - C24 : 9	YMR106C	YKU80	chromatin assembly/disassembly, double-strand break repair via homologous recombination, double-strand break repair via nonhomologous end-joining, * telomere maintenance	43.66	13.054	0.676	1.26846	0.137052	2	30.093	84.466	30.52	1.71651	0.109426	2	24.165	12.287	62.804	1.37142	0.163795	3	0.448049	1.49249	1.48839	2.80575	3.61299	0.000302685	yes	0.102955	1.29547	0.342009	1.26752	1.12174	0.261973	no
R1 - C3 : 1	YGL127C	SOH1	DNA repair, transcription from Pol II promoter	37.514	58.351	2.502	1.56067	0.121502	2	123.347	83.529	32.44	1.74029	0.108697	3	49.451	100.734	125.374	1.87973	0.133899	3	0.179622	1.65048	0.596693	1.51225	1.68827	0.0913586	no	0.319061	1.69573	1.0599	2.08478	3.18403	0.00145238	yes
R1 - C3 : 10	YNL320W		unknown	5.37	18.074	2.198	0.877407	0.287728	3	40.761	48.678	10.634	1.34037	0.138452	3	4.043	24.852	49.84	1.18109	0.193313	3	0.462962	1.10889	1.53793	2.90377	2.5113	0.0120286	no	0.303686	1.00478	1.00882	2.01227	1.76195	0.0780778	no
R1 - C3 : 11	YDL232W	OST4	N-linked glycosylation	5.53	10.627	1.133	0.708844	0.366632	3	29.775	17.337	7.523	1.09535	0.17392	3	4.679	14.149	18.805	0.979596	0.232304	3	0.386506	0.902097	1.28395	2.43504	1.64973	0.0989975	no	0.270753	0.819753	0.899421	1.86532	1.27574	0.202046	no
R1 - C3 : 12	YDL169C	UGX2	unknown	10.037	31.692	8.845	1.43491	0.121712	2	93.427	126.043	19.308	1.68452	0.110424	3	3.421	10.053	21.514	0.904269	0.248204	3	0.249609	1.55972	0.829183	1.77668	2.33051	0.0197791	no	-0.530643	1.14512	-1.76276	0.294684	-2.88175	0.00395476	no
R1 - C3 : 13	YDL209C	CWC2	mRNA splicing	246.972	608.45	153.845	2.69674	0.0939332	2	1405.9	2834.87	479.711	2.99277	0.0961997	3	144.62	713.062	1276.17	2.6543	0.111999	3	0.296024	2.84475	0.983372	1.97708	3.41899	0.000628545	yes	-0.0424418	2.65105	-0.140989	0.906898	0.0700397	0.944162	no
R1 - C3 : 15	YDL199C		unknown	0	7.256	0	n/a	n/a	n/a	15.148	22.459	11.493	1.09634	0.173763	3	0	0.822	3.562	0.0370246	0.453701	2	#VALUE!	1.09634	#VALUE!	#VALUE!	#VALUE!	n/a	n/a	#VALUE!	0.0370246	#VALUE!	#VALUE!	#VALUE!	n/a	n/a
R1 - C3 : 16	YBR218C	PYC2	NADPH regeneration, gluconeogenesis	0	4.79	1.755	0.673395	0.383563	2	13.501	24.076	4.955	0.967943	0.194992	3	0	1.771	13.903	0.499405	0.340665	2	0.294548	0.820669	0.978468	1.97037	1.00304	0.315844	no	-0.173989	0.561933	-0.57798	0.669901	-0.344743	0.730288	no
R1 - C3 : 2	YAL014C	SYN8	unknown	24.737	29.116	0.049	1.31929	0.127235	2	81.553	147.854	20.938	1.69968	0.109949	3	0.858	29.11	147.011	1.61944	0.143354	2	0.380391	1.50949	1.26363	2.40099	3.45468	0.000550946	yes	0.300148	1.4449	0.99707	1.99594	2.5756	0.0100066	no
R1 - C3 : 3	YBL030C	PET9	ATP/ADP exchange	316.002	375.787	48.343	2.35404	0.0998941	3	610.529	707.738	288.044	2.59729	0.093979	3	102.858	390.651	896.65	2.46676	0.116258	3	0.243247	2.47567	0.808049	1.75084	3.07187	0.00212719	yes	0.112719	2.38594	0.374444	1.29634	1.82667	0.0677501	no
R1 - C3 : 4	YBR020W	GAL1	galactose metabolism	6.096	0	0	n/a	n/a	n/a	4.528	5.542	4.107	0.569977	0.266776	3	0	0	13.353	n/a	n/a	n/a	#VALUE!	0.569977	#VALUE!	#VALUE!	#VALUE!	n/a	n/a	#VALUE!	#DIV/0!	#VALUE!	#VALUE!	#VALUE!	n/a	n/a
R1 - C3 : 5	YIR017C	MET28	regulation of transcription from Pol II promoter, sulfur amino acid biosynthesis	0	0	0	n/a	n/a	n/a	5.099	7.123	1.69	0.494956	0.280933	3	0	0	0	n/a	n/a	n/a	#VALUE!	0.494956	#VALUE!	#VALUE!	#VALUE!	n/a	n/a	#VALUE!	#DIV/0!	#VALUE!	#VALUE!	#VALUE!	n/a	n/a
R1 - C3 : 6	YAR014C	BUD14	bud site selection, filamentous growth	2.985	0.277	0	-0.150738	0.789283	2	0	2.401	1.464	0.283847	0.321409	2	0	0.901	19	0.420481	0.359577	2	0.434584	0.0665545	1.44366	2.72009	0.721173	0.470803	no	0.571219	0.110405	1.89755	3.72579	1.01118	0.31193	no
R1 - C3 : 7	YKL122C	SRP21	protein-ER targeting	127.891	196.587	42.713	2.11137	0.106982	3	393.613	307.111	95.084	2.25244	0.0969072	3	75.093	211.052	304.323	2.17565	0.124277	3	0.141062	2.1819	0.468598	1.38376	1.69263	0.0905261	no	0.0642801	2.11905	0.213534	1.15952	1.19583	0.231764	no
R1 - C3 : 8	YKL145W	RPT1	ubiquitin-dependent protein catabolism	67.7	148.055	42.22	1.97657	0.111767	3	282.277	540.081	126.087	2.32688	0.0959023	3	29.38	148.919	442.058	2.21296	0.123163	2	0.350314	2.15172	1.16372	2.24034	4.12001	3.78851e-05	yes	0.236391	2.07029	0.785275	1.72342	2.63239	0.00847866	no
R1 - C3 : 9	YJL127C	SPT10	chromatin modeling, regulation of global transcription from Pol II promoter	28.899	35.445	9.039	1.42324	0.121661	3	152.638	197.301	35.247	1.90758	0.103989	3	7.591	27.423	40.7	1.25722	0.180431	3	0.484341	1.66541	1.60895	3.05029	5.24161	1.59185e-07	yes	-0.166026	1.31576	-0.551527	0.682298	-0.931958	0.351358	no
R1 - C4 : 1	YGL121C	GPG1	signal transduction	0.507	14.507	0	0.323843	0.553775	2	43.068	58	6.807	1.30912	0.142473	3	0	0	0	n/a	n/a	n/a	0.985281	0.816484	3.27303	9.66676	2.46244	0.0137997	no	#VALUE!	0.274909	#VALUE!	#VALUE!	#VALUE!	n/a	n/a
R1 - C4 : 10	YNL314W	DAL82	allantoin catabolism, transcription initiation from Pol II promoter	0	11.073	1.144	0.762434	0.341224	2	14.469	50.894	2.192	0.96826	0.194938	3	0	5.169	8.93	0.635871	0.30851	2	0.205826	0.865347	0.683739	1.6063	0.773084	0.439472	no	-0.126563	0.674685	-0.420434	0.7472	-0.238653	0.811374	no
R1 - C4 : 11	YDL196W		unknown	0	0	0	n/a	n/a	n/a	0	0	0	n/a	n/a	n/a	0	0	0	n/a	n/a	n/a	#VALUE!	#DIV/0!	#VALUE!	#VALUE!	#VALUE!	n/a	n/a	#VALUE!	#DIV/0!	#VALUE!	#VALUE!	#VALUE!	n/a	n/a
R1 - C4 : 12	YDL166C	FAP7	response to oxidative stress	35.248	37.26	4.153	1.34664	0.123846	3	63.687	61.345	5.477	1.3424	0.138197	3	8.578	33.138	118.88	1.45749	0.153948	3	-0.00423272	1.34452	-0.0140608	0.990301	-0.039507	0.968486	no	0.110851	1.37759	0.368239	1.29078	1.40073	0.161294	no
R1 - C4 : 13	YDL175C	AIR2	mRNA-nucleus export	733.064	1095.07	197.772	2.83464	0.0930641	3	2408.41	3431.82	550.708	3.11834	0.0981127	3	229.838	1008.46	1896.31	2.82888	0.108763	3	0.283699	2.97649	0.942428	1.92176	3.63368	0.000279405	yes	-0.00576255	2.80729	-0.0191428	0.986819	0.522381	0.601405	no
R1 - C4 : 14	YDL178W	DLD2	unknown	5.006	25.756	8.293	1.37588	0.12187	2	49.774	72.421	20.808	1.52398	0.119181	3	2.549	18.067	43.032	1.04689	0.218634	3	0.148094	1.44993	0.491957	1.40635	1.34294	0.179292	no	-0.328988	1.18692	-1.09288	0.468826	-1.83235	0.0668993	no
R1 - C4 : 15	YDL176W		unknown	0	8.207	0.348	0.43897	0.497233	2	15.419	20.265	5.696	0.982402	0.192536	3	0	1.574	7.012	0.325165	0.382664	2	0.543432	0.710686	1.80524	3.49488	1.47371	0.140559	no	-0.113805	0.3576	-0.378052	0.769476	-0.146216	0.883751	no
R1 - C4 : 16	YBR235W		unknown	43.981	83.827	12.831	1.65936	0.120478	3	129.597	195.617	37.208	1.89049	0.104435	3	11.283	33.719	98.727	1.47279	0.152481	3	0.231132	1.77492	0.767805	1.70268	2.51084	0.0120444	no	-0.186568	1.54161	-0.619764	0.650777	-1.2267	0.219937	no
R1 - C4 : 2	YAL008W	FUN14	unknown	44.404	31.172	3.744	1.33923	0.124624	3	88.019	96.52	27.278	1.68728	0.110337	3	5.742	27.376	67.834	1.29051	0.175216	3	0.348051	1.51325	1.1562	2.2287	3.62176	0.000292602	yes	-0.0487235	1.2904	-0.161856	0.893874	0.00169851	0.998645	no
R1 - C4 : 3	YBL027W	RPL19B	protein synthesis	2614.52	3221.62	408.904	3.28008	0.0965486	3	6648.45	7198.73	795.128	3.42575	0.104974	3	1112.31	3698.15	9535.48	3.47906	0.103845	3	0.145664	3.35292	0.483887	1.39851	1.76899	0.0768951	no	0.198978	3.35511	0.660991	1.58117	3.02832	0.00245917	yes
R1 - C4 : 4	YBR028C		unknown	83.875	14.145	3.217	1.04012	0.216072	2	72.994	52.719	2.012	1.47603	0.123388	2	10.285	27.094	106.707	1.43897	0.155843	3	0.435918	1.25807	1.44809	2.72846	2.47761	0.0132266	no	0.398854	1.21508	1.32496	2.50527	2.52544	0.0115554	no
R1 - C4 : 5	YIR018W	YAP5	positive regulation of transcription from Pol II promoter	0	0.896	0	n/a	n/a	n/a	0	6.181	0.198	0.0547419	0.366114	2	0	0	0	n/a	n/a	n/a	#VALUE!	0.0547419	#VALUE!	#VALUE!	#VALUE!	n/a	n/a	#VALUE!	#DIV/0!	#VALUE!	#VALUE!	#VALUE!	n/a	n/a
R1 - C4 : 6	YAR035W	YAT1	alcohol metabolism, carnitine metabolism	0	0	0	n/a	n/a	n/a	0	0	0	n/a	n/a	n/a	0	0	0	n/a	n/a	n/a	#VALUE!	#DIV/0!	#VALUE!	#VALUE!	#VALUE!	n/a	n/a	#VALUE!	#DIV/0!	#VALUE!	#VALUE!	#VALUE!	n/a	n/a
R1 - C4 : 7	YKL115C		unknown	16.761	0.026	0	-0.289813	0.858727	2	0.28	1.232	0	-0.54771	0.486483	2	0.455	4.401	15.212	0.442462	0.354289	3	-0.257897	-0.418761	-0.856715	0.552208	-0.369543	0.711723	no	0.732275	0.0518574	2.43257	5.39852	1.21923	0.222756	no
R1 - C4 : 8	YKL143W	LTV1	response to stress	125.679	108.918	30.658	1.97536	0.111812	3	128.942	159.718	21.411	1.78041	0.107501	3	32.277	98.644	389.738	1.97912	0.130521	3	-0.194951	1.87788	-0.647613	0.638336	-2.17697	0.0294828	no	0.00376729	1.95277	0.0125147	1.00871	0.531126	0.595331	no
R1 - C4 : 9	YJL106W	IME2	protein amino acid phosphorylation, regulation of meiosis	30.917	59.323	17.193	1.60065	0.12118	3	154.675	267.599	78.982	2.07042	0.100171	3	19.562	79.172	193.497	1.77343	0.137659	3	0.469776	1.83553	1.56056	2.94969	5.17533	2.27507e-07	yes	0.172786	1.66257	0.573983	1.48863	2.09399	0.0362609	no
R1 - C5 : 1	YGL089C	MFAlpha2	mating	0	0	0	n/a	n/a	n/a	0	0	0	n/a	n/a	n/a	0	0	0	n/a	n/a	n/a	#VALUE!	#DIV/0!	#VALUE!	#VALUE!	#VALUE!	n/a	n/a	#VALUE!	#DIV/0!	#VALUE!	#VALUE!	#VALUE!	n/a	n/a
R1 - C5 : 10	YNL246W	VPS75	protein-vacuolar targeting	43.753	27.445	8.804	1.44244	0.12173	3	63.043	79.813	12.443	1.49782	0.121395	3	14.496	33.705	102.959	1.51508	0.148916	3	0.0553843	1.47013	0.183983	1.13602	0.557997	0.576846	no	0.0726424	1.45429	0.241313	1.18207	1.09482	0.273594	no
R1 - C5 : 11	YDL081C	RPP1A	protein biosynthesis, translational elongation	1185.9	671.979	139.902	2.78346	0.0932792	3	1498.63	1474.49	197.772	2.77911	0.094261	3	488.914	1196.22	1942.72	2.96636	0.106751	3	-0.00435333	2.78129	-0.0144615	0.990026	-0.0568587	0.954658	no	0.182898	2.85045	0.607575	1.5237	2.83251	0.00461844	no
R1 - C5 : 12	YDL002C	NHP10	unknown	118.698	116.105	17.231	1.89292	0.11487	3	241.012	259.671	33.816	2.00747	0.101552	3	36.71	93.707	192.038	1.88786	0.133617	3	0.114549	1.9502	0.380525	1.30182	1.29403	0.195654	no	-0.00506325	1.86592	-0.0168197	0.988409	0.431238	0.666295	no
R1 - C5 : 13	YDL065C	PEX19	peroxisome organization and biogenesis, protein-peroxisome targeting	1206.32	1619.7	234.628	2.98815	0.0931887	3	3045.59	3150.45	744.405	3.18356	0.0993196	3	390.996	1218.44	2670.49	2.98273	0.106545	3	0.195415	3.08585	0.649153	1.56825	2.48521	0.0129475	no	-0.00541297	2.96097	-0.0179815	0.987614	0.532547	0.594347	no
R1 - C5 : 14	YDL101C	DUN1	* DNA damage checkpoint, cell cycle checkpoint, protein amino acid phosphorylation	46.568	230.535	125.419	2.44164	0.0978854	2	237.16	328.728	61.248	2.12527	0.0990714	3	25.307	110.023	78.176	1.72714	0.139341	3	-0.31637	2.28345	-1.05096	0.482647	-3.52339	0.000426058	yes	-0.714493	2.05992	-2.3735	0.192977	-6.27141	3.57804e-10	yes
R1 - C5 : 15	YDL074C	BRE1	transport	72.877	83.039	20.761	1.80076	0.117639	3	152.653	74.553	33.589	1.75973	0.108113	3	28.126	88.025	219.647	1.85969	0.134596	3	-0.0410283	1.78025	-0.136293	0.909854	-0.444776	0.656482	no	0.05893	1.80576	0.195761	1.14533	1.04512	0.295965	no
R1 - C5 : 16	YDR128W		unknown	63.937	88.015	18.876	1.77646	0.118246	3	169.376	118.457	48.23	1.89419	0.104338	3	25.413	71.157	186.101	1.79022	0.137055	3	0.117726	1.83532	0.391079	1.31137	1.29303	0.196	no	0.0137583	1.75887	0.045704	1.03219	0.59988	0.548587	no
R1 - C5 : 2	YBR005W			3.971	0	0	n/a	n/a	n/a	8.797	10.246	0	0.66085	0.249834	2	0	0	0	n/a	n/a	n/a	#VALUE!	0.66085	#VALUE!	#VALUE!	#VALUE!	n/a	n/a	#VALUE!	#DIV/0!	#VALUE!	#VALUE!	#VALUE!	n/a	n/a
R1 - C5 : 3	YBR085W	AAC3	ATP/ADP exchange	0	0	0	n/a	n/a	n/a	0	0	0	n/a	n/a	n/a	0	0	0	n/a	n/a	n/a	#VALUE!	#DIV/0!	#VALUE!	#VALUE!	#VALUE!	n/a	n/a	#VALUE!	#DIV/0!	#VALUE!	#VALUE!	#VALUE!	n/a	n/a
R1 - C5 : 4	YBR222C	FAT2	transport	0	0	0	n/a	n/a	n/a	0	0	0	n/a	n/a	n/a	0	0	0	n/a	n/a	n/a	#VALUE!	#DIV/0!	#VALUE!	#VALUE!	#VALUE!	n/a	n/a	#VALUE!	#DIV/0!	#VALUE!	#VALUE!	#VALUE!	n/a	n/a
R1 - C5 : 5	YIR038C	GTT1	glutathione metabolism	12.963	24.698	11.452	1.28914	0.132548	3	36.463	111.235	21.882	1.70404	0.109814	2	2.848	21.395	77.884	1.41462	0.158527	2	0.414906	1.49659	1.37829	2.5996	3.8057	0.000141401	yes	0.125484	1.32741	0.416848	1.33501	1.28507	0.198768	no
R1 - C5 : 6	YBL042C	FUI1	uridine transport	109.572	58.705	13.685	1.74926	0.118865	3	88.144	144.264	18.609	1.6903	0.110242	3	36.648	76.538	189.29	1.85623	0.134717	3	-0.0589591	1.71978	-0.195858	0.873054	-0.629912	0.528752	no	0.106969	1.77828	0.355343	1.27929	1.50302	0.132833	no
R1 - C5 : 7	YKR091W	SRL3	nucleobase, nucleoside, nucleotide and nucleic acid metabolism	76.776	66.085	15.083	1.72899	0.119287	3	117.782	180.519	38.494	1.86994	0.104983	3	19.536	63.655	164.808	1.71843	0.13966	3	0.140949	1.79947	0.468223	1.3834	1.53634	0.124456	no	-0.0105661	1.69924	-0.0350997	0.975964	0.361824	0.717484	no
R1 - C5 : 8	YKR042W	UTH1	mitochondrion organization and biogenesis	236.69	336.145	72.199	2.35413	0.0998918	3	660.526	1028.88	182.926	2.59712	0.0939794	3	137.671	340.389	1153.36	2.52547	0.114843	3	0.242986	2.47563	0.807183	1.74979	3.06861	0.00215054	yes	0.171338	2.41534	0.569174	1.48367	2.5066	0.0121899	no
R1 - C5 : 9	YJL019W	MPS3	spindle pole body duplication (sensu Saccharomyces)	196.272	152.955	31.546	2.09318	0.107595	3	672.111	829.735	179.093	2.56543	0.094061	3	50.18	109.699	393.654	2.05983	0.127883	3	0.472254	2.3293	1.56879	2.96656	5.72352	1.04338e-08	yes	-0.033349	2.05204	-0.110783	0.926085	0.161524	0.871681	no
R1 - C6 : 1	YGL088W		unknown	0	0	0	n/a	n/a	n/a	0	22.561	0	n/a	n/a	n/a	0	0	8.568	n/a	n/a	n/a	#VALUE!	#DIV/0!	#VALUE!	#VALUE!	#VALUE!	n/a	n/a	#VALUE!	#DIV/0!	#VALUE!	#VALUE!	#VALUE!	n/a	n/a
R1 - C6 : 10	YNL232W	CSL4	35S primary transcript processing, mRNA catabolism	8.521	8.861	5.557	0.975327	0.243813	3	31.429	41.164	8.707	1.24952	0.150609	3	4.421	12.975	83.225	1.17417	0.194543	3	0.27419	1.11242	0.910841	1.88014	1.65717	0.0974849	no	0.198846	1.05028	0.660554	1.58069	1.37591	0.16885	no
R1 - C6 : 11	YDL067C	COX9	aerobic respiration	93.128	63.968	7.545	1.65196	0.120581	3	203.664	214.368	41.157	1.98378	0.102103	3	19.588	50.809	96.429	1.60859	0.14376	3	0.331828	1.81787	1.10231	2.14698	3.63755	0.000275246	yes	-0.0433641	1.60581	-0.144053	0.904973	0.0514186	0.958992	no
R1 - C6 : 12	YDR002W	YRB1	G1/S transition of mitotic cell cycle, RNA-nucleus export, protein-nucleus import, ubiquitin-dependent protein catabolism	862.152	1104.73	197.472	2.85917	0.0930066	3	1760.59	1513	386.556	2.90318	0.0951799	3	423.226	884.465	1922.91	2.90028	0.107657	3	0.0440111	2.88118	0.146202	1.10665	0.572823	0.566764	no	0.0411128	2.85526	0.136574	1.09929	1.09628	0.272954	no
R1 - C6 : 13	YDL057W		unknown	329.687	416.321	79.202	2.44648	0.0977837	3	782.447	871.052	273.713	2.65588	0.0939305	3	159.25	348.294	1016.34	2.53157	0.1147	3	0.209399	2.55118	0.695608	1.61957	2.6749	0.0074751	no	0.0850902	2.46456	0.282663	1.21644	1.54015	0.123524	no
R1 - C6 : 14	YDL088C	ASM4	NLS-bearing substrate-nucleus import, mRNA-binding (hnRNP) protein-nucleus import, mRNA-nucleus export, nuclear pore organization and biogenesis, protein-nucleus export, * protein-nucleus import, docking, rRNA-nucleus export, ribosomal protein-nucleus import, * snRNA-nucleus export, snRNP protein-nucleus import	0	17.361	0.554	0.702631	0.369593	2	27.666	13.62	8.737	1.07144	0.17777	3	3.942	5.873	22.608	0.854159	0.259076	3	0.368809	0.887035	1.22516	2.33781	1.31355	0.188998	no	0.151528	0.753927	0.503366	1.41752	0.665725	0.505587	no
R1 - C6 : 15	YDR001C	NTH1	response to stress, trehalose catabolism	0	35.225	3.14	1.23298	0.146202	2	67.171	66.006	35.947	1.63309	0.112284	3	0	12.029	44.469	1.16789	0.195669	2	0.400109	1.43303	1.32913	2.51252	3.27892	0.00104207	yes	-0.0650934	1.17596	-0.216235	0.860809	-0.0935584	0.92546	no
R1 - C6 : 16	YDR335W	MSN5	protein-nucleus export	86.917	122.665	26.082	1.91578	0.114064	3	241.684	131.086	64.489	2.00237	0.101669	3	34.854	76.319	211.992	1.86495	0.134413	3	0.0865973	1.95908	0.28767	1.22067	0.98163	0.326282	no	-0.05083	1.8659	-0.168854	0.889549	-0.0186251	0.98514	no
R1 - C6 : 2	YBR014C		unknown	97.577	111.232	14.918	1.83748	0.116626	3	209.579	207.716	27.51	1.92505	0.103542	3	36.75	56.661	69.025	1.66706	0.141562	3	0.087563	1.88127	0.290878	1.22338	0.972468	0.330818	no	-0.170423	1.72781	-0.566132	0.675425	-1.14725	0.251279	no
R1 - C6 : 3	YBR119W	MUD1	mRNA splicing	87.839	98.116	9.019	1.73125	0.119241	3	227.918	207.066	17.214	2.02035	0.10126	2	55.055	87.107	101.806	1.84409	0.135143	3	0.289099	1.8758	0.960366	1.9458	2.91052	0.00360827	no	0.112836	1.7632	0.374834	1.29669	1.55467	0.120025	no
R1 - C6 : 4	YBR223C	TDP1	* DNA repair	0	0	0	n/a	n/a	n/a	0	0	0	n/a	n/a	n/a	0	0	0	n/a	n/a	n/a	#VALUE!	#DIV/0!	#VALUE!	#VALUE!	#VALUE!	n/a	n/a	#VALUE!	#DIV/0!	#VALUE!	#VALUE!	#VALUE!	n/a	n/a
R1 - C6 : 5	YIR042C		unknown	0	0	0	n/a	n/a	n/a	0	0	0	n/a	n/a	n/a	0	0	0	n/a	n/a	n/a	#VALUE!	#DIV/0!	#VALUE!	#VALUE!	#VALUE!	n/a	n/a	#VALUE!	#DIV/0!	#VALUE!	#VALUE!	#VALUE!	n/a	n/a
R1 - C6 : 6	YBL035C	POL12	DNA replication initiation, DNA replication, priming, lagging strand elongation	13.675	27.768	1.385	1.00803	0.229647	3	43.465	53.555	2.907	1.17574	0.161406	3	15.65	30.17	94.125	1.49714	0.150339	3	0.16771	1.09188	0.557122	1.47133	1.03487	0.30073	no	0.489115	1.22812	1.6248	3.084	3.39524	0.000685673	yes
R1 - C6 : 7	YLL059C		unknown	0	0	0	n/a	n/a	n/a	0	0	0	n/a	n/a	n/a	0	0	0	n/a	n/a	n/a	#VALUE!	#DIV/0!	#VALUE!	#VALUE!	#VALUE!	n/a	n/a	#VALUE!	#DIV/0!	#VALUE!	#VALUE!	#VALUE!	n/a	n/a
R1 - C6 : 8	YKR044W	UIP5	unknown	5.24	14.77	1.129	0.748191	0.347953	3	18.048	39.014	5.592	1.09735	0.173601	3	10.142	20.637	118.83	1.41311	0.158701	3	0.34916	0.92277	1.15988	2.23439	1.55524	0.119889	no	0.664921	1.05618	2.20882	4.62297	3.23305	0.00122477	yes
R1 - C6 : 9	YJL012C	VTC4	* vacuole fusion (non-autophagic)	490.967	405.389	84.083	2.50893	0.0965604	3	1264.42	1566.5	407.253	2.86784	0.094859	3	179.53	318.338	913.776	2.5205	0.11496	3	0.358908	2.68839	1.19227	2.28511	4.59257	4.37826e-06	yes	0.0115681	2.49025	0.0384284	1.02699	0.698008	0.485172	no
R1 - C7 : 1	YGL068W		unknown	31.883	29.844	7.796	1.39115	0.121556	3	65.58	116.283	19.947	1.62633	0.112594	3	19.491	45.88	278.239	1.54932	0.146583	2	0.235182	1.50874	0.781257	1.71863	2.45849	0.0139524	no	0.15817	1.44577	0.525429	1.43936	1.65453	0.0980203	no
R1 - C7 : 10	YNL202W	SPS19	* fatty acid catabolism, sporulation (sensu Saccharomyces)	0	0	0	n/a	n/a	n/a	1.17	0	0	n/a	n/a	n/a	0	0	0	n/a	n/a	n/a	#VALUE!	#DIV/0!	#VALUE!	#VALUE!	#VALUE!	n/a	n/a	#VALUE!	#DIV/0!	#VALUE!	#VALUE!	#VALUE!	n/a	n/a
R1 - C7 : 11	YDL009C		unknown	8.428	7.279	1.062	0.705696	0.368132	3	35.359	6.483	10.305	1.28332	0.145924	2	5.542	8.064	12.979	0.869032	0.255826	3	0.577627	0.994509	1.91884	3.78118	2.44484	0.0144917	no	0.163336	0.762897	0.542592	1.45659	0.820138	0.412137	no
R1 - C7 : 12	YDR042C		unknown	0	0	0	n/a	n/a	n/a	0	0	0	n/a	n/a	n/a	0	0	3.173	n/a	n/a	n/a	#VALUE!	#DIV/0!	#VALUE!	#VALUE!	#VALUE!	n/a	n/a	#VALUE!	#DIV/0!	#VALUE!	#VALUE!	#VALUE!	n/a	n/a
R1 - C7 : 13	YDR065W		unknown	630.914	775.347	126.481	2.69822	0.0939191	3	1598.75	1214.13	427.697	2.87201	0.0948944	3	334.043	657.061	1324.85	2.76907	0.109788	3	0.173787	2.78511	0.577307	1.49206	2.25452	0.0241637	no	0.0708514	2.70918	0.235363	1.1772	1.43602	0.150996	no
R1 - C7 : 14	YDR061W		unknown	44.099	48.323	9.301	1.53343	0.12165	3	93.874	81.182	19.983	1.6265	0.112586	3	19.11	39.391	84.137	1.54843	0.146637	3	0.093074	1.57996	0.309185	1.23901	0.972582	0.330761	no	0.0150013	1.51646	0.0498332	1.03515	0.581224	0.56109	no
R1 - C7 : 15	YDR172W	SUP35	* translational termination	275.201	583.124	161.6	2.69819	0.0939194	2	869.142	667.919	265.729	2.62836	0.0939368	3	133.359	442.074	1118.86	2.55431	0.114174	3	-0.0698268	2.66328	-0.23196	0.851477	-0.814377	0.415429	no	-0.143879	2.60178	-0.477955	0.717994	-1.01467	0.310263	no
R1 - C7 : 16	YEL031W	SPF1	calcium ion homeostasis, protein amino acid glycosylation	0	0	2.903	n/a	n/a	n/a	7.618	24.848	3.868	0.853818	0.214834	3	0	0.213	11.463	-0.00241927	0.463537	2	#VALUE!	0.853818	#VALUE!	#VALUE!	#VALUE!	n/a	n/a	#VALUE!	-0.00241927	#VALUE!	#VALUE!	#VALUE!	n/a	n/a
R1 - C7 : 2	YBR171W	SEC66	SRP-dependent, co-translational membrane targeting, translocation	80.895	70.476	9.676	1.68161	0.12014	3	131.302	73.337	27.231	1.70516	0.109779	3	45.687	77.946	163.051	1.86918	0.134265	3	0.0235559	1.69339	0.078251	1.05574	0.250704	0.802043	no	0.187574	1.75093	0.623108	1.54019	2.27368	0.0229854	no
R1 - C7 : 3	YBR228W	SLX1	DNA repair	0	0.521	0	n/a	n/a	n/a	4.847	0	0	n/a	n/a	n/a	0	0	9.518	n/a	n/a	n/a	#VALUE!	#DIV/0!	#VALUE!	#VALUE!	#VALUE!	n/a	n/a	#VALUE!	#DIV/0!	#VALUE!	#VALUE!	#VALUE!	n/a	n/a
R1 - C7 : 4	YCL027W	FUS1	conjugation with cellular fusion	0	0	0	n/a	n/a	n/a	0	0	0	n/a	n/a	n/a	0	0	0	n/a	n/a	n/a	#VALUE!	#DIV/0!	#VALUE!	#VALUE!	#VALUE!	n/a	n/a	#VALUE!	#DIV/0!	#VALUE!	#VALUE!	#VALUE!	n/a	n/a
R1 - C7 : 5	YJL178C		unknown	0	0	0	n/a	n/a	n/a	0	0	0	n/a	n/a	n/a	0	0	0	n/a	n/a	n/a	#VALUE!	#DIV/0!	#VALUE!	#VALUE!	#VALUE!	n/a	n/a	#VALUE!	#DIV/0!	#VALUE!	#VALUE!	#VALUE!	n/a	n/a
R1 - C7 : 6	YBR117C	TKL2	pentose-phosphate shunt	0	0	0	n/a	n/a	n/a	0	9.054	5.95	0.876559	0.210821	2	0.262	0	17.75	0.300053	0.388787	2	#VALUE!	0.876559	#VALUE!	#VALUE!	#VALUE!	n/a	n/a	#VALUE!	0.300053	#VALUE!	#VALUE!	#VALUE!	n/a	n/a
R1 - C7 : 7	YLR008C		unknown	0	0	0	n/a	n/a	n/a	0	0	0	n/a	n/a	n/a	3.782	8.538	84.319	0.828131	0.264804	2	#VALUE!	#DIV/0!	#VALUE!	#VALUE!	#VALUE!	n/a	n/a	#VALUE!	0.828131	#VALUE!	#VALUE!	#VALUE!	n/a	n/a
R1 - C7 : 8	YLR005W	SSL1	negative regulation of transcription from Pol II promoter, mitotic, nucleotide-excision repair, nucleotide-excision repair, DNA duplex unwinding, transcription initiation from Pol II promoter	13.67	18.98	2.36	1.03005	0.220293	3	41.279	14.715	8.28	1.13278	0.168006	3	5.564	8.01	41.957	1.03849	0.220311	3	0.102737	1.08142	0.341285	1.26688	0.642295	0.520682	no	0.0084396	1.0098	0.0280358	1.01962	0.318964	0.749754	no
R1 - C7 : 9	YKL217W	JEN1	lactate transporter	111.205	121.174	32.431	1.98122	0.111593	3	268.078	245.152	140.541	2.09225	0.0997219	2	64.487	90.538	152.689	1.93125	0.13213	3	0.111034	2.03674	0.368847	1.29132	1.16247	0.245044	no	-0.0499706	1.93177	-0.165999	0.891311	-0.0103778	0.99172	no
R1 - C8 : 1	YGL069C		unknown	0	5.13	3.102	0.811968	0.317981	2	0	17.343	5.608	1.00485	0.188755	2	0	10.221	203.172	n/a	n/a	n/a	0.192878	0.908407	0.640727	1.55912	0.737649	0.460728	no	#VALUE!	0.763033	#VALUE!	#VALUE!	#VALUE!	n/a	n/a
R1 - C8 : 10	YNL203C		unknown	5.775	4.845	0	0.613973	0.412127	2	3.161	94.008	8.917	1.47257	0.123717	2	3.201	1.158	15.533	0.534629	0.332293	3	0.858598	1.04327	2.8522	7.22102	2.82188	0.00477433	no	-0.0793443	0.549834	-0.263576	0.83302	-0.0871599	0.930544	no
R1 - C8 : 11	YDR016C	DAD1	mitotic spindle assembly (sensu Saccharomyces)	56.366	44.287	5.349	1.47624	0.121773	3	106.997	63.41	21.444	1.61989	0.112905	3	24.741	33.884	14.62	1.5353	0.147477	2	0.143646	1.54807	0.477181	1.39202	1.49826	0.134066	no	0.0590543	1.4813	0.196174	1.14566	0.858634	0.390543	no
R1 - C8 : 12	YDR056C		unknown	236.471	212.303	42.796	2.21177	0.103795	3	412.108	253.179	95.144	2.23122	0.0972297	3	104.864	153.973	227.471	2.13621	0.125481	3	0.0194504	2.22149	0.064613	1.0458	0.236878	0.812751	no	-0.0755562	2.14952	-0.250992	0.840318	-0.283154	0.777059	no
R1 - C8 : 13	YDR077W	SED1	cell wall organization and biogenesis	479.204	794.394	574.638	2.68083	0.0940924	2	981.946	4573.47	1285.55	3.39555	0.104174	2	194.197	806.866	3404.45	2.67111	0.111656	2	0.714719	3.03819	2.37424	5.18464	7.20037	6.00409e-13	yes	-0.00971432	2.6515	-0.0322703	0.97788	0.379862	0.704048	no
R1 - C8 : 14	YDR072C	IPT1	mannosyl diphosphorylinositol ceramide metabolism	349.869	848.499	403.504	2.97834	0.0931462	2	1004.43	1744.33	610.101	2.9086	0.0952332	3	194.904	265.347	498.511	2.41832	0.11748	3	-0.0697422	2.94347	-0.231679	0.851643	-0.812869	0.416293	no	-0.560022	2.67386	-1.86035	0.275409	-5.40581	6.45177e-08	yes
R1 - C8 : 15	YDR176W	NGG1	* chromatin modification, histone acetylation	125.027	205.148	42.195	2.1125	0.106944	3	368.152	290.245	64.045	2.17737	0.0981181	3	54.169	137.742	223.263	2.02176	0.129115	3	0.0648711	2.14493	0.215497	1.1611	0.774175	0.438827	no	-0.0907422	2.04266	-0.301439	0.811443	-0.431922	0.665798	no
R1 - C8 : 16	YEL025C	SRI1	unknown	28.826	33.859	1.929	1.19265	0.158429	3	85.157	59.219	12.085	1.49392	0.121742	3	14.223	22.528	33.137	1.28989	0.17531	3	0.301269	1.34329	1.00079	2.0011	2.61165	0.00901074	no	0.0972359	1.2168	0.323011	1.25094	1.07145	0.283966	no
R1 - C8 : 3	YBR231C	AOR1	Unknown	0	0	0	n/a	n/a	n/a	0	0	0	n/a	n/a	n/a	0	0	0	n/a	n/a	n/a	#VALUE!	#DIV/0!	#VALUE!	#VALUE!	#VALUE!	n/a	n/a	#VALUE!	#DIV/0!	#VALUE!	#VALUE!	#VALUE!	n/a	n/a
R1 - C8 : 4	YCR038C	BUD5	axial budding, bud site selection, polar budding, pseudohyphal growth, small GTPase mediated signal transduction	38.693	45.605	6.954	1.46402	0.121764	3	57.394	98.594	43.987	1.55976	0.116488	2	23.336	13.599	22.906	1.23504	0.184053	3	0.0957491	1.51189	0.318072	1.24666	0.884186	0.376596	no	-0.228975	1.32506	-0.760639	0.590235	-1.41305	0.157641	no
R1 - C8 : 5	YJL175W		unknown	17.495	8.324	1.335	0.863964	0.293893	3	0	12.511	1.666	0.670363	0.248075	2	1.285	0	10.02	0.521189	0.335482	2	-0.193601	0.767164	-0.643128	0.640323	-0.793275	0.427618	no	-0.342776	0.668109	-1.13868	0.454176	-1.00748	0.313704	no
R1 - C8 : 6	YBR121C	GRS1	glycyl-tRNA aminoacylation, transcription termination	920.278	633.116	194.785	2.78604	0.0932653	3	965.747	902.091	296.607	2.70304	0.0939878	3	390.494	663.294	1344.48	2.79517	0.10933	3	-0.0829981	2.74454	-0.275714	0.826042	-1.0857	0.27761	no	0.00912958	2.76614	0.0303278	1.02124	0.69983	0.484033	no
R1 - C8 : 7	YLR010C	TEN1	telomere capping	23.082	15.497	3.837	1.14689	0.174156	3	27.124	45.131	9.463	1.25356	0.150039	3	9.825	15.093	43.815	1.21879	0.186778	3	0.106671	1.20023	0.354353	1.27841	0.803743	0.421545	no	0.0718965	1.15837	0.238835	1.18004	0.819522	0.412489	no
R1 - C8 : 8	YLR027C	AAT2	aspartate catabolism, glutamate metabolism, nitrogen metabolism	721.575	634.229	86.128	2.63295	0.0946433	3	1435.87	1347.2	215.369	2.77219	0.094227	3	234.486	401.752	809.092	2.57524	0.113701	3	0.139242	2.70257	0.462551	1.37798	1.80585	0.0709423	no	-0.0577092	2.57962	-0.191706	0.87557	-0.102737	0.918172	no
R1 - C8 : 9	YKL212W	SAC1	dephosphorylation, phosphoinositide metabolism	372.211	299.92	93.133	2.44002	0.0979196	3	710.728	987.604	576.199	2.60655	0.0939625	2	247.716	372.973	1171.14	2.62596	0.112593	3	0.166528	2.52329	0.553192	1.46733	1.90888	0.0562782	no	0.185938	2.50852	0.617673	1.5344	2.72632	0.00640441	no
R1 - C9 : 1	YGL041C		unknown	0	0	0	n/a	n/a	n/a	0	0	0	n/a	n/a	n/a	0	0	0	n/a	n/a	n/a	#VALUE!	#DIV/0!	#VALUE!	#VALUE!	#VALUE!	n/a	n/a	#VALUE!	#DIV/0!	#VALUE!	#VALUE!	#VALUE!	n/a	n/a
R1 - C9 : 10	YNL168C		unknown	32.291	36.277	10.615	1.46593	0.121766	3	24.097	14.066	30.48	0.948473	0.19832	2	7.998	23.664	62.913	1.30648	0.172814	3	-0.51746	1.2072	-1.71897	0.303766	-3.29868	0.000971404	yes	-0.15945	1.36174	-0.529683	0.692707	-0.905466	0.365219	no
R1 - C9 : 11	YDR114C		unknown	0	0	0.664	n/a	n/a	n/a	0	0	0	n/a	n/a	n/a	0	0	0	n/a	n/a	n/a	#VALUE!	#DIV/0!	#VALUE!	#VALUE!	#VALUE!	n/a	n/a	#VALUE!	#DIV/0!	#VALUE!	#VALUE!	#VALUE!	n/a	n/a
R1 - C9 : 12	YDR167W	TAF10	G1-specific transcription in mitotic cell cycle, chromatin modification, establishment and/or maintenance of chromatin architecture, * histone acetylation, * protein amino acid acetylation, transcription initiation from Pol II promoter	131.556	109.093	20.517	1.92406	0.113759	3	153.661	114.531	32.584	1.81844	0.106405	3	43.97	95.077	110.067	1.83551	0.135445	3	-0.105621	1.87125	-0.350864	0.784114	-1.17445	0.240215	no	-0.0885536	1.85532	-0.294169	0.815542	-0.387961	0.698045	no
R1 - C9 : 13	YDR265W	PEX10	peroxisome organization and biogenesis	3435.52	2664.7	398.585	3.28844	0.0967023	3	5276.35	5004.96	1289.65	3.40968	0.104545	3	1144.93	2063.62	4117.73	3.27723	0.104095	3	0.121238	3.34906	0.402744	1.32202	1.47453	0.140339	no	-0.0112075	3.25837	-0.0372306	0.974524	0.459911	0.64558	no
R1 - C9 : 14	YDR169C	STB3	unknown	68.835	69.713	16.069	1.73009	0.119265	3	122.251	112.782	43.001	1.82327	0.106269	3	19.09	46.794	78.383	1.56295	0.145797	3	0.0931757	1.77668	0.309523	1.2393	1.01029	0.312354	no	-0.167141	1.62205	-0.55523	0.680549	-1.08694	0.277065	no
R1 - C9 : 15	YDR333C		unknown	18.129	39.367	9.851	1.38338	0.121665	3	57.617	40.389	21.044	1.46226	0.124716	3	4.078	31.052	102.152	1.55441	0.14628	2	0.0788746	1.42282	0.262016	1.19915	0.784103	0.43298	no	0.171026	1.44443	0.568136	1.48261	1.75923	0.0785385	no
R1 - C9 : 16	YGL062W	PYC1	NADPH regeneration, gluconeogenesis	93.557	125.324	28.32	1.94146	0.113102	3	252.874	227.264	77.99	2.1161	0.0992484	3	32.29	77.197	266.525	1.88868	0.133589	3	0.174646	2.02878	0.580162	1.49502	2.01029	0.0444007	no	-0.0527753	1.8906	-0.175316	0.885574	-0.0380073	0.969682	no
R1 - C9 : 2	YCL067C	MHLALPHA2	donor preference, regulation of transcription from Pol II promoter, regulation of transcription, mating-type specific	49.044	17.584	0	1.3584	0.122828	2	15.838	24.217	4.653	0.982796	0.19247	3	4.827	0	0	n/a	n/a	n/a	-0.375606	1.1706	-1.24774	0.421108	-2.66316	0.00774097	no	#VALUE!	1.30947	#VALUE!	#VALUE!	#VALUE!	n/a	n/a
R1 - C9 : 3	YMR169C	ALD3	response to stress	58.562	29.785	13.396	1.55725	0.121523	3	22.41	131.176	37.91	1.85918	0.105274	2	2.67	0	0	n/a	n/a	n/a	0.301932	1.70822	1.003	2.00416	2.95163	0.003161	yes	#VALUE!	1.50832	#VALUE!	#VALUE!	#VALUE!	n/a	n/a
R1 - C9 : 4	YIL085C	KTR7	N-linked glycosylation, cell wall organization and biogenesis	0	0	0	n/a	n/a	n/a	0	8.05	0	n/a	n/a	n/a	0.317	0	5.661	0.0932794	0.439712	2	#VALUE!	#DIV/0!	#VALUE!	#VALUE!	#VALUE!	n/a	n/a	#VALUE!	0.0932794	#VALUE!	#VALUE!	#VALUE!	n/a	n/a
R1 - C9 : 5	YJL140W	RPB4	transcription from Pol II promoter	225.67	168.117	49.568	2.19248	0.10438	3	320.351	400.497	133.17	2.30982	0.096115	3	106.743	147.615	262.489	2.15341	0.124953	3	0.117338	2.25115	0.389788	1.3102	1.43232	0.152052	no	-0.0390781	2.14848	-0.129815	0.913949	0.104853	0.916493	no
R1 - C9 : 6	YBR238C		unknown	36.4	31.208	10.11	1.45443	0.121751	3	31.644	57.587	21.638	1.43089	0.127921	3	9.328	23.797	201.804	1.24675	0.182127	2	-0.023539	1.44266	-0.078195	0.947242	-0.230867	0.817418	no	-0.20768	1.32612	-0.689899	0.619897	-1.08198	0.279261	no
R1 - C9 : 7	YLR076C		unknown	724.882	430.261	199.363	2.69894	0.0939122	3	666.391	805.353	383.422	2.54826	0.0941215	2	288.298	528.958	1304.44	2.71411	0.110808	3	-0.150673	2.6236	-0.500525	0.706849	-1.75519	0.079227	no	0.0151716	2.68206	0.050399	1.03555	0.764434	0.444609	no
R1 - C9 : 8	YLR113W	HOG1	hyperosmotic response	121.03	116.514	17.361	1.89734	0.114719	3	169.577	344.143	43.018	2.0322	0.100995	3	32.176	73.921	249.683	1.87244	0.134152	3	0.13486	1.96477	0.447994	1.36414	1.52828	0.126443	no	-0.0248952	1.86042	-0.0827	0.944289	0.235886	0.813521	no
R1 - C9 : 9	YKL125W	RRN3	transcription from Pol I promoter	314.904	245.243	62.072	2.32795	0.100552	3	504.673	365.499	335.152	2.31635	0.0960323	2	173.969	228.509	721.358	2.43372	0.117086	3	-0.0115916	2.32215	-0.0385064	0.973662	-0.129749	0.896765	no	0.105776	2.35637	0.351379	1.27578	1.73624	0.082522	no
R10 - C1 : 1	YIL106W	MOB1	exit from mitosis, protein amino acid phosphorylation	17.429	41.313	12.606	1.42037	0.121642	3	105.283	91.954	21.419	1.67119	0.110852	3	11.153	48.704	90.159	1.5112	0.149213	3	0.25082	1.54578	0.833206	1.78164	2.63972	0.00829735	no	0.0908335	1.44132	0.301742	1.23263	1.2575	0.208572	no
R10 - C1 : 10	YMR316W	DIA1	invasive growth, pseudohyphal growth	116.805	313.212	59.388	2.34586	0.100098	2	753.651	429.162	103.232	2.40681	0.0950473	3	43.777	175.867	106.889	1.91967	0.132525	3	0.0609566	2.37634	0.202493	1.15069	0.680618	0.496113	no	-0.42619	2.10829	-1.41577	0.374809	-3.61943	0.000295253	yes
R10 - C1 : 11	YCL014W	BUD3	axial budding, cytokinesis, bud site selection	200.668	376.096	120.3	2.4204	0.0983434	3	535.103	313.732	153.96	2.36975	0.0954145	3	61.899	153.26	135.874	1.98463	0.130338	3	-0.0506567	2.39507	-0.168278	0.889904	-0.640329	0.521959	no	-0.435774	2.17805	-1.44761	0.366628	-4.10362	4.06738e-05	yes
R10 - C1 : 12	YDL222C		unknown	8.394	7.981	5.658	0.960618	0.250278	3	29.988	13.211	8.446	1.07379	0.177389	3	0	3.101	0.97	0.0428785	0.452243	2	0.113171	1.0172	0.375946	1.29769	0.63898	0.522836	no	-0.91774	0.477281	-3.04867	0.120854	-2.47583	0.0132927	no
R10 - C1 : 13	YDL182W	LYS20	lysine biosynthesis, aminoadipic pathway	32.114	75.892	18.585	1.65307	0.120566	3	190.853	221.444	18.774	1.99639	0.101808	2	22.505	85.47	141.222	1.75921	0.138173	3	0.343314	1.82473	1.14047	2.20452	3.42838	0.000607191	yes	0.106138	1.68167	0.352582	1.27684	1.46469	0.143006	no
R10 - C1 : 14	YBR298C	MAL31	alpha-glucoside transport	0	7.564	3.933	0.947826	0.255943	2	28.634	27.496	4.397	1.07871	0.176593	3	1.809	13.27	20.22	0.843243	0.261472	3	0.130888	1.01327	0.434801	1.35172	0.630111	0.528622	no	-0.104583	0.871067	-0.347418	0.785989	-0.236126	0.813335	no
R10 - C1 : 15	YDL220C	CDC13	telomere capping, telomere maintenance	17.052	107.334	36.167	2.00561	0.11069	2	142.654	58.378	56.411	1.95537	0.102786	2	4.558	25.449	33.999	1.14652	0.19955	3	-0.0502407	1.98049	-0.166896	0.890757	-0.470368	0.638092	no	-0.859097	1.5516	-2.85386	0.138326	-5.81669	6.00234e-09	yes
R10 - C1 : 16	YBL004W		unknown	25.875	74.145	14.267	1.58015	0.12136	3	116.69	60.418	10.371	1.52028	0.119481	3	13.64	66.813	157.203	1.66659	0.14158	3	-0.0598686	1.55022	-0.198879	0.871227	-0.608878	0.542606	no	0.0864376	1.59891	0.287139	1.22022	1.25738	0.208615	no
R10 - C1 : 2	YDR320C-A	DAD4	mitosis	39.238	72.002	33.542	1.61608	0.121022	2	172.88	113.745	44.938	1.88104	0.104686	3	32.422	81.987	46.2	1.64429	0.142415	3	0.264966	1.74856	0.880197	1.84063	2.52909	0.0114358	no	0.0282119	1.60571	0.0937179	1.06712	0.650062	0.515652	no
R10 - C1 : 3	YMR028W	TAP42	cell growth and/or maintenance, signal transduction	30.306	74.952	17.517	1.63431	0.120811	3	136.857	97.697	21.781	1.72035	0.109308	3	13.062	44.64	48.086	1.43046	0.156757	3	0.086041	1.67733	0.285822	1.2191	0.91472	0.360339	no	-0.203849	1.50792	-0.677172	0.62539	-1.35578	0.17517	no
R10 - C1 : 4	YAR003W	SWD1	chromatin silencing at telomere, histone methylation	4.514	14.338	2.985	0.863053	0.294312	3	26.169	25.355	4.646	1.06192	0.179317	3	2.534	10.094	14.13	0.80055	0.27093	3	0.198868	0.962487	0.660625	1.58077	0.999457	0.317573	no	-0.0625036	0.807334	-0.207633	0.865957	-0.0587525	0.953149	no
R10 - C1 : 5	YIL162W	SUC2	sucrose catabolism	7.847	43.322	15.004	1.61755	0.121006	2	60.587	83.018	17.208	1.54471	0.117572	3	0	15.824	53.571	1.26786	0.178733	2	-0.0728406	1.58113	-0.241971	0.845589	-0.666919	0.504824	no	-0.349681	1.41824	-1.16162	0.447012	-1.97052	0.0487792	no
R10 - C1 : 6	YIL107C	PFK26	fructose 2,6-bisphosphate metabolism, regulation of glycolysis	46.084	115.778	19.279	1.77181	0.118356	3	274.564	235.278	41.425	2.04144	0.100792	3	17.222	61.416	112.63	1.63989	0.142582	3	0.269632	1.90662	0.895697	1.86051	3.00413	0.0026634	yes	-0.131923	1.68138	-0.43824	0.738034	-0.775703	0.437924	no
R10 - C1 : 7	YMR200W	ROT1	cell wall organization and biogenesis	138.282	201.562	39.716	2.11577	0.106835	3	539.406	397.87	74.758	2.30072	0.0962328	3	63.508	179.411	224.524	2.08386	0.127117	3	0.184948	2.20824	0.614383	1.5309	2.22788	0.0258886	no	-0.0319094	2.07535	-0.106001	0.92916	0.177586	0.859048	no
R10 - C1 : 8	YJL153C	INO1	myo-inositol metabolism	5.039	4.748	0.822	0.532298	0.451691	3	19.72	16.398	1.286	0.771924	0.2295	3	0.418	6.341	8.272	0.394861	0.365758	3	0.239627	0.652111	0.796023	1.73631	0.819194	0.412675	no	-0.137437	0.439112	-0.456556	0.728724	-0.263745	0.791976	no
R10 - C1 : 9	YJL212C	OPT1	sulfur metabolism	3.15	15.212	2.25	0.778615	0.333603	3	28.548	22.046	6.378	1.10014	0.173156	3	4.525	23.382	47.759	1.1824	0.193082	3	0.321526	0.939378	1.06809	2.09665	1.48165	0.138433	no	0.403783	0.956039	1.34134	2.53386	2.03432	0.0419192	no
R10 - C10 : 1	YGR075C	PRP38	mRNA splicing	40.943	30.426	8.229	1.43798	0.12172	3	63.182	63.662	12.732	1.46873	0.124085	3	20.095	39.463	70.96	1.53131	0.147747	3	0.0307557	1.45336	0.102168	1.07339	0.306471	0.759246	no	0.0933305	1.46018	0.310037	1.23974	1.28722	0.198019	no
R10 - C10 : 10	YNL134C		unknown	223.526	265.393	90.453	2.34427	0.100137	3	384.789	567.995	164.647	2.41765	0.0949496	3	79.11	183.311	183.41	2.08949	0.126939	3	0.073383	2.38096	0.243773	1.18409	0.921062	0.357018	no	-0.254775	2.19241	-0.846345	0.556192	-2.20511	0.0274461	no
R10 - C10 : 11	YDR519W	FPR2	unknown	303.067	276.429	63.74	2.34357	0.100155	3	611.924	560.813	203.513	2.51365	0.0942777	3	119.469	283.413	387.475	2.32052	0.120088	3	0.170081	2.42861	0.564996	1.47938	2.14172	0.032216	no	-0.0230481	2.30758	-0.076564	0.948314	0.28673	0.774319	no
R10 - C10 : 12	YDR374C		unknown	4.379	0	0	n/a	n/a	n/a	7.157	2.588	0	0.317253	0.314951	2	0.135	2.198	2.039	-0.124861	0.494206	3	#VALUE!	0.317253	#VALUE!	#VALUE!	#VALUE!	n/a	n/a	#VALUE!	-0.124861	#VALUE!	#VALUE!	#VALUE!	n/a	n/a
R10 - C10 : 13	YDR394W	RPT3	ubiquitin-dependent protein catabolism	48.387	51.395	11.567	1.58735	0.121301	3	71.906	100.691	20.299	1.62135	0.112833	3	19.584	29.899	63.764	1.47192	0.152562	3	0.0340095	1.60435	0.112977	1.08146	0.355573	0.72216	no	-0.115422	1.50517	-0.383423	0.766617	-0.590841	0.554627	no
R10 - C10 : 14	YNL268W	LYP1	basic amino acid transport	81.947	75.543	13.38	1.74045	0.119053	3	165.312	238.046	33.075	1.9371	0.103239	3	15.103	72.507	242.163	1.75573	0.138299	3	0.19665	1.83877	0.653257	1.57272	2.16148	0.0306582	no	0.0152797	1.72362	0.050758	1.03581	0.609492	0.542199	no
R10 - C10 : 15	YLR067C	PET309	RNA metabolism, aerobic respiration, protein biosynthesis	23.656	37.459	10.063	1.4178	0.121623	3	64.189	172.995	47.525	1.96836	0.102471	2	8.743	30.971	131.498	1.46506	0.153211	3	0.550561	1.69308	1.82892	3.55272	5.45647	4.85686e-08	yes	0.0472605	1.41696	0.156996	1.11496	0.851738	0.394359	no
R10 - C10 : 2	YMR175W	SIP18	response to osmotic stress, response to dessication	9.297	10.265	4.406	0.975637	0.243677	3	17.861	31.73	8.673	1.12946	0.168525	3	1.327	5.196	7.833	0.525368	0.33449	3	0.153822	1.05255	0.510987	1.42502	0.899258	0.368516	no	-0.450269	0.726036	-1.49576	0.354594	-1.67972	0.093012	no
R10 - C10 : 3	YCL061C	MRC1	DNA replication checkpoint, chromatin silencing at HML and HMR (sensu Saccharomyces), chromatin silencing at telomere	85.875	57.548	16.812	1.74089	0.119043	3	108.125	91.558	24.928	1.69638	0.110052	3	34.368	57.3	44.664	1.59597	0.144245	3	-0.0445127	1.71864	-0.147868	0.902583	-0.475564	0.634385	no	-0.144926	1.64396	-0.481434	0.716265	-0.888991	0.374008	no
R10 - C10 : 4	YCL011C	GBP2	poly(A)+ mRNA-nucleus export, telomere maintenance	15.503	26.689	7.453	1.26408	0.138089	3	46.607	69.611	17.58	1.48433	0.122614	3	8.117	28.698	115.004	1.42387	0.157483	3	0.220246	1.3742	0.73164	1.66053	2.06573	0.0388538	no	0.159784	1.31951	0.530791	1.44472	1.726	0.0843474	no
R10 - C10 : 5	YJL059W	BTN1; YHC3	intracellular protein transport, regulation of pH	14.402	8.401	3.6	0.980741	0.241447	3	31.174	21.018	3.981	1.03774	0.183284	3	4.724	10.312	15.203	0.904406	0.248174	3	0.0569961	1.00924	0.189337	1.14024	0.325666	0.744677	no	-0.0763342	0.918106	-0.253577	0.838814	-0.137064	0.89098	no
R10 - C10 : 6	YGR278W	CWC22	unknown	60.102	40.199	11.2	1.5785	0.121374	3	84.781	74.029	12.998	1.53614	0.118221	3	26.025	43.918	66.061	1.57387	0.145229	3	-0.042359	1.55732	-0.140713	0.907071	-0.433018	0.665002	no	-0.0046241	1.55172	-0.0153609	0.989409	0.405494	0.685114	no
R10 - C10 : 7	YLR338W	KRE21	unknown	1252.13	934.201	201.264	2.89167	0.0929754	3	1922.66	2111.49	400.853	2.96944	0.0959059	3	605.682	1397.07	2141.25	3.03392	0.105946	3	0.0777632	2.93056	0.258324	1.19609	1.00834	0.313289	no	0.142249	2.93833	0.47254	1.38755	2.34921	0.0188135	no
R10 - C10 : 8	YLR121C	YPS3	protein metabolism	109.427	98.105	32.394	1.94815	0.112846	3	137.379	225.503	63.774	1.99752	0.101782	3	42.731	81.561	149.631	1.85363	0.134808	3	0.0493682	1.97283	0.163998	1.12039	0.56268	0.573653	no	-0.0945205	1.87642	-0.31399	0.804414	-0.44912	0.653345	no
R10 - C10 : 9	YKR009C	FOX2	fatty acid metabolism	1.461	0	0.902	0.261456	0.584545	2	4.468	0	0	n/a	n/a	n/a	0	0	0	n/a	n/a	n/a	#VALUE!	0.261456	#VALUE!	#VALUE!	#VALUE!	n/a	n/a	#VALUE!	0.212521	#VALUE!	#VALUE!	#VALUE!	n/a	n/a
R10 - C11 : 1	YGR158C	MTR3	35S primary transcript processing, mRNA catabolism	24.51	25.788	5.139	1.2716	0.136326	3	32.276	47.805	7.321	1.24992	0.150552	3	13.805	25.952	81.559	1.43644	0.156112	3	-0.0216826	1.26076	-0.072028	0.9513	-0.184908	0.853301	no	0.164837	1.32955	0.547577	1.46163	1.78648	0.0740211	no
R10 - C11 : 10	YNL069C	RPL16B	protein biosynthesis	931.744	590.034	196.607	2.77898	0.0933041	3	1064.98	1033.29	307.722	2.74219	0.0941006	3	701.811	1115.3	1797.4	2.9973	0.106368	3	-0.0367939	2.76058	-0.122227	0.918769	-0.480913	0.630578	no	0.218318	2.86367	0.725238	1.65317	3.27155	0.00106959	yes
R10 - C11 : 11	YOL134C		unknown	21.835	10.285	5.749	1.13804	0.177386	3	30.546	30.919	9.844	1.22173	0.154589	3	5.186	13.056	32.593	1.06247	0.215553	3	0.08369	1.17988	0.278012	1.21252	0.616059	0.537855	no	-0.0755704	1.07579	-0.25104	0.840291	-0.165265	0.868735	no
R10 - C11 : 12	YGR231C	PHB2	cell aging, proteolysis and peptidolysis	274.71	243.529	35.341	2.22562	0.103382	3	370.059	470.433	66.401	2.25326	0.096895	3	66.98	136.939	281.373	2.08513	0.127077	3	0.0276359	2.23944	0.0918045	1.0657	0.337824	0.735496	no	-0.140493	2.13091	-0.466706	0.723615	-0.968045	0.333022	no
R10 - C11 : 13	YDR528W	HLR1	cell wall organization and biogenesis	76.281	59.042	23.903	1.7784	0.118199	3	91.834	135.326	39.901	1.7974	0.107007	3	34.308	55.185	94.546	1.69883	0.140382	3	0.0190024	1.7879	0.0631245	1.04473	0.206427	0.836457	no	-0.0795663	1.71415	-0.264313	0.832595	-0.289108	0.772499	no
R10 - C11 : 14	YNL094W	APP1	actin cytoskeleton organization and biogenesis	188.166	185.559	36.387	2.13571	0.106178	3	336.345	506.552	106.783	2.31892	0.0960003	3	84.603	157.616	316.613	2.15638	0.124862	3	0.183203	2.22731	0.608588	1.52477	2.21679	0.0266375	no	0.0206723	2.12158	0.0686718	1.04875	0.73557	0.461993	no
R10 - C11 : 15	YMR080C	NAM7	mRNA catabolism, mRNA catabolism, nonsense-mediated, regulation of translational termination	58.132	40.377	13.721	1.6037	0.12115	3	59.28	29.866	10.161	1.31729	0.141405	3	18.371	14.997	25.129	1.22798	0.185229	3	-0.286415	1.46049	-0.95145	0.517112	-2.66417	0.00771782	no	-0.375717	1.39137	-1.24811	0.421001	-2.55728	0.0105493	no
R10 - C11 : 16	YNR032C-A	HUB1	cellular morphogenesis during conjugation with cellular fusion, protein modification	0	3.181	0	n/a	n/a	n/a	2.948	1.866	0.561	0.0620787	0.364673	3	0	1.003	5.074	0.157067	0.423914	2	#VALUE!	0.0620787	#VALUE!	#VALUE!	#VALUE!	n/a	n/a	#VALUE!	0.157067	#VALUE!	#VALUE!	#VALUE!	n/a	n/a
R10 - C11 : 2	YCR043C		unknown	21.745	21.084	4.683	1.21167	0.152447	3	26.492	20.586	4.505	1.02907	0.184717	3	14.346	35.041	44.365	1.39733	0.160561	3	-0.182596	1.12037	-0.606569	0.656757	-1.32052	0.186662	no	0.185661	1.28003	0.616752	1.53342	1.83524	0.0664695	no
R10 - C11 : 3	YCR044C	PER1	manganese ion homeostasis, response to unfolded protein	4.693	18.1	6.571	1.01664	0.225969	3	30.03	31.586	9.946	1.22384	0.154282	3	6.915	24.288	44.076	1.23767	0.183617	3	0.207202	1.12024	0.68831	1.6114	1.31164	0.189641	no	0.221032	1.10269	0.734254	1.66354	1.60595	0.108285	no
R10 - C11 : 4	YER027C	GAL83	cell adhesion, filamentous growth, protein amino acid phosphorylation, signal transduction	90.46	80.082	22.99	1.84157	0.116507	3	132.025	145.833	33.032	1.83343	0.105984	3	44.518	73.323	76.291	1.74663	0.13863	3	-0.00813841	1.8375	-0.0270352	0.981435	-0.0894991	0.928685	no	-0.0949366	1.76963	-0.315373	0.803643	-0.440003	0.659935	no
R10 - C11 : 5	YJL036W	SNX4	autophagy, transport	10.254	16.604	2.833	0.995506	0.235036	3	25.966	26.53	7.044	1.1276	0.168817	3	1.684	6.919	16.39	0.708201	0.291812	3	0.132092	1.06155	0.438802	1.35548	0.790624	0.429164	no	-0.287306	0.827386	-0.954409	0.516053	-1.10189	0.270511	no
R10 - C11 : 6	YHL038C	CBP2	RNA splicing	14.338	19.307	3.138	1.08067	0.199473	3	31.363	40.065	5.67	1.1832	0.160282	3	6.443	17.503	34.635	1.14512	0.199807	3	0.102526	1.13194	0.340584	1.26627	0.69397	0.487701	no	0.0644437	1.08843	0.214077	1.15996	0.695547	0.486712	no
R10 - C11 : 7	YLR271W		unknown	83.05	58.246	14.84	1.71974	0.119468	3	126.52	125.79	27.37	1.77864	0.107553	3	19.528	28.996	14.198	1.24962	0.181659	3	0.0589029	1.74919	0.195671	1.14526	0.634673	0.525642	no	-0.470115	1.46021	-1.56169	0.338754	-3.35525	0.000792928	yes
R10 - C11 : 8	YLR314C	CDC3	cytokinesis, axial budding, cell wall organization and biogenesis, cellular morphogenesis, establishment of cell polarity (sensu Saccharomyces)	403.557	315.432	84.193	2.44442	0.0978269	3	501.296	500.706	123.304	2.39583	0.0951508	3	149.366	277.677	283.8	2.30481	0.120524	3	-0.048588	2.42012	-0.161406	0.894153	-0.616674	0.53745	no	-0.139604	2.35015	-0.463753	0.725097	-1.01169	0.311686	no
R10 - C11 : 9	YLL034C		unknown	38.397	28.046	15.097	1.50474	0.121743	3	37.621	24.87	10.716	1.23266	0.153011	3	17.262	31.398	93.101	1.51553	0.148883	3	-0.272084	1.3687	-0.903843	0.534461	-2.41013	0.0159468	no	0.0107867	1.48567	0.0358326	1.02515	0.53785	0.590681	no
R10 - C12 : 1	YGR161C	RTS3	unknown	33.578	45.475	16.148	1.56504	0.121473	3	74.615	104.323	36.272	1.71587	0.109446	3	10.194	25.015	37.499	1.27473	0.177652	3	0.150833	1.64045	0.501057	1.41525	1.59781	0.110085	no	-0.290303	1.39542	-0.964367	0.512503	-1.94257	0.052068	no
R10 - C12 : 10	YNL063W		unknown	7.095	7.195	2.356	0.794441	0.326175	3	16.825	31.188	6.759	1.08222	0.176028	3	2.781	4.448	17.57	0.726925	0.287536	3	0.287778	0.938331	0.955979	1.9399	1.34482	0.178684	no	-0.0675165	0.736216	-0.224285	0.856019	-0.0740199	0.940995	no
R10 - C12 : 11	YOL108C	INO4	phospholipid biosynthesis, positive regulation of transcription from Pol II promoter	204.219	174.963	36.078	2.13782	0.10611	3	378.101	340.232	111.174	2.28407	0.0964559	3	67.02	117.154	170.176	1.98983	0.130165	3	0.146257	2.21095	0.485854	1.40041	1.76658	0.0772989	no	-0.147984	2.03936	-0.491594	0.711239	-1.02158	0.306978	no
R10 - C12 : 12	YHL011C	PRS3	'de novo' IMP biosynthesis, 'de novo' pyrimidine base biosynthesis, histidine biosynthesis, purine salvage, regulation of cell size, tryptophan biosynthesis	74.272	74.726	34.634	1.86232	0.115874	3	64.221	92.277	35.452	1.67308	0.110791	3	35.539	91.927	124.609	1.81778	0.136072	3	-0.18924	1.7677	-0.628642	0.646785	-2.04454	0.0409003	no	-0.0445434	1.81558	-0.14797	0.902519	0.0425531	0.966058	no
R10 - C12 : 13	YGR159C	NSR1	rRNA processing, ribosomal small subunit assembly and maintenance	60.693	41.371	10.563	1.5756	0.121396	3	77.633	58.681	5.915	1.37578	0.134123	3	35.701	120.72	599.741	1.89082	0.133515	2	-0.199818	1.47569	-0.663782	0.631221	-1.91315	0.0557285	no	0.315226	1.70874	1.04716	2.06646	3.09709	0.00195432	yes
R10 - C12 : 14	YNL076W	MKS1	regulation of nitrogen utilization	141.314	138.061	36.853	2.0533	0.108976	3	220.826	360.504	73.844	2.15537	0.0985095	3	62.231	104.998	271.289	2.03075	0.128822	3	0.102072	2.10433	0.339075	1.26494	1.20349	0.228788	no	-0.0225459	2.01756	-0.0748957	0.949411	0.270879	0.786484	no
R10 - C12 : 16	YNL271C	BNI1	Rho protein signal transduction, actin filament organization, bud growth, establishment of cell polarity (sensu Saccharomyces), mRNA localization, intracellular, mitotic spindle orientation, polar budding, response to osmotic stress	237.493	233.046	57.385	2.26835	0.102153	3	353.498	497.388	112.617	2.33117	0.0958504	3	121.707	187.164	373.109	2.25767	0.121859	3	0.0628213	2.29976	0.208688	1.15564	0.776765	0.437297	no	-0.0106819	2.23854	-0.0354846	0.975704	0.416667	0.676922	no
R10 - C12 : 2	YEL009C-A		unknown	0	0	0	n/a	n/a	n/a	0	0	0	n/a	n/a	n/a	0	0	0	n/a	n/a	n/a	#VALUE!	#DIV/0!	#VALUE!	#VALUE!	#VALUE!	n/a	n/a	#VALUE!	#DIV/0!	#VALUE!	#VALUE!	#VALUE!	n/a	n/a
R10 - C12 : 3	YCR057C	PWP2	cytokinesis, establishment of cell polarity (sensu Saccharomyces), processing of 20S pre-rRNA	94.814	72.994	12.924	1.75157	0.118815	3	107.697	97.635	16.025	1.64115	0.111938	3	27.259	49.011	172.754	1.73562	0.139031	3	-0.110427	1.69636	-0.366831	0.775484	-1.17169	0.241323	no	-0.0159512	1.71913	-0.0529886	0.963937	0.312376	0.754755	no
R10 - C12 : 4	YER043C	SAH1	methionine metabolism, selenocysteine metabolism	436.902	311.506	145.53	2.53332	0.0961287	3	462.015	548.973	127.769	2.40249	0.0950876	3	209.135	685.003	1364.38	2.71156	0.110857	3	-0.130834	2.46791	-0.434621	0.739888	-1.67597	0.0937449	no	0.178241	2.59798	0.592103	1.50744	2.68164	0.00732623	no
R10 - C12 : 5	YJL026W	RNR2	DNA replication	335.029	344.883	107.147	2.4653	0.0973974	3	524.11	715.359	175.757	2.50523	0.0943226	3	114.423	344.364	528.382	2.38737	0.118285	3	0.0399311	2.48527	0.132648	1.0963	0.51011	0.609974	no	-0.0779279	2.40187	-0.258871	0.835742	-0.327744	0.743105	no
R10 - C12 : 6	YHL032C	GUT1	glycerol metabolism	64.497	83.477	12.698	1.71267	0.119601	3	146.23	198.281	29.919	1.87837	0.104757	3	27.661	56.354	69.913	1.627	0.143069	3	0.165697	1.79552	0.550434	1.46453	1.8051	0.0710597	no	-0.0856732	1.64537	-0.2846	0.820969	-0.341243	0.732921	no
R10 - C12 : 7	YLR250W	SSP120	protein secretion	84.795	89.34	13.457	1.77051	0.118387	3	163.229	209.582	30.703	1.90606	0.104029	3	17.579	56.41	103.404	1.61817	0.143402	3	0.135545	1.83828	0.450272	1.3663	1.48968	0.136309	no	-0.152335	1.66988	-0.506046	0.70415	-0.963109	0.335493	no
R10 - C12 : 8	YLR324W		unknown	39.084	36.506	4.165	1.35905	0.122781	3	76.302	87.634	15.801	1.57358	0.115557	3	13.722	21.959	15.991	1.17551	0.194304	3	0.214528	1.46631	0.712646	1.63881	2.20377	0.0275403	no	-0.183534	1.24281	-0.609686	0.655339	-1.0143	0.310439	no
R10 - C12 : 9	YLL032C		unknown	0	0	0	n/a	n/a	n/a	0	1.223	0	n/a	n/a	n/a	0	0	0	n/a	n/a	n/a	#VALUE!	#DIV/0!	#VALUE!	#VALUE!	#VALUE!	n/a	n/a	#VALUE!	#DIV/0!	#VALUE!	#VALUE!	#VALUE!	n/a	n/a
R10 - C13 : 1	YGR247W	CPD1	DNA metabolism, meiosis	20.255	9.205	3.489	1.03881	0.216618	3	20.174	9.923	7.459	0.956983	0.196862	3	2.895	6.16	3.635	0.55179	0.328232	3	-0.0818243	0.997895	-0.271815	0.828277	-0.484181	0.628257	no	-0.487017	0.770832	-1.61784	0.325824	-1.92943	0.0536778	no
R10 - C13 : 10	YNL007C	SIS1	translational initiation	658.826	955.983	288.729	2.85429	0.0930157	3	1042.46	1825.86	386.076	2.85434	0.0947488	3	225.059	446.428	690.263	2.56157	0.114009	3	5.17173e-05	2.85432	0.000171801	1.00012	0.000674652	0.999462	no	-0.292726	2.68346	-0.972414	0.509653	-2.86979	0.00410739	no
R10 - C13 : 11	YOR044W		unknown	165.725	140.49	35.953	2.07531	0.108208	3	296.117	246.775	110.745	2.20164	0.0977053	3	66.321	110.377	155.525	1.96666	0.130937	3	0.126329	2.13848	0.419657	1.33761	1.50083	0.133399	no	-0.108656	1.99652	-0.360947	0.778654	-0.608966	0.542547	no
R10 - C13 : 12	YOL073C		unknown	50.701	43.895	8.86	1.53268	0.121653	3	87.193	118.758	18.456	1.65937	0.11125	3	16.17	39.064	59.932	1.47393	0.152376	3	0.126695	1.59602	0.420872	1.33874	1.33115	0.183139	no	-0.0587494	1.47884	-0.195161	0.873475	-0.0871887	0.930522	no
R10 - C13 : 13	YOL083W		unknown	73.921	83.578	23.22	1.81996	0.117124	3	137.16	163.118	48.042	1.90939	0.103943	3	28.527	46.26	36.81	1.51002	0.149304	3	0.0894323	1.86468	0.297088	1.22866	0.98918	0.322575	no	-0.309941	1.64052	-1.0296	0.489845	-2.38233	0.0172035	no
R10 - C13 : 14	YNR039C	ZRG17	zinc ion transport	52.336	54.395	11.662	1.6081	0.121106	3	84.554	124.276	25.964	1.71091	0.1096	3	22.43	43.393	120.121	1.63717	0.142684	3	0.10281	1.6595	0.341526	1.2671	1.09021	0.275619	no	0.0290689	1.59817	0.0965649	1.06922	0.721909	0.470351	no
R10 - C13 : 15	YMR288W	HSH155	spliceosome assembly	22.237	16.93	7.433	1.25002	0.141598	3	23.64	50.282	14.963	1.31564	0.14162	3	9.948	11.502	55.386	1.21518	0.18739	3	0.0656166	1.28283	0.217974	1.1631	0.567503	0.570373	no	-0.0348389	1.20813	-0.115732	0.922914	0.103946	0.917212	no
R10 - C13 : 16	YPR117W		unknown	6.237	5.85	1.331	0.663158	0.388468	3	14.738	19.71	3.921	0.917785	0.203617	3	1.746	2.317	16.291	0.554185	0.327666	3	0.254627	0.790472	0.845852	1.79733	1.00554	0.314637	no	-0.108973	0.584205	-0.362002	0.778084	-0.204623	0.837866	no
R10 - C13 : 2	YMR273C	ZDS1	chromatin silencing, establishment of cell polarity (sensu Saccharomyces)	60.777	50.613	5.666	1.51481	0.121718	3	106.694	82.831	15.119	1.60756	0.113539	3	9.314	17.903	42.396	1.23101	0.184724	3	0.0927488	1.56119	0.308105	1.23808	0.965115	0.334487	no	-0.283807	1.34844	-0.942785	0.520228	-1.83895	0.0659231	no
R10 - C13 : 3	YER107C	GLE2	NLS-bearing substrate-nucleus import, mRNA-binding (hnRNP) protein-nucleus import, mRNA-nucleus export, nuclear membrane organization and biogenesis, nuclear pore organization and biogenesis, protein-nucleus export, protein-nucleus import, rRNA-nucleus export, ribosomal protein-nucleus import, snRNA-nucleus export, snRNP protein-nucleus import, tRNA-nucleus export	65.474	52.307	11.322	1.63057	0.120856	3	90.462	82.052	19.41	1.61847	0.112975	3	37.962	75.167	182.96	1.85379	0.134803	3	-0.0121009	1.62452	-0.0401982	0.972521	-0.12669	0.899186	no	0.223217	1.71771	0.741512	1.67193	2.60364	0.00922392	no
R10 - C13 : 4	YGL244W	RTF1	RNA elongation from Pol II promoter, transcription from Pol II promoter	191.889	142.961	45.057	2.13173	0.106308	3	244.977	220.659	51.144	2.04616	0.100689	3	77.664	125.222	177.289	2.02674	0.128953	3	-0.0855733	2.08895	-0.284268	0.821158	-1.01225	0.311417	no	-0.104992	2.05477	-0.348776	0.78525	-0.580976	0.561256	no
R10 - C13 : 5	YJR010W	MET3	methionine metabolism, sulfate assimilation	0.021	2.824	0.66	-0.368069	0.897857	3	6.06	14.367	1.693	0.621777	0.257089	3	0	2.096	12.028	0.504534	0.339443	2	0.989845	0.126854	3.2882	9.76889	1.83573	0.066397	no	0.872603	0.0437655	2.89872	7.45767	1.6132	0.106702	no
R10 - C13 : 6	YHL008C		unknown	11.757	18.739	4.462	1.09858	0.192383	3	24.453	34.465	6.286	1.14031	0.166835	3	3.486	6.479	21.716	0.844751	0.26114	3	0.0417269	1.11944	0.138614	1.10085	0.283816	0.776551	no	-0.253829	0.947198	-0.8432	0.557406	-1.09414	0.273895	no
R10 - C13 : 7	YLR165C	PUS5	pseudouridine synthesis, rRNA modification	45.115	43.229	9.364	1.52157	0.121696	3	84.78	76.449	17.791	1.58623	0.11476	3	21.005	36.169	46.071	1.46257	0.153451	3	0.0646588	1.5539	0.214792	1.16054	0.669524	0.503161	no	-0.0589998	1.46761	-0.195993	0.872972	-0.0890162	0.929069	no
R10 - C13 : 8	YLR432W	IMD3	GTP biosynthesis	235.228	219.136	68.554	2.2838	0.101725	3	440.071	451.138	111.258	2.347	0.095665	3	147.182	404.156	758.531	2.49934	0.115464	3	0.0631987	2.3154	0.209942	1.15664	0.783888	0.433106	no	0.215538	2.3671	0.716001	1.64262	2.97681	0.00291267	yes
R10 - C13 : 9	YLR057W		unknown	35.574	22.492	5.021	1.30237	0.130023	3	42.423	49.736	11.72	1.36334	0.135614	3	11.07	14.922	56.382	1.27092	0.178251	3	0.0609724	1.33286	0.202546	1.15073	0.562114	0.574038	no	-0.0314548	1.26218	-0.104491	0.930133	0.13722	0.890857	no
R10 - C14 : 1	YGR248W	SOL4	unknown	44.813	52.391	15.798	1.62414	0.120931	3	85.828	182.194	42.686	1.84043	0.105789	3	5.013	12.586	2.33	0.670326	0.300522	3	0.216285	1.73229	0.718482	1.64545	2.33155	0.0197246	no	-0.953817	1.12277	-3.16851	0.11122	-4.83823	1.30999e-06	yes
R10 - C14 : 10	YNL006W	LST8	signal transduction, transport	31.745	32.701	27.738	1.39867	0.121526	2	46.24	62.534	13.463	1.42904	0.128118	3	12.313	28.003	52.766	1.36785	0.164258	3	0.0303681	1.41385	0.100881	1.07243	0.267837	0.788825	no	-0.0308153	1.35879	-0.102366	0.931504	0.141582	0.88741	no
R10 - C14 : 11	YOR052C		unknown	295.668	308.59	89.841	2.40561	0.0986736	3	617.027	561.604	245.399	2.54215	0.0941457	3	114.946	194.02	306.913	2.22633	0.122769	3	0.136538	2.47388	0.45357	1.36943	1.73404	0.0829106	no	-0.179278	2.2915	-0.595548	0.661793	-1.43333	0.151762	no
R10 - C14 : 12	YOL056W	GPM3	glycolysis, gluconeogenesis	27.669	24.688	7.535	1.33824	0.124736	3	57.483	50.209	9.708	1.38143	0.133456	3	11.273	30.256	74.955	1.4171	0.158245	3	0.0431855	1.35984	0.143459	1.10455	0.409472	0.682194	no	0.0788535	1.3532	0.261946	1.19909	1.09846	0.272003	no
R10 - C14 : 13	YOL082W	CVT19	protein-vacuolar targeting	2.053	3.989	1.841	0.493824	0.470428	3	10.103	36.208	4.707	0.977611	0.193348	3	2.069	0	4.203	0.435963	0.355851	2	0.483787	0.735718	1.60711	3.0464	1.64751	0.0994531	no	-0.0578611	0.440426	-0.19221	0.875264	-0.0241102	0.980765	no
R10 - C14 : 14	YNR055C	HOL1	transport	136.641	105.821	28.192	1.97115	0.11197	3	190.92	266.949	57.153	2.05372	0.100526	3	53.672	108.546	242.767	1.99806	0.129893	3	0.0825695	2.01243	0.27429	1.2094	0.950422	0.341898	no	0.0269146	1.96014	0.0894085	1.06393	0.766068	0.443636	no
R10 - C14 : 15	YNL325C	FIG4	cellular morphogenesis during conjugation with cellular fusion	3.382	6.306	2.643	0.68473	0.378139	3	12.553	46.872	14.203	1.42253	0.128817	2	1.904	3.755	36.566	0.753664	0.281465	3	0.737797	1.05363	2.45091	5.4676	3.11887	0.00181545	yes	0.0689337	0.69473	0.228993	1.17202	0.433085	0.664953	no
R10 - C14 : 16	YBL065W		unknown	0	0	0.099	n/a	n/a	n/a	0	0	0	n/a	n/a	n/a	0	0	0	n/a	n/a	n/a	#VALUE!	#DIV/0!	#VALUE!	#VALUE!	#VALUE!	n/a	n/a	#VALUE!	#DIV/0!	#VALUE!	#VALUE!	#VALUE!	n/a	n/a
R10 - C14 : 2	YCR060W		unknown	96.65	73.615	17.334	1.79808	0.117709	3	133.921	68.957	30.989	1.71782	0.109386	3	36.364	73.783	84.961	1.73383	0.139096	3	-0.0802547	1.75795	-0.2666	0.831276	-0.865062	0.387004	no	-0.0642493	1.74149	-0.213432	0.862483	-0.145575	0.884257	no
R10 - C14 : 3	YER127W	LCP5	35S primary transcript processing, rRNA modification	138.794	76.718	28.813	1.93001	0.113537	3	87.359	83.202	16.484	1.59178	0.114427	3	43.887	75.244	272.114	1.9324	0.132091	3	-0.338228	1.76089	-1.12357	0.458957	-3.63424	0.000278798	yes	0.00239123	1.90674	0.00794348	1.00552	0.510382	0.609784	no
R10 - C14 : 4	YGL223C	COG1	intra-Golgi transport, retrograde (vesicle recycling within Golgi) transport	50.037	38.96	7.348	1.48642	0.12177	3	75.609	102.177	18.366	1.61626	0.113086	3	17.79	34.138	60.211	1.46891	0.152845	3	0.129843	1.55134	0.43133	1.34848	1.35331	0.175957	no	-0.017506	1.45319	-0.0581537	0.960493	0.278555	0.780587	no
R10 - C14 : 5	YJR015W		unknown	25.515	7.796	3.424	1.04546	0.213848	3	28.947	20.444	6.078	1.08425	0.1757	3	2.8	7.198	28.487	0.867551	0.256149	3	0.0387991	1.06486	0.128888	1.09345	0.242809	0.808154	no	-0.177904	0.932036	-0.590986	0.663889	-0.669449	0.503209	no
R10 - C14 : 6	YHR015W	MIP6	mRNA-nucleus export	42.74	7.072	1.309	0.966827	0.247542	3	47.225	9.554	2.554	0.919471	0.203324	3	5.539	12.188	21.239	1.00005	0.228093	3	-0.0473566	0.943149	-0.157315	0.896692	-0.256053	0.79791	no	0.0332176	0.958969	0.110347	1.07949	0.422724	0.672496	no
R10 - C14 : 7	YLR150W	STM1	anti-apoptosis, telomere maintenance	3378.95	2650.34	669.898	3.36042	0.0981502	3	4429.04	4615.61	918.004	3.32341	0.102369	3	1334.01	3035.26	5827.01	3.40548	0.103799	3	-0.0370134	3.34191	-0.122956	0.918304	-0.452045	0.651236	no	0.0450594	3.35848	0.149684	1.10933	1.13962	0.254443	no
R10 - C14 : 8	YML128C	MSC1	meiotic recombination	451.88	462.157	97.671	2.53758	0.096056	3	853.534	1389.55	236.476	2.71491	0.0940158	3	72.774	171.867	199.947	2.08057	0.127222	3	0.177324	2.62624	0.589057	1.50426	2.28507	0.0223085	no	-0.457008	2.28461	-1.51815	0.349134	-4.43382	9.25759e-06	yes
R10 - C14 : 9	YLR092W	SUL2	sulfate transport	22.111	3.518	0.702	0.680136	0.380337	3	9.214	24.158	4.067	0.884539	0.209418	3	3.87	0.019	14.145	0.83546	0.263186	2	0.204403	0.782337	0.679014	1.60104	0.815416	0.414834	no	0.155324	0.733331	0.515977	1.42996	0.709626	0.477936	no
R10 - C15 : 1	YHR008C	SOD2	oxygen and reactive oxygen species metabolism	418.046	322.725	129.295	2.51493	0.0964517	3	477.652	656.265	208.764	2.50423	0.0943281	3	153.839	297.535	376.405	2.35997	0.119014	3	-0.0107079	2.50958	-0.0355707	0.975646	-0.137473	0.890657	no	-0.154969	2.41298	-0.514796	0.699892	-1.19889	0.230572	no
R10 - C15 : 10	YNR027W	BUD17	bud site selection	10.186	16.85	2.895	0.999806	0.23318	3	28.699	28.248	8.653	1.18095	0.16062	3	6.129	28.995	69.061	1.31086	0.172168	3	0.181146	1.09038	0.601753	1.51756	1.1081	0.26782	no	0.311055	1.13087	1.0333	2.0467	2.15116	0.0314637	no
R10 - C15 : 11	YOR200W		unknown	56.099	68.865	15.191	1.69057	0.119992	3	149.526	102.564	43.733	1.84112	0.10577	3	27.326	59.257	85.638	1.66187	0.141756	3	0.15055	1.76584	0.500115	1.41433	1.63021	0.103057	no	-0.0286954	1.65175	-0.0953242	0.936062	0.188748	0.85029	no
R10 - C15 : 12	YOR079C	ATX2	manganese ion homeostasis	0	2.195	0	n/a	n/a	n/a	6.332	4.658	0	0.418276	0.295536	2	2.96	10.249	40.199	0.976609	0.232924	3	#VALUE!	0.418276	#VALUE!	#VALUE!	#VALUE!	n/a	n/a	#VALUE!	0.976609	#VALUE!	#VALUE!	#VALUE!	n/a	n/a
R10 - C15 : 13	YOR051C		unknown	219.019	185.171	61.606	2.23361	0.103147	3	290.253	290.443	82.469	2.17965	0.0980784	3	93.023	178.576	381.478	2.21517	0.123097	3	-0.0539603	2.20663	-0.179252	0.883161	-0.656643	0.51141	no	-0.0184411	2.19993	-0.0612601	0.958427	0.328866	0.742257	no
R10 - C15 : 14	YOL115W	TRF4	DNA topological change, mitotic chromosome condensation, sister chromatid cohesion	67.163	42.262	11.951	1.61122	0.121073	3	110.918	77.501	14.903	1.60147	0.113872	3	25.351	35.33	91.477	1.5857	0.144675	3	-0.00974432	1.60634	-0.0323699	0.977813	-0.101544	0.919118	no	-0.0255208	1.57399	-0.0847781	0.94293	0.214965	0.829795	no
R10 - C15 : 15	YNL127W		cell cycle arrest in response to pheromone	0	1.455	0.099	-0.209663	0.81869	2	0	20.053	3.95	0.960268	0.196301	2	0	0	3.987	n/a	n/a	n/a	1.16993	0.375303	3.88643	14.7887	1.96525	0.0493856	no	#VALUE!	-0.258597	#VALUE!	#VALUE!	#VALUE!	n/a	n/a
R10 - C15 : 16	YML067C	ERV41	ER to Golgi transport	107.673	87.539	18.053	1.84467	0.116414	3	160.992	253.747	39.537	1.96835	0.102471	3	38.913	77.847	153.902	1.83741	0.135378	3	0.123673	1.90651	0.410833	1.32945	1.38119	0.167219	no	-0.00726848	1.81657	-0.0241454	0.983403	0.40419	0.686073	no
R10 - C15 : 2	YCR069W	CPR4	unknown	204.286	161.62	39.758	2.14044	0.106024	3	333.859	247.28	84.25	2.17972	0.0980773	3	101.358	155.378	197.495	2.11215	0.126228	3	0.0392774	2.16008	0.130477	1.09466	0.471024	0.637624	no	-0.0282944	2.10183	-0.0939919	0.936927	0.216865	0.828314	no
R10 - C15 : 3	YGL138C		unknown	0	0	0	n/a	n/a	n/a	0	0	0	n/a	n/a	n/a	0	0	0	n/a	n/a	n/a	#VALUE!	#DIV/0!	#VALUE!	#VALUE!	#VALUE!	n/a	n/a	#VALUE!	#DIV/0!	#VALUE!	#VALUE!	#VALUE!	n/a	n/a
R10 - C15 : 4	YGL164C	YRB30	unknown	63.268	44.89	5.676	1.50351	0.121746	3	82.929	90.188	11.369	1.54214	0.117764	3	11.976	20.335	44.963	1.29435	0.174632	3	0.0386232	1.52283	0.128304	1.09301	0.394949	0.692881	no	-0.209164	1.37446	-0.694829	0.617782	-1.30367	0.192346	no
R10 - C15 : 5	YJR062C	NTA1	protein catabolism, protein modification	17.779	15.987	2.191	1.03249	0.219264	3	36.4	29.884	6.357	1.17888	0.160933	3	0.542	7.583	10.697	0.49558	0.341577	3	0.146381	1.10568	0.486268	1.40082	0.932182	0.351242	no	-0.536914	0.73957	-1.78359	0.29046	-2.08232	0.0373129	no
R10 - C15 : 6	YHR042W	NCP1	ergosterol biosynthesis	66.013	48.424	11.866	1.62739	0.120894	3	94.564	79.811	17.316	1.60436	0.113713	3	28.569	59.719	85.25	1.66878	0.141498	3	-0.02303	1.61587	-0.0765039	0.948353	-0.24034	0.810067	no	0.041393	1.62362	0.137505	1.1	0.840639	0.40055	no
R10 - C15 : 7	YLR079W	SIC1	G1/S transition of mitotic cell cycle, regulation of CDK activity	267.869	280.941	62.139	2.32436	0.100645	3	482.741	480.343	123.547	2.38464	0.0952608	3	88.781	152.772	265.344	2.13327	0.125571	3	0.0602881	2.3545	0.200273	1.14892	0.753524	0.451135	no	-0.191086	2.20435	-0.634773	0.644042	-1.52997	0.126024	no
R10 - C15 : 8	YML096W		unknown	46.836	35.224	8.316	1.48017	0.121773	3	58.082	42.779	9.559	1.35751	0.136325	3	18.565	37.808	55.106	1.47704	0.152091	3	-0.12266	1.41884	-0.407468	0.753946	-1.16226	0.245129	no	-0.00312798	1.45414	-0.0103909	0.992823	0.407214	0.683851	no
R10 - C15 : 9	YLR182W	SWI6	G1/S-specific transcription in mitotic cell cycle, meiosis, transcription	97.733	97.14	23.254	1.88237	0.115226	3	135.726	186.563	46.293	1.92195	0.103621	3	32.611	59.659	119.703	1.73693	0.138983	3	0.0395784	1.90216	0.131477	1.09541	0.442368	0.658223	no	-0.14544	1.78518	-0.483142	0.715418	-0.925868	0.354514	no
R10 - C16 : 1	YHR013C	ARD1	protein amino acid acetylation	180.517	126.911	26.55	2.02908	0.109838	3	218.572	187.757	42.751	1.98032	0.102185	3	58.848	145.102	224.962	2.04238	0.128445	3	-0.0487589	2.0047	-0.161973	0.893802	-0.562942	0.573475	no	0.0133013	2.01127	0.0441859	1.0311	0.637825	0.523588	no
R10 - C16 : 10	YNR028W	CPR8	unknown	48.498	42.968	6.552	1.47947	0.121773	3	83.692	88.795	16.807	1.5978	0.114079	3	15.36	30.566	70.515	1.45452	0.154244	3	0.118329	1.53863	0.393082	1.3132	1.22828	0.219341	no	-0.0249534	1.44253	-0.0828932	0.944162	0.21136	0.832606	no
R10 - C16 : 11	YOR218C		unknown	222.054	221.827	58.464	2.25418	0.102553	3	488.711	424.07	173.195	2.41729	0.0949529	3	93.363	191.474	314.258	2.19774	0.123615	3	0.163111	2.33573	0.541842	1.45583	2.02142	0.0432367	no	-0.0564397	2.20149	-0.187489	0.878133	-0.0809358	0.935493	no
R10 - C16 : 12	YOR083W	WHI5	regulation of cell size	0	0	0	n/a	n/a	n/a	7.934	0	2.738	0.671011	0.247955	2	0	0	0	n/a	n/a	n/a	#VALUE!	0.671011	#VALUE!	#VALUE!	#VALUE!	n/a	n/a	#VALUE!	#DIV/0!	#VALUE!	#VALUE!	#VALUE!	n/a	n/a
R10 - C16 : 13	YOR110W	TFC7	transcription initiation from Pol III promoter	155.06	145.315	43.32	2.09755	0.107447	3	229.148	228.124	62.961	2.0714	0.100151	3	75.079	122.96	124.385	1.9679	0.130895	3	-0.0261572	2.08448	-0.0868924	0.941549	-0.308444	0.757744	no	-0.129659	2.00826	-0.430718	0.741893	-0.825638	0.40901	no
R10 - C16 : 14	YOL091W	SPO21	meiosis, spore wall assembly (sensu Saccharomyces)	13.243	20.645	4.005	1.11419	0.18634	3	54.102	58.201	11.473	1.41822	0.129285	3	6.481	16.709	51.799	1.19752	0.19043	3	0.304028	1.2662	1.00996	2.01386	2.32186	0.0202405	no	0.0833272	1.13139	0.276807	1.21151	0.85982	0.389888	no
R10 - C16 : 15	YNL118C	DCP2	deadenylation-dependent decapping, mRNA catabolism	32.123	102.744	23.623	1.90363	0.114499	2	179.357	274.691	64.937	2.0673	0.100237	3	11.591	58.891	152.359	1.62023	0.143325	3	0.163662	1.98547	0.543675	1.45768	1.64453	0.100068	no	-0.283409	1.73746	-0.941464	0.520704	-2.02538	0.0428285	no
R10 - C16 : 16	YML057C-A		unknown	0	3.904	0.781	0.453169	0.490285	2	5.331	10.339	7.225	0.765653	0.230635	3	0	0	6.203	n/a	n/a	n/a	0.312484	0.609411	1.03805	2.05345	0.841422	0.400112	no	#VALUE!	0.404234	#VALUE!	#VALUE!	#VALUE!	n/a	n/a
R10 - C16 : 2	YCR071C	IMG2	protein biosynthesis	38.027	23.43	6.509	1.35551	0.123052	3	38.662	42.745	14.67	1.36048	0.135962	3	14.857	29.537	51.641	1.39964	0.160283	3	0.00496317	1.358	0.0164873	1.01149	0.0468784	0.96261	no	0.0441283	1.35311	0.146591	1.10695	0.797691	0.42505	no
R10 - C16 : 3	YGL128C	CWC23	unknown	26.955	28.689	7.592	1.35729	0.122912	3	41.982	45.981	14.308	1.37935	0.1337	3	10.56	23.55	17.654	1.16205	0.196722	3	0.0220593	1.36832	0.0732794	1.05211	0.210381	0.83337	no	-0.195247	1.2352	-0.648597	0.6379	-1.09251	0.27461	no
R10 - C16 : 4	YGL143C	MRF1	protein biosynthesis, translational termination	29.84	27.067	5.754	1.32346	0.126628	3	45.275	47.354	14.31	1.39456	0.131932	3	15.256	19.614	34.283	1.28491	0.176073	3	0.0711048	1.35901	0.236205	1.17789	0.673476	0.500644	no	-0.0385506	1.27972	-0.128062	0.91506	0.0829278	0.933909	no
R10 - C16 : 5	YJR065C	ARP3	actin filament organization	433.202	393.566	119.347	2.53723	0.096062	3	586.575	740.111	178.432	2.52864	0.0942044	3	168.517	277.937	293.047	2.32705	0.119908	3	-0.008586	2.53294	-0.0285221	0.980424	-0.110531	0.911988	no	-0.210174	2.40767	-0.698181	0.616349	-1.8177	0.0691102	no
R10 - C16 : 6	YHR045W		unknown	56.881	37.592	7.404	1.5009	0.121751	3	71.592	59.064	21.531	1.55203	0.117036	3	21.024	38.296	69.504	1.53051	0.147802	3	0.0511303	1.52646	0.169851	1.12494	0.524396	0.600003	no	0.029607	1.49123	0.0983523	1.07055	0.710413	0.477448	no
R10 - C16 : 7	YLR078C	BOS1	ER to Golgi transport	51.01	43.254	12.919	1.58603	0.121312	3	82.996	99.052	27.895	1.68576	0.110385	3	31.822	67.175	90.228	1.70964	0.139984	3	0.0997349	1.63589	0.331312	1.25816	1.05322	0.29224	no	0.123612	1.62336	0.410632	1.32927	1.61341	0.106656	no
R10 - C16 : 8	YML069W	POB3	DNA dependent DNA replication, chromatin assembly/disassembly, chromatin modeling	97.553	101.935	31.732	1.93408	0.113384	3	150.988	177.487	40.852	1.91205	0.103874	3	39.064	100.425	181.029	1.89833	0.133256	3	-0.0220236	1.92306	-0.0731607	0.950553	-0.248069	0.804081	no	-0.0357411	1.89174	-0.118729	0.920999	0.130605	0.896088	no
R10 - C16 : 9	YLR207W	HRD3	ER-associated protein catabolism	43.458	49.792	9.737	1.54227	0.121608	3	94.017	109.719	32.005	1.73851	0.108751	3	22.233	36.473	70.964	1.53455	0.147527	3	0.19624	1.64039	0.651895	1.57123	2.08344	0.0372107	no	-0.00772512	1.51394	-0.0256623	0.98237	0.373332	0.708901	no
R10 - C17 : 1	YHR049W	FSH1	unknown	64.754	75.551	19.024	1.75732	0.118688	3	129.514	97.431	23.596	1.72356	0.109209	3	55.193	123.548	321.324	2.06143	0.127832	3	-0.0337627	1.74044	-0.112157	0.925204	-0.362576	0.716922	no	0.304109	1.88491	1.01023	2.01423	3.50552	0.000455718	yes
R10 - C17 : 10	YNR054C		unknown	143.953	116.371	38.449	2.03737	0.109541	3	128.617	111.005	31.676	1.78407	0.107394	3	47.882	78.245	151.765	1.86615	0.134371	3	-0.253304	1.91072	-0.841456	0.55808	-2.86	0.00423637	no	-0.171226	1.92729	-0.568801	0.674177	-1.2218	0.221782	no
R10 - C17 : 11	YOR286W		unknown	209.284	236.999	57.769	2.25345	0.102574	3	482.241	414.999	158.297	2.39921	0.0951185	3	93.09	192.608	318.738	2.20022	0.123541	3	0.145758	2.32633	0.484199	1.39881	1.80472	0.0711186	no	-0.0532316	2.20236	-0.176831	0.884644	-0.0463527	0.963029	no
R10 - C17 : 12	YOR164C		unknown	17.553	20.96	5.931	1.21401	0.151735	3	45.846	48.863	7.961	1.31603	0.141569	3	8.006	15.772	38.891	1.17826	0.193815	3	0.102016	1.26502	0.338889	1.26478	0.851458	0.394515	no	-0.0357492	1.17167	-0.118756	0.920981	0.0927798	0.926079	no
R10 - C17 : 13	YOR209C	NPT1	chromatin silencing at ribosomal DNA (rDNA), chromatin silencing at telomere, nicotinate nucleotide biosynthesis, salvage pathway	240.372	250.513	57.459	2.28075	0.101809	3	442.051	517.326	101.298	2.35389	0.0955871	3	53.793	165.013	343.645	2.10933	0.126316	3	0.0731446	2.31732	0.242981	1.18344	0.907201	0.3643	no	-0.171416	2.17057	-0.56943	0.673883	-1.30762	0.191002	no
R10 - C17 : 14	YOR073W		unknown	62.929	51.687	16.143	1.67446	0.120253	3	106.182	80.126	16.626	1.61582	0.113109	3	35.343	58.17	81.791	1.68978	0.140717	3	-0.0586453	1.64514	-0.194815	0.873685	-0.615285	0.538367	no	0.015321	1.65765	0.0508953	1.03591	0.601261	0.547666	no
R10 - C17 : 15	YNR047W		response to pheromone	267.408	129.153	20.787	1.92554	0.113705	2	256.289	274.346	66.551	2.12234	0.0991276	3	79.79	52.285	91.643	1.80869	0.136395	3	0.196803	2.02394	0.653764	1.57327	1.99414	0.0461366	no	-0.116849	1.84264	-0.388164	0.764101	-0.603463	0.546201	no
R10 - C17 : 16	YML012C-A		biological_process unknown	5.365	11.671	5.629	0.950092	0.254937	3	19.426	39.34	8.666	1.17262	0.161878	3	2.657	7.069	22.917	0.825848	0.265309	3	0.222532	1.06136	0.739235	1.66929	1.27633	0.20184	no	-0.124243	0.863503	-0.412728	0.751202	-0.354509	0.722957	no
R10 - C17 : 2	YEL030C-A		unknown	69.205	137.88	32.914	1.9334	0.11341	3	217.629	159.661	40.579	1.94868	0.102951	3	26.445	73.482	121.284	1.73866	0.13892	3	0.0152886	1.94104	0.0507878	1.03583	0.172886	0.862741	no	-0.19474	1.81156	-0.646912	0.638646	-1.40823	0.159063	no
R10 - C17 : 3	YGR015C		unknown	0	0	0	n/a	n/a	n/a	7.514	0.871	0	0.0913504	0.358928	2	0	0	1.241	n/a	n/a	n/a	#VALUE!	0.0913504	#VALUE!	#VALUE!	#VALUE!	n/a	n/a	#VALUE!	#DIV/0!	#VALUE!	#VALUE!	#VALUE!	n/a	n/a
R10 - C17 : 4	YGR110W		unknown	25.757	32.19	1.519	1.34986	0.123539	2	66.965	79.586	9.017	1.45953	0.124985	3	4.525	8.314	4.173	0.679838	0.298327	3	0.109668	1.40469	0.364311	1.28727	0.967904	0.333092	no	-0.67002	0.990381	-2.22576	0.213786	-3.21597	0.00130002	yes
R10 - C17 : 5	YJR117W	STE24	peptide pheromone maturation	90.95	117.209	38.619	1.97258	0.111916	3	142.925	143.67	43.529	1.8827	0.104642	3	54.381	119.805	175.832	1.96755	0.130907	3	-0.0898811	1.92764	-0.298579	0.813053	-1.01607	0.309594	no	-0.00502439	1.9456	-0.0166907	0.988498	0.441596	0.658782	no
R10 - C17 : 6	YHR091C	MSR1	arginyl-tRNA aminoacylation, protein biosynthesis	6.806	12.078	1.739	0.819451	0.314493	3	12.306	9.959	1.301	0.633148	0.254973	3	1.871	5.165	12.072	0.636854	0.308281	3	-0.186303	0.726299	-0.618884	0.651174	-0.797018	0.425441	no	-0.182597	0.703685	-0.606575	0.656754	-0.525696	0.5991	no
R10 - C17 : 7	YLR025W	SNF7	late endosome to vacuole transport	164.967	179.87	44.231	2.14042	0.106025	3	264.193	213.013	55.144	2.06289	0.10033	3	49.797	83.276	116.776	1.8429	0.135185	3	-0.0775295	2.10165	-0.257547	0.836509	-0.919945	0.357602	no	-0.297511	1.96719	-0.988312	0.504067	-2.50606	0.0122085	no
R10 - C17 : 8	YMR014W	BUD22	bud site selection	202.906	151.344	64.401	2.19977	0.104157	3	189.995	161.154	42.059	1.93556	0.103277	3	114.668	148.551	340.003	2.20215	0.123483	3	-0.264214	2.06767	-0.8777	0.544234	-3.11994	0.00180886	yes	0.00237311	2.17649	0.0078833	1.00548	0.550107	0.582246	no
R10 - C17 : 9	YLR336C	SGD1	osmoregulation	0	0	0	n/a	n/a	n/a	0	0.274	1.915	-0.12916	0.402409	2	0	0	1.412	n/a	n/a	n/a	#VALUE!	-0.12916	#VALUE!	#VALUE!	#VALUE!	n/a	n/a	#VALUE!	#DIV/0!	#VALUE!	#VALUE!	#VALUE!	n/a	n/a
R10 - C18 : 1	YHR071W	PCL5	cell cycle	311.181	275.862	66.249	2.35268	0.0999277	3	690.048	517.46	159.207	2.48385	0.0944488	3	104.234	162.744	218.696	2.13766	0.125436	3	0.131167	2.41827	0.435729	1.35259	1.65229	0.0984762	no	-0.215019	2.22071	-0.714278	0.60951	-1.79373	0.0728558	no
R10 - C18 : 10	YNR062C		unknown	0	0	0	n/a	n/a	n/a	0	0	0	n/a	n/a	n/a	0	0	0	n/a	n/a	n/a	#VALUE!	#DIV/0!	#VALUE!	#VALUE!	#VALUE!	n/a	n/a	#VALUE!	#DIV/0!	#VALUE!	#VALUE!	#VALUE!	n/a	n/a
R10 - C18 : 11	YOR325W		unknown	55.154	70.49	17.571	1.71256	0.119603	3	177.519	118.163	46.829	1.89636	0.104281	3	28.627	56.479	64.825	1.62135	0.143282	3	0.183803	1.80446	0.61058	1.52687	2.00627	0.0448277	no	-0.0912081	1.64248	-0.302987	0.810573	-0.392305	0.694833	no
R10 - C18 : 12	YOR222W	ODC2	mitochondrial transport	4.389	16.905	0	0.825741	0.311566	2	83.45	123.465	14.517	1.62389	0.11271	3	8.792	22.443	33.225	1.22009	0.186558	3	0.798153	1.22482	2.65141	6.2828	3.47446	0.000511881	yes	0.39435	0.998448	1.31	2.47942	1.80762	0.0706655	no
R10 - C18 : 13	YOR212W	STE4	signal transduction during conjugation with cellular fusion	0	0	0	n/a	n/a	n/a	0	0	0	n/a	n/a	n/a	0	0	0	n/a	n/a	n/a	#VALUE!	#DIV/0!	#VALUE!	#VALUE!	#VALUE!	n/a	n/a	#VALUE!	#DIV/0!	#VALUE!	#VALUE!	#VALUE!	n/a	n/a
R10 - C18 : 14	YOR092W	ECM3	cell wall organization and biogenesis	44.828	48.975	14.276	1.59977	0.121188	3	100.212	129.915	31.259	1.7688	0.107843	3	29.136	59.585	197.185	1.79269	0.136967	3	0.169031	1.68428	0.561508	1.47581	1.80472	0.071118	no	0.192927	1.67176	0.640891	1.55929	2.29062	0.0219854	no
R10 - C18 : 15	YOL155C		cell wall organization and biogenesis	119.872	94.785	20.47	1.88991	0.114973	3	160.797	54.261	19.323	1.64122	0.111935	3	40.581	42.957	34.805	1.54221	0.147025	3	-0.248689	1.76557	-0.826126	0.564042	-2.68438	0.00726642	no	-0.347702	1.6916	-1.15504	0.449054	-2.77258	0.00556131	no
R10 - C18 : 16	YML009W-B		unknown	219.424	153.547	44.096	2.15836	0.105448	3	219.1	153.101	53.86	1.98457	0.102084	3	67.424	117.658	186.135	2.0043	0.129687	3	-0.17379	2.07147	-0.577317	0.670209	-2.05096	0.0402708	no	-0.154063	2.05686	-0.511786	0.701353	-1.08939	0.275982	no
R10 - C18 : 2	YEL034C-A		unknown	2511.08	1858.31	647.611	3.26115	0.0962116	3	2720.01	1955.3	654.521	3.07951	0.0974625	3	1453.29	2694.62	5111.73	3.38169	0.103818	3	-0.181639	3.17033	-0.603393	0.658204	-2.29723	0.0216055	no	0.120532	3.29695	0.400399	1.31987	2.07372	0.038105	no
R10 - C18 : 3	YGR028W	MSP1	mitochondrial translocation	95.29	57.02	13.58	1.72371	0.119391	3	124.898	92.972	22.558	1.70501	0.109783	3	27.66	55.43	61.197	1.60532	0.143883	3	-0.0186992	1.71436	-0.0621175	0.957857	-0.199688	0.841724	no	-0.118392	1.64005	-0.393289	0.761392	-0.643453	0.51993	no
R10 - C18 : 4	YGR142W	BTN2	intracellular protein transport, regulation of pH	325.23	543.25	203.612	2.61972	0.0948143	3	190.462	556.717	36.136	1.92142	0.103634	2	50.592	132.126	121.896	1.91823	0.132574	3	-0.698297	2.27057	-2.31969	0.20031	-7.63423	2.26485e-14	yes	-0.701488	2.24451	-2.33029	0.198844	-6.93453	4.07563e-12	yes
R10 - C18 : 5	YJR121W	ATP2	ATP synthesis coupled proton transport, cell aging (sensu Saccharomyces)	334.632	356.888	110.356	2.47435	0.0972169	3	522.245	568.05	222.485	2.50547	0.0943213	3	135.474	280.841	446.056	2.35778	0.119072	3	0.0311115	2.48991	0.10335	1.07427	0.397825	0.690759	no	-0.116573	2.3916	-0.387246	0.764588	-0.762127	0.445984	no
R13 - C13 : 2	YFL011W-A	HXT10	unknown	427.207	325.294	85.694	2.45968	0.0975112	3	387.643	462.64	149.829	2.37537	0.0953556	3	146.345	209.432	269.189	2.25337	0.121983	3	-0.0843085	2.41752	-0.280067	0.823553	-1.07069	0.28431	no	-0.206305	2.33206	-0.685331	0.621863	-1.7454	0.0809161	no
R10 - C18 : 7	YLR022C		unknown	33.63	32.321	6.368	1.38113	0.121715	3	70.181	67.743	9.136	1.44489	0.12646	3	19.102	41.533	52.242	1.48704	0.151198	3	0.0637646	1.41301	0.211821	1.15815	0.629242	0.52919	no	0.105916	1.40962	0.351846	1.27619	1.3818	0.167034	no
R10 - C18 : 8	YMR015C	ERG5	ergosterol biosynthesis	11.474	7.752	1.363	0.795597	0.325634	3	32.458	26.262	6.538	1.14764	0.165699	3	11.309	22.391	41.838	1.28957	0.175359	3	0.352046	0.97162	1.16947	2.24929	1.6689	0.0951374	no	0.493972	1.01812	1.64094	3.11869	2.5425	0.0110062	no
R10 - C18 : 9	YLR337C	VRP1	actin filament organization, endocytosis, polar budding, response to osmotic stress	21.892	58.084	13.815	1.51595	0.121714	3	68.819	183.169	33.035	1.77212	0.107745	3	16.92	32.717	62.129	1.46004	0.153698	3	0.25617	1.64404	0.850979	1.80372	2.72958	0.00634156	no	-0.0559177	1.46353	-0.185755	0.879189	-0.0616948	0.950806	no
R10 - C19 : 1	YHR141C	RPL42B	protein biosynthesis	1846.31	1237.66	322.989	3.05709	0.0936194	3	2514.95	1296.61	327.783	2.90859	0.0952331	3	1178.64	2695.88	2014.3	3.21661	0.104399	3	-0.148499	2.98284	-0.493305	0.710396	-1.92602	0.0541013	no	0.159528	3.11238	0.529942	1.44387	2.57487	0.0100278	no
R10 - C19 : 10	YPL112C		peroxisome organization and biogenesis	59.974	64.78	12.632	1.66468	0.1204	3	82.704	82.065	14.294	1.56122	0.116386	3	26.86	72.7	80.902	1.68075	0.141053	3	-0.103456	1.61295	-0.343675	0.788031	-1.07007	0.284587	no	0.016065	1.64825	0.0533669	1.03768	0.607072	0.543803	no
R10 - C19 : 11	YPL250C	ICY2	unknown	134.391	144.518	36.439	2.05101	0.109057	3	306.192	204.711	75.524	2.12402	0.0990953	3	43.611	95.537	112.117	1.83769	0.135368	3	0.0730099	2.08751	0.242534	1.18307	0.858184	0.390791	no	-0.213316	1.91988	-0.70862	0.611905	-1.63788	0.101447	no
R10 - C19 : 12	YOR292C		unknown	28.626	36.432	4.985	1.33969	0.124573	3	49.294	44.536	8.604	1.32435	0.140492	3	14.015	21.656	10.151	1.11077	0.206219	3	-0.0153449	1.33202	-0.0509748	0.965284	-0.141549	0.887436	no	-0.228919	1.20076	-0.760453	0.590311	-1.29394	0.195685	no
R10 - C19 : 13	YOR264W	DSE3	unknown	29.815	16.626	1.354	1.04334	0.214729	3	36.715	15.952	5.172	1.05938	0.179731	3	10.147	12.349	6.796	0.92462	0.243853	3	0.0160481	1.05136	0.0533107	1.03764	0.0992643	0.920928	no	-0.118716	0.959511	-0.394365	0.760824	-0.371983	0.709905	no
R10 - C19 : 14	YOR308C	SNU66	mRNA splicing	389.571	280.455	52.188	2.35306	0.0999183	3	459.615	509.783	77.291	2.31825	0.0960086	3	118.287	200.401	360.71	2.25854	0.121834	3	-0.0348145	2.33565	-0.115651	0.922965	-0.435167	0.663441	no	-0.094518	2.28134	-0.313982	0.804418	-0.501078	0.616316	no
R10 - C19 : 15	YOR129C		unknown	76.159	25.613	2.875	1.14464	0.174974	2	68.321	7.249	0.764	0.382566	0.302378	2	8.304	4.179	0	0.843772	0.261355	2	-0.762072	0.763602	-2.53155	0.172953	-3.08493	0.00203601	yes	-0.300865	0.969738	-0.999453	0.50019	-1.13279	0.257303	no
R10 - C19 : 16	YMR119W-A		unknown	39.984	34.562	5.021	1.38148	0.121707	3	70.327	55.991	11.483	1.45071	0.125867	3	16.003	39.546	47.404	1.44025	0.155708	3	0.0692296	1.4161	0.229976	1.17282	0.68486	0.493432	no	0.0587717	1.3864	0.195235	1.14491	0.943949	0.345196	no
R10 - C19 : 2	YNL292W	PUS4	tRNA modification	90.801	53.339	11.803	1.68676	0.120056	3	89.939	58.967	8.845	1.45603	0.125332	3	25.255	50.07	90.333	1.6338	0.142812	3	-0.230735	1.5714	-0.766485	0.587848	-2.30269	0.0212964	no	-0.0529617	1.63582	-0.175935	0.885194	-0.0373881	0.970176	no
R10 - C19 : 3	YGR086C	PIL1	unknown	373.868	428.397	89.509	2.48653	0.0969798	3	764.131	666.349	119.313	2.49346	0.0943899	3	81.888	208.116	234.698	2.14856	0.125101	3	0.00693143	2.49	0.0230257	1.01609	0.0887127	0.92931	no	-0.337975	2.29308	-1.12273	0.459225	-3.16278	0.00156269	yes
R10 - C19 : 4	YGR244C	LSC2	succinyl-CoA metabolism, tricarboxylic acid cycle	422.185	332.352	86.282	2.46206	0.0974627	3	501.971	554.392	126.17	2.4141	0.0949812	3	119.522	251.763	271.247	2.25181	0.122028	3	-0.0479671	2.43808	-0.159343	0.895433	-0.61049	0.541537	no	-0.210248	2.33247	-0.69843	0.616242	-1.78908	0.0736027	no
R10 - C19 : 5	YOR298C-A	MBF1	positive regulation of transcription from Pol II promoter	0	0	0	n/a	n/a	n/a	0.121	0	0	n/a	n/a	n/a	0	0	0	n/a	n/a	n/a	#VALUE!	#DIV/0!	#VALUE!	#VALUE!	#VALUE!	n/a	n/a	#VALUE!	#DIV/0!	#VALUE!	#VALUE!	#VALUE!	n/a	n/a
R10 - C19 : 6	YHR117W	TOM71	mitochondrial protein targeting	50.85	44.437	12.424	1.58382	0.12133	3	54.267	64.702	18.587	1.50383	0.120869	3	14.3	43.109	54.621	1.45697	0.154	3	-0.0799886	1.54383	-0.265717	0.831786	-0.808967	0.418534	no	-0.126854	1.49593	-0.4214	0.7467	-0.688387	0.491209	no
R10 - C19 : 7	YLL046C	RNP1	ribosome biogenesis and assembly	0.311	0	0	n/a	n/a	n/a	1.739	0	0	n/a	n/a	n/a	0	0	0	n/a	n/a	n/a	#VALUE!	#DIV/0!	#VALUE!	#VALUE!	#VALUE!	n/a	n/a	#VALUE!	#DIV/0!	#VALUE!	#VALUE!	#VALUE!	n/a	n/a
R10 - C19 : 8	YMR070W	MOT3	transcription	78.874	60.234	8.346	1.63381	0.120817	3	116.946	87.829	11.42	1.58871	0.11461	3	60.225	89.333	113.73	1.87677	0.134001	3	-0.0450987	1.61126	-0.149815	0.901366	-0.469065	0.639023	no	0.24296	1.73082	0.807097	1.74969	2.80215	0.00507636	no
R10 - C19 : 9	YLR409C	UTP21	unknown	17.748	8.964	0	0.991376	0.236823	2	16.6	0	0	n/a	n/a	n/a	5.188	8.759	9.922	0.832564	0.263825	3	#VALUE!	0.991376	#VALUE!	#VALUE!	#VALUE!	n/a	n/a	-0.158812	0.887503	-0.527563	0.693725	-0.48539	0.6274	no
R10 - C2 : 1	YIL093C	RSM25	protein biosynthesis	26.086	90.016	32.422	1.94367	0.113018	2	158.17	97.104	30.266	1.78805	0.107278	3	31.262	124.078	130.478	1.8493	0.13496	3	-0.155618	1.86586	-0.516951	0.698847	-1.53914	0.123771	no	-0.0943726	1.87201	-0.313499	0.804688	-0.407098	0.683936	no
R10 - C2 : 10	YMR318C		alcohol metabolism, aldehyde metabolism	124.864	242.875	67.413	2.20458	0.104012	3	402.931	227.358	58.118	2.14103	0.0987735	3	67.594	326.819	453.256	2.2814	0.121182	3	-0.0635479	2.1728	-0.211102	0.863877	-0.767355	0.44287	no	0.0768223	2.21852	0.255198	1.1935	1.36393	0.17259	no
R10 - C2 : 11	YMR194C-A		unknown	190.249	388.005	120.6	2.54618	0.0959117	2	570.134	272.187	145.81	2.35049	0.0956253	3	65.013	194.527	155.911	2.04616	0.128323	3	-0.195692	2.44833	-0.650075	0.637247	-2.23774	0.0252377	no	-0.500016	2.27171	-1.66102	0.316216	-4.49099	7.08913e-06	yes
R10 - C2 : 12	YDL218W		unknown	2.279	3.926	0	0.366398	0.532836	2	13.373	0.71	0	0.172149	0.343122	2	0.512	0	0	n/a	n/a	n/a	-0.194248	0.269274	-0.645279	0.639369	-0.433461	0.66468	no	#VALUE!	0.317463	#VALUE!	#VALUE!	#VALUE!	n/a	n/a
R10 - C2 : 13	YDL155W	CLB3	G1/S transition of mitotic cell cycle, G2/M transition of mitotic cell cycle, regulation of CDK activity,	48.1	102.855	30.042	1.82509	0.116982	3	182.063	128.035	30.617	1.85012	0.105522	3	30.83	85.174	88.276	1.73625	0.139008	3	0.0250274	1.8376	0.0831391	1.05932	0.275156	0.783196	no	-0.0888349	1.7562	-0.295103	0.815014	-0.380391	0.703655	no
R10 - C2 : 14	YCR048W	ARE1	sterol metabolism	46.686	98.524	35.422	1.9825	0.111545	2	175.055	161.867	40.87	1.92019	0.103666	3	23.77	109.984	175.396	1.83501	0.135463	3	-0.0623053	1.95134	-0.206974	0.866353	-0.629271	0.529172	no	-0.147491	1.88428	-0.489953	0.712048	-0.887286	0.374925	no
R10 - C2 : 15	YDL194W	SNF3	response to glucose stimulus, signal transduction	30.793	94.395	25.989	1.90596	0.114417	2	146.631	119.21	37.362	1.83727	0.105877	3	11.831	42.874	56.544	1.43375	0.156401	3	-0.0686899	1.87161	-0.228183	0.853709	-0.677407	0.498148	no	-0.472211	1.64538	-1.56865	0.337123	-3.49121	0.000480846	yes
R10 - C2 : 16	YBR136W	MEC1	DNA damage checkpoint, DNA recombination, DNA replication checkpoint, meiotic recombination, nucleobase, nucleoside, nucleotide and nucleic acid metabolism	0	12.593	2.078	0.919976	0.268401	2	26.163	19.977	4.231	1.01383	0.187252	3	1.325	10.285	15.446	0.722291	0.288592	3	0.0938561	0.966904	0.311783	1.24124	0.429704	0.667411	no	-0.197684	0.796666	-0.656694	0.63433	-0.588993	0.555866	no
R10 - C2 : 2	YMR166C		transport	4.937	12.482	4.861	0.926546	0.265447	3	16.107	16.397	5.541	0.954067	0.197361	3	0.852	16.823	30.446	1.15846	0.197371	2	0.0275209	0.940307	0.0914224	1.06542	0.144108	0.885415	no	0.231912	1.01804	0.770396	1.70574	1.35491	0.175445	no
R10 - C2 : 3	YAL020C	ATS1	microtubule-based process	13.238	20.271	3.796	1.10373	0.190374	3	31.976	43.98	8.343	1.25541	0.149779	3	7.062	19.528	50.152	1.22784	0.185254	3	0.151682	1.17957	0.503877	1.41802	1.08458	0.278106	no	0.124107	1.14132	0.412275	1.33078	1.12831	0.25919	no
R10 - C2 : 4	YBL082C	RHK1	dolichol-linked oligosaccharide biosynthesis, protein amino acid glycosylation	20.584	25.313	9.514	1.3328	0.125384	3	40.326	39.842	18.578	1.39059	0.132389	3	12.403	29.943	77.784	1.43478	0.15629	3	0.0577857	1.36169	0.19196	1.14231	0.548905	0.583071	no	0.101982	1.35932	0.338778	1.26469	1.30457	0.192039	no
R10 - C2 : 5	YIL160C	POT1	fatty acid beta-oxidation	0.431	1.254	0	-0.243062	0.835369	2	4.888	2.273	0	0.206271	0.336471	2	2.074	0.5	0.052	-0.47486	0.582842	3	0.449333	-0.0183956	1.49265	2.81406	0.7056	0.480437	no	-0.231798	-0.383428	-0.770016	0.586411	-0.268988	0.787939	no
R10 - C2 : 6	YIL105C		unknown	77.689	145.852	27.926	1.93448	0.113368	3	269.356	207.709	36.648	2.00289	0.101657	3	29.494	73.564	44.035	1.60794	0.143784	3	0.0684067	1.96869	0.227242	1.17059	0.778109	0.436505	no	-0.326537	1.74675	-1.08473	0.471479	-2.62599	0.00863983	no
R10 - C2 : 7	YMR193W	MRPL24	protein biosynthesis	243.493	334.353	79.423	2.37127	0.0994745	3	649.655	520.329	111.166	2.42392	0.0948951	3	90.947	266.37	286.993	2.22859	0.122703	3	0.0526544	2.3976	0.174914	1.1289	0.663378	0.507088	no	-0.142674	2.27546	-0.473952	0.719989	-1.02787	0.304012	no
R10 - C2 : 8	YJL111W	CCT7	cytoskeleton organization and biogenesis, protein folding	22.47	50.576	15.275	1.51423	0.121719	3	86.371	84.343	21.351	1.62956	0.112444	3	7.284	64.191	201.627	1.85975	0.134594	2	0.115325	1.57189	0.383101	1.30414	1.20543	0.228039	no	0.345522	1.66253	1.1478	2.21575	3.3342	0.000855441	yes
R10 - C2 : 9	YJL204C	RCY1	unknown	58.288	148.093	34.701	2.06653	0.108512	2	205.357	143.249	37.951	1.91489	0.103801	3	43.213	97.447	68.543	1.76799	0.137855	3	-0.15164	1.99071	-0.503738	0.705277	-1.55752	0.119348	no	-0.298532	1.89279	-0.991702	0.502884	-2.2577	0.0239641	no
R10 - C20 : 1	YHR143W-A	RPC10	transcription from Pol I promoter, transcription from Pol II promoter, transcription from Pol III promoter	58.005	51.822	18.187	1.6803	0.120161	3	81.622	34.804	20.483	1.48722	0.122348	3	29.869	77.917	117.417	1.76007	0.138141	3	-0.193081	1.58376	-0.6414	0.64109	-1.95015	0.0511577	no	0.0797716	1.69572	0.264995	1.20163	1.21758	0.223385	no
R10 - C20 : 10	YPL111W	CAR1	arginine catabolism to ornithine	77.56	84.351	42.254	1.91492	0.114095	3	86.47	124.682	51.375	1.81342	0.106548	3	47.648	126.197	205.39	1.97844	0.130544	3	-0.101502	1.86417	-0.337183	0.791586	-1.12618	0.26009	no	0.0635162	1.92221	0.210996	1.15749	1.1234	0.261269	no
R10 - C20 : 11	YPL238C		unknown	210.921	149.018	38.977	2.13044	0.106351	3	288.065	186.901	68.958	2.08884	0.0997911	3	89.993	159.898	205.409	2.10477	0.126458	3	-0.0416039	2.10964	-0.138205	0.908649	-0.494111	0.621228	no	-0.0256748	2.09314	-0.0852897	0.942595	0.243817	0.807372	no
R10 - C20 : 12	YOR312C	RPL20B	protein biosynthesis	3034.79	1825.78	678.997	3.29287	0.0967849	3	3470.53	2409.86	638.891	3.14155	0.0985259	3	2197.73	4540.92	5705.2	3.53301	0.103978	3	-0.151321	3.21721	-0.502677	0.705796	-1.89771	0.0577339	no	0.240139	3.38847	0.797724	1.73836	3.52469	0.000423984	yes
R10 - C20 : 13	YOR266W	PNT1	inner mitochondrial membrane organization and biogenesis	27.531	26.025	5.999	1.31215	0.128349	3	43.184	28.853	6.292	1.19705	0.158214	3	12.919	24.415	35.607	1.29802	0.174078	3	-0.115107	1.2546	-0.382377	0.767173	-0.978614	0.327771	no	-0.014133	1.28062	-0.0469489	0.967981	0.278703	0.780472	no
R10 - C20 : 14	YOR324C		unknown	22.051	18.764	4.603	1.19432	0.15789	3	32.442	40.136	6.036	1.19741	0.15816	3	9.95	14.06	46.615	1.21932	0.186687	3	0.00308821	1.19586	0.0102588	1.00714	0.0239346	0.980905	no	0.0250036	1.18235	0.0830602	1.05926	0.523775	0.600435	no
R10 - C20 : 15	YOR141C	ARP8	unknown	56.197	26.176	4.209	1.36499	0.122386	3	38.557	39.358	11.429	1.31199	0.142096	3	17.255	17.31	32.814	1.2783	0.177095	3	-0.0529942	1.33849	-0.176043	0.885128	-0.489446	0.624526	no	-0.0866842	1.29718	-0.287959	0.81906	-0.303734	0.761331	no
R10 - C20 : 16	YMR135W-A		unknown	16.267	19.656	3.646	1.12326	0.182892	3	34.004	5.218	0.545	0.560755	0.268509	3	6.965	39.803	22.906	1.21547	0.187341	3	-0.562507	0.842008	-1.86861	0.273838	-2.99893	0.00270929	yes	0.0922128	1.1449	0.306324	1.23655	0.933774	0.350421	no
R10 - C20 : 2	YCR099C		unknown	7.486	6.326	0.091	0.312529	0.559349	3	17.469	9.711	2.645	0.782931	0.227511	3	0	0.12	0	n/a	n/a	n/a	0.470402	0.54773	1.56264	2.95394	1.34928	0.177247	no	#VALUE!	0.263594	#VALUE!	#VALUE!	#VALUE!	n/a	n/a
R10 - C20 : 3	YGR101W	PCP1	mitochondrial intermembrane space protein import, mitochondrion organization and biogenesis	18.98	9.805	3.216	1.02674	0.221687	3	18.081	12.646	3.875	0.881427	0.209965	3	8.157	8.309	11.557	0.912521	0.246435	3	-0.145315	0.954085	-0.482725	0.715625	-0.824312	0.409762	no	-0.114221	0.945164	-0.379435	0.768739	-0.341144	0.732996	no
R10 - C20 : 4	YGR249W	MGA1	filamentous growth	42.597	61.31	11.015	1.58735	0.121301	3	47.475	74.117	14.597	1.46916	0.124044	3	4.981	5.731	5.074	0.668178	0.301018	3	-0.118193	1.52826	-0.39263	0.76174	-1.17995	0.238019	no	-0.919175	1.1033	-3.05343	0.120455	-4.64443	3.41009e-06	yes
R10 - C20 : 5	YKL106W	AAT1	asparagine biosynthesis from oxaloacetate, aspartate biosynthesis, aspartate catabolism	9.494	6.9	0	0.7987	0.324181	2	20.415	16.508	1.265	0.775523	0.228849	3	7.202	13.128	42.702	1.14991	0.198928	3	-0.0231767	0.787111	-0.0769914	0.948033	-0.0875973	0.930197	no	0.351213	0.949839	1.1667	2.24498	1.56068	0.118599	no
R10 - C20 : 6	YHR124W	NDT80	meiosis, transcription	10.696	8.99	0	0.882041	0.285609	2	17.83	17.127	2.514	0.860677	0.213621	3	3.952	9.466	8.413	0.780524	0.275412	3	-0.0213636	0.871359	-0.0709683	0.951999	-0.0902796	0.928065	no	-0.101517	0.806815	-0.337232	0.791558	-0.204569	0.837909	no
R10 - C20 : 7	YLL060C	GTT2	glutathione metabolism	80.456	56.886	6.312	1.58797	0.121295	3	106.107	99.059	12.427	1.60428	0.113717	3	25.441	48.896	70.897	1.59636	0.14423	3	0.0163139	1.59612	0.0541938	1.03828	0.169949	0.86505	no	0.008392	1.56769	0.0278776	1.01951	0.526879	0.598278	no
R10 - C20 : 8	YMR093W		processing of 20S pre-rRNA	76.027	53.569	14.737	1.69382	0.119937	3	60.917	48.332	13.089	1.42757	0.128275	3	27.641	55.756	203.307	1.77988	0.137427	3	-0.266247	1.5607	-0.884455	0.541692	-2.62599	0.00863976	no	0.0860596	1.71238	0.285884	1.21916	1.28186	0.199891	no
R10 - C20 : 9	YLR451W	LEU3	leucine biosynthesis, regulation of transcription from Pol II promoter	26.855	14.729	4.382	1.18068	0.162374	3	24.295	12.652	3.434	0.90677	0.205532	3	6.455	14.113	84.297	1.24299	0.182742	3	-0.273909	1.04372	-0.909905	0.53222	-1.81125	0.0701029	no	0.0623095	1.18737	0.206988	1.15428	0.788192	0.430585	no
R10 - C21 : 1	YHR162W		unknown	418.804	339.32	71.485	2.43667	0.0979909	3	718.778	577.678	132.68	2.47931	0.0944779	3	114.363	209.515	284.34	2.22566	0.122789	3	0.0426398	2.45799	0.141646	1.10316	0.542572	0.587424	no	-0.211008	2.3067	-0.700955	0.615165	-1.78693	0.073949	no
R10 - C21 : 10	YPL069C	BTS1	terpenoid biosynthesis	39.943	23.57	4.465	1.30893	0.128882	3	50.765	44.287	5.522	1.26359	0.148637	3	15.49	37.785	60.926	1.46527	0.153191	3	-0.0453388	1.28626	-0.150612	0.900868	-0.399167	0.68977	no	0.156341	1.36263	0.519354	1.43331	1.77601	0.0757318	no
R10 - C21 : 11	YPR017C	DSS4	secretory pathway	148.886	119.291	29.002	2.00502	0.110712	3	263.583	190.929	75.564	2.09231	0.0997207	3	54.388	101.456	136.283	1.90662	0.132971	3	0.0872944	2.04867	0.289986	1.22263	1.01475	0.310227	no	-0.0983985	1.93135	-0.326873	0.797263	-0.49515	0.620495	no
R10 - C21 : 12	YPL177C	CUP9	copper ion homeostasis, transcription initiation from Pol II promoter	15.571	4.859	1.407	0.776774	0.334469	3	9.615	11.817	2.681	0.726863	0.237693	3	3.379	5.321	6.66	0.640631	0.307403	3	-0.0499119	0.751818	-0.165804	0.891432	-0.210686	0.833132	no	-0.136143	0.684236	-0.452259	0.730898	-0.332509	0.739505	no
R10 - C21 : 13	YPL202C	AFT2	iron ion homeostasis, response to oxidative stress, transcription initiation from Pol II promoter	26.93	19.996	5.124	1.24798	0.142129	3	28.808	29.786	6.43	1.14619	0.165924	3	6.569	13.582	16.434	1.00328	0.227431	3	-0.101795	1.19709	-0.338155	0.791053	-0.807019	0.419655	no	-0.244704	1.10117	-0.812888	0.569241	-1.26434	0.206107	no
R10 - C21 : 14	YPL189W	GUP2	unknown	1.222	0	0	n/a	n/a	n/a	0	0.877	0	n/a	n/a	n/a	0	0	0	n/a	n/a	n/a	#VALUE!	#DIV/0!	#VALUE!	#VALUE!	#VALUE!	n/a	n/a	#VALUE!	#DIV/0!	#VALUE!	#VALUE!	#VALUE!	n/a	n/a
R10 - C21 : 15	YPL249C	GYP5	vesicle-mediated transport	114.399	56.583	17.879	1.78887	0.117942	3	96.728	43.553	7.938	1.40704	0.13052	3	37.032	42.66	25.823	1.67289	0.141345	2	-0.381834	1.59796	-1.26842	0.415113	-3.75953	0.000170236	yes	-0.115981	1.70641	-0.385281	0.76563	-0.554389	0.579313	no
R10 - C21 : 16	YMR194W	RPL36A	protein biosynthesis	1510.14	644.297	192.03	2.85821	0.0930083	3	1344.16	777.184	219.088	2.68548	0.0939564	3	924.281	1545	1747.67	3.08028	0.105466	3	-0.172737	2.77184	-0.573821	0.671835	-2.26306	0.0236318	no	0.222063	2.94478	0.737679	1.66749	3.33798	0.000843898	yes
R10 - C21 : 2	YEL073C		unknown	3.035	3.064	0	0.374774	0.528719	2	8.468	9.554	0.346	0.381292	0.302622	3	0	0	0.785	n/a	n/a	n/a	0.00651799	0.378033	0.0216523	1.01512	0.0157946	0.987398	no	#VALUE!	0.32584	#VALUE!	#VALUE!	#VALUE!	n/a	n/a
R10 - C21 : 3	YGR257C		transport	0	1.542	0	n/a	n/a	n/a	0	3.441	0.264	-0.0099758	0.378851	2	0	0	5.638	n/a	n/a	n/a	#VALUE!	-0.0099758	#VALUE!	#VALUE!	#VALUE!	n/a	n/a	#VALUE!	#DIV/0!	#VALUE!	#VALUE!	#VALUE!	n/a	n/a
R10 - C21 : 4	YHR003C		unknown	61.173	32.631	4.744	1.4265	0.121679	3	50.972	48.26	8.852	1.34493	0.13788	3	16.298	34.907	61.334	1.46213	0.153494	3	-0.0815687	1.38572	-0.270965	0.828765	-0.768278	0.442322	no	0.0356283	1.41985	0.118354	1.0855	0.747765	0.454602	no
R10 - C21 : 5	YKL075C		unknown	16.328	6.724	0.562	0.697821	0.371887	3	15.813	19.627	2.403	0.856485	0.214362	3	5.587	9.429	14.642	0.910294	0.246912	3	0.158664	0.777153	0.527072	1.441	0.640229	0.522024	no	0.212473	0.77959	0.70582	1.63107	1.01429	0.310444	no
R10 - C21 : 6	YHR172W	SPC97	microtubule nucleation	0	0	0	n/a	n/a	n/a	0	0	0	n/a	n/a	n/a	0	0	0	n/a	n/a	n/a	#VALUE!	#DIV/0!	#VALUE!	#VALUE!	#VALUE!	n/a	n/a	#VALUE!	#DIV/0!	#VALUE!	#VALUE!	#VALUE!	n/a	n/a
R10 - C21 : 7	YKR041W		unknown	110.358	65.305	15.578	1.78448	0.118051	3	118.626	116.158	30.279	1.7724	0.107737	3	46.895	83.81	118.691	1.83749	0.135375	3	-0.0120743	1.77844	-0.0401101	0.972581	-0.130854	0.895891	no	0.0530166	1.78652	0.176117	1.12984	0.983111	0.325553	no
R10 - C21 : 8	YMR171C		unknown	71.485	58.536	14.278	1.69316	0.119949	3	69.53	70.403	19.256	1.55705	0.116678	3	18.043	13.097	41.545	1.27855	0.177058	3	-0.136102	1.62511	-0.452123	0.730967	-1.40876	0.158906	no	-0.414612	1.46138	-1.37731	0.384936	-2.96158	0.00306061	yes
R10 - C21 : 9	YML029W	USA1	unknown	14.774	0.573	1.479	0.466929	0.483558	3	15.224	0	0	n/a	n/a	n/a	0.642	5.483	5.325	0.37217	0.371248	3	#VALUE!	0.466929	#VALUE!	#VALUE!	#VALUE!	n/a	n/a	-0.0947588	0.395082	-0.314782	0.803972	-0.130194	0.896413	no
R10 - C22 : 1	YHR167W	THP2	DNA recombination, RNA elongation from Pol II promoter, mRNA-nucleus export	9.201	8.716	1.932	0.831108	0.309073	3	7.271	5.418	3.113	0.595149	0.262059	3	7.855	12.677	31.702	1.1143	0.205553	3	-0.23596	0.713129	-0.783841	0.580818	-1.00858	0.313176	no	0.283187	0.948235	0.940727	1.9195	1.54977	0.121196	no
R10 - C22 : 10	YPL064C	CWC27	unknown	97.275	54.565	11.34	1.69423	0.11993	3	105.068	68.79	13.162	1.55838	0.116584	3	39.089	50.581	55.947	1.62915	0.142988	3	-0.135847	1.62631	-0.451276	0.731396	-1.40678	0.159493	no	-0.0650794	1.63722	-0.216189	0.860836	-0.149841	0.88089	no
R10 - C22 : 11	YPR050C		unknown	293.282	199.327	33.783	2.19957	0.104163	3	371.273	324.16	110.943	2.27413	0.096594	3	125.965	172.193	243.941	2.18906	0.123874	3	0.0745571	2.23685	0.247673	1.18729	0.909043	0.363327	no	-0.0105094	2.16985	-0.0349114	0.976092	0.411214	0.680916	no
R10 - C22 : 12	YPL173W	MRPL40	protein biosynthesis	106.365	69.867	12.073	1.75202	0.118805	3	100.988	70.151	17.655	1.598	0.114067	3	34.199	59.629	113.182	1.73563	0.139031	3	-0.154015	1.67501	-0.511628	0.70143	-1.61969	0.105299	no	-0.0163888	1.71936	-0.0544423	0.962967	0.308243	0.757898	no
R10 - C22 : 13	YPL188W	POS5	NADPH biosynthesis, response to oxidative stress	8.855	3.9	2.164	0.725559	0.358681	3	9.204	17.817	3.448	0.816404	0.221495	3	2.198	3.887	11.021	0.605834	0.31552	3	0.0908455	0.770981	0.301782	1.23267	0.373254	0.708959	no	-0.119725	0.641229	-0.397719	0.759058	-0.25667	0.797433	no
R10 - C22 : 14	YPL184C		unknown	111.206	63.434	15.466	1.78033	0.118153	3	110.017	95.605	26.829	1.71579	0.109449	3	49.133	80.875	175.934	1.89606	0.133334	3	-0.0645383	1.74806	-0.214392	0.861909	-0.694067	0.48764	no	0.115727	1.81373	0.384436	1.30535	1.60089	0.109401	no
R10 - C22 : 15	YPL248C	GAL4	galactose metabolism, regulation of transcription, DNA-dependent	19.564	13.539	3.114	1.07318	0.202488	3	17.73	55.666	10.94	1.24338	0.151478	3	7.367	11.111	58.251	1.17399	0.194575	3	0.170207	1.15828	0.565416	1.47981	1.16581	0.243691	no	0.100819	1.09912	0.334912	1.2613	0.923645	0.355671	no
R10 - C22 : 16	YMR193C-A		unknown	1.577	0	0	n/a	n/a	n/a	0	2.923	0	n/a	n/a	n/a	1.55	0	6.67	0.473532	0.346842	2	#VALUE!	#DIV/0!	#VALUE!	#VALUE!	#VALUE!	n/a	n/a	#VALUE!	0.473532	#VALUE!	#VALUE!	#VALUE!	n/a	n/a
R10 - C22 : 2	YEL068C		unknown	18.717	18.436	4.107	1.15153	0.172486	3	32.162	20.437	3.539	1.02116	0.186031	3	5.813	15.964	19.444	1.03332	0.221346	3	-0.130373	1.08634	-0.433089	0.740674	-0.890109	0.373408	no	-0.11821	1.06796	-0.392683	0.761711	-0.427588	0.668951	no
R10 - C22 : 3	YGR283C		unknown	156.685	86.797	19.924	1.91202	0.1142	3	91.938	85.658	16.8	1.60614	0.113616	3	59.524	64.032	145.425	1.86246	0.1345	3	-0.305889	1.75908	-1.01614	0.494437	-3.28893	0.00100571	yes	-0.0495697	1.86277	-0.164667	0.892135	-0.00623637	0.995024	no
R10 - C22 : 4	YHR004C	NEM1	nuclear organization and biogenesis, sporulation (sensu Saccharomyces)	48.16	51.769	7.383	1.52272	0.121692	3	84.888	55.323	9.794	1.45318	0.125617	3	26.905	36.868	61.831	1.54378	0.146926	3	-0.0695362	1.48795	-0.230994	0.852047	-0.688638	0.491051	no	0.0210571	1.50878	0.0699501	1.04968	0.635444	0.525139	no
R10 - C22 : 5	YKL074C	MUD2	lariat formation, 5'-splice site cleavage, mRNA splice site selection, spliceosome assembly	32.112	20.575	2.385	1.16689	0.167073	3	25.941	34.987	2.517	1.01854	0.186467	3	9.149	15.051	34.967	1.17541	0.194322	3	-0.14835	1.09271	-0.492809	0.71064	-1.02629	0.304753	no	0.00852441	1.14668	0.0283175	1.01982	0.388345	0.697761	no
R10 - C22 : 6	YHR178W	STB5	response to xenobiotic stimulus	0.009	3.156	1.803	-0.329153	0.878393	3	1.848	7.452	1.234	0.309041	0.316537	3	0.649	0.81	2.735	0.00044144	0.462823	3	0.638194	-0.0100558	2.12004	4.34705	1.18389	0.236455	no	0.329594	-0.188823	1.09489	2.13597	0.660343	0.509034	no
R10 - C22 : 7	YKR034W	DAL80	regulation of nitrogen utilization, transcription	11.542	8.403	1.14	0.782262	0.331889	3	16.833	6.578	0.284	0.398136	0.299392	3	3.088	4.266	4.184	0.528309	0.333792	3	-0.384126	0.590199	-1.27604	0.412928	-1.48851	0.136616	no	-0.253953	0.630818	-0.843614	0.557246	-0.754399	0.45061	no
R10 - C22 : 8	YMR177W	MMT1	iron ion homeostasis	14.978	10.161	2.448	0.958122	0.25138	3	21.893	19.099	3.117	0.937296	0.200242	3	3.248	6.69	38.009	0.920189	0.244797	3	-0.0208269	0.947709	-0.0691854	0.953176	-0.112242	0.910631	no	-0.0379339	0.914688	-0.126014	0.91636	0.0543016	0.956695	no
R10 - C22 : 9	YMR016C	SOK2	pseudohyphal growth	218.026	186.099	30.789	2.13327	0.106258	3	281.338	278.671	43.775	2.07746	0.100025	3	103.516	148.137	165.295	2.08252	0.12716	3	-0.0558111	2.10537	-0.1854	0.879405	-0.662422	0.507701	no	-0.0507486	2.08343	-0.168583	0.889716	-0.0189624	0.984871	no
R10 - C23 : 1	YHR193C	EGD2	nascent polypeptide association	949.713	625.079	152.89	2.75369	0.0934628	3	901.625	729.772	144.922	2.55873	0.0940833	3	421.269	709.515	1043.09	2.77916	0.109609	3	-0.194964	2.65621	-0.647655	0.638317	-2.54635	0.0108855	no	0.0254692	2.74196	0.0846068	1.0604	0.894647	0.370976	no
R10 - C23 : 10	YPL015C	HST2	chromatin silencing at telomere	54.91	25.103	3.068	1.3098	0.128736	3	62.498	87.191	11.311	1.49556	0.121596	3	10.808	22.975	57.749	1.33339	0.168926	3	0.185758	1.40268	0.617076	1.53376	1.8169	0.0692327	no	0.0235948	1.29713	0.0783802	1.05583	0.591481	0.554198	no
R10 - C23 : 11	YPR130C		unknown	403.423	231.366	56.426	2.34157	0.100205	3	466.377	327.366	87.355	2.27396	0.0965963	3	164.334	209.723	226.769	2.24553	0.12221	3	-0.0676042	2.30777	-0.224576	0.855846	-0.841294	0.400183	no	-0.0960369	2.26908	-0.319028	0.80161	-0.516228	0.605695	no
R10 - C23 : 12	YPR093C		unknown	59.86	56.466	8.719	1.59085	0.12127	3	70.459	71.387	8.895	1.44918	0.126022	3	20.374	21.882	21.285	1.27362	0.177826	3	-0.141673	1.52002	-0.470629	0.72165	-1.40305	0.160601	no	-0.317227	1.40777	-1.05381	0.481696	-2.15897	0.0308528	no
R10 - C23 : 13	YPR133C	IWS1	RNA elongation from Pol II promoter	22.122	10.854	2.39	1.02066	0.224262	3	0	14.544	4.289	0.9084	0.205248	2	6.03	6.232	12.282	0.83595	0.263077	3	-0.112259	0.96453	-0.372918	0.772219	-0.577188	0.563812	no	-0.184709	0.903838	-0.61359	0.653568	-0.680283	0.496325	no
R10 - C23 : 14	YPR018W	RLF2	nucleosome assembly	135.772	76.69	18.022	1.85884	0.115983	3	94.498	66.933	17.209	1.57788	0.11528	3	52.699	55.529	72.101	1.72263	0.139506	3	-0.280955	1.71836	-0.933312	0.523655	-2.97581	0.00292215	yes	-0.136206	1.76627	-0.452465	0.730793	-0.833186	0.40474	no
R10 - C23 : 15	YPR104C	FHL1	rRNA processing, transcription from Pol III promoter	52.374	18.49	2.733	1.06288	0.206671	2	19.348	44.171	10.517	1.21683	0.155302	3	20.649	13.582	70.558	1.38002	0.162698	3	0.153957	1.13985	0.511433	1.42547	0.897954	0.36921	no	0.317139	1.19698	1.05351	2.07558	2.10721	0.0350991	no
R10 - C23 : 16	YMR294W-A		unknown	210.354	138.95	33.827	2.09941	0.107384	3	273.019	146.636	45.742	1.98653	0.102038	3	114.289	117.313	111.408	2.00597	0.129633	3	-0.112885	2.04297	-0.374997	0.771107	-1.31992	0.186861	no	-0.0934448	2.02822	-0.310417	0.806409	-0.457988	0.646961	no
R10 - C23 : 2	YEL044W	IES6	unknown	168.068	184.785	27.401	2.07769	0.108125	3	256.557	269.756	43.985	2.0601	0.100389	3	34.127	66.841	159.227	1.80127	0.13666	3	-0.0175967	2.0689	-0.0584551	0.960292	-0.206572	0.836344	no	-0.27643	1.91501	-0.918279	0.52914	-2.26116	0.0237493	no
R10 - C23 : 3	YHR069C	RRP4	35S primary transcript processing, mRNA catabolism	95.482	73.529	11.677	1.73896	0.119084	3	97.925	130.5	16.476	1.6734	0.11078	3	40.554	64.293	145.644	1.80771	0.13643	3	-0.0655624	1.70618	-0.217794	0.85988	-0.698194	0.485056	no	0.06875	1.74887	0.228383	1.17152	1.12559	0.260338	no
R10 - C23 : 4	YHR123W	EPT1	phosphatidylethanolamine biosynthesis	6.479	7.835	0.213	0.445697	0.49394	3	1.27	31.163	4.343	1.07659	0.176936	2	6.379	13.027	24.777	1.05243	0.217535	3	0.630897	0.761146	2.09579	4.27461	2.02591	0.042774	no	0.60673	0.724595	2.01551	4.04325	2.10413	0.0353669	no
R10 - C23 : 5	YKL028W	TFA1	transcription initiation from Pol II promoter	87.43	48.517	6.404	1.57906	0.121369	3	77.047	40.973	8.702	1.37857	0.133793	3	22.33	35.323	56.249	1.4969	0.150359	3	-0.200488	1.47881	-0.666008	0.630248	-1.92236	0.0545604	no	-0.0821577	1.51351	-0.272922	0.827642	-0.297801	0.765855	no
R10 - C23 : 6	YHR202W		unknown	97.434	24.824	1.554	1.00425	0.231268	2	79.669	76.456	4.104	1.57576	0.115416	2	6.963	17.379	28.356	1.12637	0.203283	3	0.571507	1.29	1.8985	3.72826	3.12701	0.00176596	yes	0.122118	1.04084	0.405668	1.3247	0.849786	0.395444	no
R10 - C23 : 7	YKL152C	GPM1	glycolysis, gluconeogenesis	9283.28	5999.43	817.863	3.65389	0.106471	3	11968.4	14025	1509.83	3.70023	0.113579	3	3032.05	4509.5	7668.09	3.6214	0.104402	3	0.0463483	3.67706	0.153966	1.11262	0.51566	0.606092	no	-0.0324898	3.61317	-0.107929	0.927919	0.191011	0.848517	no
R10 - C23 : 8	YMR283C	RIT1	charged-tRNA modification	133.387	74.151	13.635	1.81102	0.117368	3	195.984	149.187	16.77	1.79577	0.107054	3	36.323	59.039	85.989	1.70313	0.140223	3	-0.0152442	1.8034	-0.0506402	0.965508	-0.16621	0.867992	no	-0.107884	1.73261	-0.358381	0.780039	-0.558365	0.576595	no
R10 - C23 : 9	YMR125W	STO1	mRNA splicing	0	0	0	n/a	n/a	n/a	0	0	0	n/a	n/a	n/a	0	0	0	n/a	n/a	n/a	#VALUE!	#DIV/0!	#VALUE!	#VALUE!	#VALUE!	n/a	n/a	#VALUE!	#DIV/0!	#VALUE!	#VALUE!	#VALUE!	n/a	n/a
R10 - C24 : 1	YHR212C		unknown	0	5.807	0	n/a	n/a	n/a	0	9.679	0	n/a	n/a	n/a	0	1.724	3.997	0.222877	0.407694	2	#VALUE!	#DIV/0!	#VALUE!	#VALUE!	#VALUE!	n/a	n/a	#VALUE!	0.222877	#VALUE!	#VALUE!	#VALUE!	n/a	n/a
R10 - C24 : 10	YPL014W		unknown	165.163	225.956	20.044	2.05903	0.108774	3	237.606	290.407	37.86	2.03796	0.100868	3	35.449	67.655	85.188	1.71797	0.139677	3	-0.0210692	2.04849	-0.0699903	0.952644	-0.246	0.805682	no	-0.341056	1.86403	-1.13296	0.455978	-2.85801	0.00426307	no
R10 - C24 : 11	YPR153W		unknown	48.607	38.721	5.381	1.43622	0.121716	3	53.445	47.055	20.403	1.46901	0.124058	3	22.545	25.079	19.262	1.29357	0.174751	3	0.032789	1.45262	0.108923	1.07842	0.326774	0.743839	no	-0.142658	1.34043	-0.473901	0.720015	-0.762273	0.445897	no
R10 - C24 : 12	YPR114W		unknown	16.902	5.761	1.234	0.794306	0.326238	3	4.774	32.184	1.56	0.69216	0.244057	3	6.03	10.712	48.675	1.11371	0.205663	3	-0.102145	0.743233	-0.339319	0.790414	-0.434241	0.664113	no	0.319405	0.929541	1.06104	2.08643	1.65429	0.0980692	no
R10 - C24 : 13	YPR148C		unknown	121.934	73.204	12.016	1.77786	0.118212	3	102.362	87.676	15.232	1.61087	0.113364	3	40.18	46.289	36.529	1.55859	0.14604	3	-0.166992	1.69437	-0.554734	0.680783	-1.76596	0.0774025	no	-0.219274	1.64376	-0.728413	0.603567	-1.57029	0.116349	no
R10 - C24 : 14	YPR081C		glycyl-tRNA aminoacylation	25.124	24.698	1.642	1.10376	0.190362	3	39.517	40.823	3.24	1.13836	0.167138	3	6.898	9.033	13.928	0.92736	0.24327	3	0.0345929	1.12106	0.114915	1.08291	0.236522	0.813028	no	-0.176403	0.991095	-0.585997	0.666189	-0.714741	0.474769	no
R10 - C24 : 15	YPR112C	MRD1	unknown	173.307	39.014	10.462	1.51651	0.121713	2	29.583	22.191	4.775	1.06434	0.178923	3	71.059	35	57.638	1.45613	0.154083	2	-0.452164	1.29042	-1.50206	0.35305	-3.36294	0.000771171	yes	-0.0603756	1.46185	-0.200563	0.870211	-0.0824034	0.934326	no
R10 - C24 : 2	YEL039C	CYC7	electron transport	172.298	206.336	19.974	2.0515	0.109039	3	280.685	247.341	52.106	2.08508	0.0998679	3	41.916	45.94	3.022	1.71588	0.139754	2	0.0335837	2.06829	0.111563	1.0804	0.393398	0.694025	no	-0.335618	1.85922	-1.1149	0.461724	-2.44673	0.0144159	no
R10 - C24 : 3	YHR083W		unknown	21.709	18.722	2.674	1.11311	0.186755	3	18.146	28.72	8.728	1.11824	0.170287	3	9.232	14.12	31.267	1.15128	0.198677	3	0.00513167	1.11567	0.017047	1.01189	0.0351685	0.971945	no	0.0381782	1.10773	0.126825	1.09189	0.553352	0.580022	no
R10 - C24 : 4	YHR132C	ECM14	cell wall organization and biogenesis	9.543	11.612	4.006	0.98349	0.240249	3	5.453	31.076	8.775	1.22872	0.153578	2	4.661	13.118	39.712	1.0763	0.212845	3	0.245226	1.1061	0.814625	1.75884	1.39205	0.163907	no	0.0928124	1.00543	0.308316	1.23826	0.764905	0.444328	no
R10 - C24 : 5	YKL027W		unknown	51.596	21.001	1.664	1.40798	0.121555	2	54.202	31.491	1.789	1.29951	0.143746	2	17.451	25.293	45.22	1.38126	0.162541	3	-0.108472	1.35374	-0.360336	0.778983	-0.814881	0.41514	no	-0.0267156	1.37015	-0.0887472	0.940339	0.174598	0.861395	no
R10 - C24 : 6	YHR204W	MNL1	ER-associated protein catabolism	15.207	6.138	0	0.875586	0.288562	2	22.715	7.023	0.488	0.529363	0.274423	3	2.378	2.59	7.51	0.50293	0.339825	3	-0.346222	0.702474	-1.15013	0.450586	-1.34021	0.180177	no	-0.372656	0.66479	-1.23794	0.423979	-1.14362	0.252782	no
R10 - C24 : 7	YKL154W	SRP102	protein-ER targeting	25.243	8.224	0	1.04916	0.212311	2	21.02	11.636	1.452	0.749079	0.233644	3	13.215	7.889	15.475	1.01712	0.224614	3	-0.300083	0.899121	-0.996855	0.501091	-1.48683	0.137059	no	-0.0320434	1.00867	-0.106446	0.928874	0.085144	0.932147	no
R10 - C24 : 8	YMR285C	NGL2	rRNA processing	14.154	4.669	0	0.800602	0.323291	2	6.585	14.392	0.753	0.516769	0.276803	3	3.81	2.872	20.894	0.734256	0.285867	3	-0.283833	0.658685	-0.942874	0.520196	-1.0176	0.308867	no	-0.0663458	0.742962	-0.220396	0.85833	-0.0617528	0.95076	no
R10 - C24 : 9	YMR160W		unknown	13.921	10.139	0	0.965383	0.248178	2	20.898	24.33	3.179	0.968457	0.194904	3	4.367	5.063	5.693	0.647857	0.305724	3	0.003074	0.96692	0.0102116	1.0071	0.0147457	0.988235	no	-0.317527	0.782153	-1.0548	0.481364	-1.07911	0.280538	no
R10 - C3 : 1	YFL060C	SNO3	pyridoxine metabolism, thiamin biosynthesis	2.572	4.06	0	0.399949	0.516358	2	6.844	5.349	0	0.465197	0.286585	2	1.395	1.631	0	0.252106	0.400518	2	0.0652481	0.432573	0.21675	1.16211	0.156251	0.875836	no	-0.147843	0.30156	-0.491122	0.711471	-0.214049	0.830509	no
R10 - C3 : 10	YNL312W	RFA2	DNA recombination, DNA replication, priming, DNA strand elongation, DNA unwinding, double-strand break repair, nucleotide-excision repair, postreplication repair	22.088	30.343	10.965	1.3898	0.121569	3	63.803	55.667	17.971	1.50062	0.121149	3	2.815	25.072	34.078	1.07493	0.213113	3	0.110819	1.44521	0.368132	1.29068	1.11837	0.263408	no	-0.31487	1.20789	-1.04598	0.484317	-1.87739	0.0604651	no
R10 - C3 : 11	YDR053W		unknown	236.409	259.914	75.605	2.3234	0.100669	3	547.241	408.105	155.173	2.4122	0.0949982	3	86.839	204.448	233.585	2.15379	0.124941	3	0.088797	2.3678	0.294977	1.22687	1.11115	0.266504	no	-0.16961	2.21413	-0.563432	0.67669	-1.30268	0.192684	no
R10 - C3 : 12	YDL119C		transport	27.459	41.744	10.401	1.45984	0.121759	3	57.851	56.472	14.719	1.45962	0.124976	3	7.787	32.334	36.274	1.26809	0.178698	3	-0.000221049	1.45973	-0.000734308	0.999491	-0.0021943	0.998249	no	-0.191752	1.3395	-0.636988	0.643054	-1.14397	0.252635	no
R10 - C3 : 13	YDL090C	RAM1	protein amino acid farnesylation	1.995	3.764	0.4	0.260273	0.585129	3	8.429	6.56	0.212	0.255283	0.326945	3	0.24	4.228	0.509	-0.147766	0.499964	3	-0.00498946	0.257778	-0.0165746	0.988577	-0.0128932	0.989713	no	-0.408039	0.0317861	-1.35548	0.390806	-0.808158	0.419	no
R10 - C3 : 14	YDL063C		unknown	27.613	44.303	20.982	1.57085	0.121432	3	55.341	43.085	10.65	1.36719	0.13515	3	13.714	61.617	138.962	1.6378	0.14266	3	-0.203668	1.46902	-0.676569	0.625652	-1.94157	0.0521897	no	0.0669462	1.57986	0.22239	1.16667	1.07135	0.284011	no
R10 - C3 : 15	YDR027C	LUV1	Golgi to vacuole transport	35.663	97.183	27.658	1.92579	0.113695	2	169.971	149.541	44.674	1.91734	0.103738	3	15.662	64.583	110.264	1.63035	0.142943	3	-0.00845241	1.92157	-0.0280783	0.980726	-0.0843115	0.932809	no	-0.295448	1.7536	-0.981458	0.506468	-2.13963	0.0323849	no
R10 - C3 : 16	YDL171C	GLT1	glutamate biosynthesis	99.636	129.867	20.909	1.9118	0.114208	3	374.229	172.199	48.997	2.06539	0.100277	3	49.699	131.323	214.999	1.99692	0.129931	3	0.153586	1.9886	0.510201	1.42425	1.75031	0.0800641	no	0.085116	1.9299	0.282749	1.21651	1.34217	0.17954	no
R10 - C3 : 2	YDR379C-A		unknown	55.072	71.89	21.488	1.74432	0.118971	3	159.866	121.741	41.374	1.86758	0.105046	3	16.611	31.038	3.252	1.42974	0.156836	2	0.123265	1.80595	0.409476	1.3282	1.34522	0.178553	no	-0.314583	1.56256	-1.04502	0.484637	-2.03643	0.0417072	no
R10 - C3 : 3	YBL031W	SHE1	unknown	12.89	17.403	4.283	1.09526	0.193684	3	20.806	14.158	0.906	0.707718	0.241198	3	1.415	13.944	21.763	0.8255	0.265386	3	-0.387546	0.901491	-1.2874	0.409689	-2.16995	0.0300105	no	-0.269764	0.935915	-0.896136	0.537324	-1.16418	0.244351	no
R10 - C3 : 4	YBR006W	UGA2	glutamate catabolism, response to oxidative stress	11.08	18.858	10.907	1.2203	0.149855	3	42.066	50.586	12.48	1.37367	0.134373	3	0	10.533	19.913	0.964586	0.235426	2	0.153368	1.29699	0.509477	1.42353	1.31977	0.186911	no	-0.255716	1.06798	-0.84947	0.554989	-1.10218	0.270384	no
R10 - C3 : 5	YIR027C	DAL1	allantoin catabolism	0	0	0	n/a	n/a	n/a	1.221	0	0	n/a	n/a	n/a	0	0	0	n/a	n/a	n/a	#VALUE!	#DIV/0!	#VALUE!	#VALUE!	#VALUE!	n/a	n/a	#VALUE!	#DIV/0!	#VALUE!	#VALUE!	#VALUE!	n/a	n/a
R10 - C3 : 6	YIL072W	HOP1	meiosis, synaptonemal complex formation	0.477	2.454	0.518	0.0286295	0.699947	3	6.61	7.771	0.202	0.237621	0.330373	3	0	0	0.924	n/a	n/a	n/a	0.208992	0.133125	0.694256	1.61805	0.467681	0.640012	no	#VALUE!	-0.0203049	#VALUE!	#VALUE!	#VALUE!	n/a	n/a
R10 - C3 : 7	YMR134W		iron ion homeostasis	18.367	28.453	5.279	1.24796	0.142135	3	55.924	32.941	4.655	1.21003	0.156297	3	5.171	23.937	36.699	1.16698	0.195832	3	-0.0379316	1.229	-0.126006	0.916365	-0.310988	0.75581	no	-0.0809827	1.183	-0.269019	0.829884	-0.2294	0.818558	no
R10 - C3 : 8	YKL191W	DPH2	peptidyl-diphthamide biosynthesis from peptidyl-histidine	27.812	22.988	7.578	1.32948	0.125807	3	34.742	25.094	3.581	1.06375	0.179019	3	6.917	26.762	83.543	1.34433	0.167406	3	-0.26573	1.19662	-0.882737	0.542338	-2.10352	0.0354202	no	0.0148433	1.31244	0.0493083	1.03477	0.527513	0.597837	no
R10 - C3 : 9	YJL141C	YAK1	cell growth and/or maintenance, protein amino acid phosphorylation	259.614	426.512	83.703	2.42339	0.0982779	3	817.004	654.173	155.467	2.5388	0.0941596	3	54.025	179.107	148.638	2.00049	0.129813	3	0.115408	2.48109	0.383376	1.30439	1.46866	0.141925	no	-0.422897	2.18747	-1.40483	0.377662	-3.97818	6.94439e-05	yes
R10 - C4 : 1	YFL045C	SEC53	protein-ER targeting	231.401	159.353	57.317	2.20939	0.103866	3	364.655	286.084	63.754	2.17324	0.0981904	3	124.411	319.323	579.728	2.40198	0.117902	3	-0.0361525	2.19132	-0.120096	0.920127	-0.438096	0.661317	no	0.192592	2.28122	0.639777	1.55809	2.66239	0.00775875	no
R10 - C4 : 10	YNL307C	MCK1	meiosis, mitotic chromosome segregation, protein amino acid phosphorylation, response to stress, sporulation (sensu Saccharomyces)	2.668	1.816	4.473	0.546355	0.44486	3	11.442	9.753	5.787	0.835643	0.218062	3	0.171	4.227	13.946	0.282372	0.393107	3	0.289287	0.690999	0.960991	1.94665	1.01136	0.311843	no	-0.263984	0.389896	-0.876935	0.544523	-0.627423	0.530382	no
R10 - C4 : 11	YDR063W		unknown	385.978	388.189	80.198	2.46098	0.0974847	3	862.258	541.294	183.626	2.54328	0.0941411	3	145.806	303.401	246.974	2.29403	0.120826	3	0.0823012	2.50213	0.273399	1.20865	1.05187	0.29286	no	-0.166951	2.35304	-0.554601	0.680846	-1.31667	0.187948	no
R10 - C4 : 12	YDL114W		unknown	0	0	0	n/a	n/a	n/a	3.797	0	0	n/a	n/a	n/a	0	0	0	n/a	n/a	n/a	#VALUE!	#DIV/0!	#VALUE!	#VALUE!	#VALUE!	n/a	n/a	#VALUE!	#DIV/0!	#VALUE!	#VALUE!	#VALUE!	n/a	n/a
R10 - C4 : 13	YDL084W	SUB2	lariat formation, 5'-splice site cleavage, mRNA-nucleus export	169.115	194.89	62.861	2.20651	0.103953	3	326.546	273.615	64.483	2.15245	0.0985626	3	65.324	226.787	287.94	2.15788	0.124816	3	-0.0540517	2.17948	-0.179556	0.882975	-0.65354	0.513408	no	-0.0486295	2.15772	-0.161544	0.894068	0.00325045	0.997407	no
R10 - C4 : 14	YDL025C		unknown	46.426	68.678	30.962	1.76586	0.118495	3	101.186	133.553	36.687	1.79737	0.107008	3	22.349	52.305	61.489	1.56675	0.145594	3	0.0315156	1.78162	0.104692	1.07527	0.341891	0.732433	no	-0.199113	1.64183	-0.661438	0.632248	-1.38567	0.165849	no
R10 - C4 : 15	YDR069C	DOA4	protein degradation, regulation of DNA replication	13.852	39.491	6.617	1.28728	0.132926	3	52.291	83.296	18.785	1.53657	0.118188	3	0.857	11.903	22.762	0.736495	0.285358	3	0.249286	1.41192	0.828111	1.77536	2.42749	0.0152039	no	-0.550784	0.98742	-1.82967	0.28133	-2.76122	0.00575856	no
R10 - C4 : 16	YDL047W	SIT4	G1/S transition of mitotic cell cycle, actin cytoskeleton organization and biogenesis, cell wall organization and biogenesis, protein amino acid phosphorylation, protein kinase cascade	83.269	70.508	17.783	1.77396	0.118305	3	122.832	124.427	25.605	1.76313	0.108011	3	35.239	70.39	147.635	1.80245	0.136618	3	-0.0108358	1.76855	-0.0359958	0.975358	-0.117158	0.906735	no	0.0284895	1.76374	0.0946401	1.0678	0.742034	0.458067	no
R10 - C4 : 2	YCL033C		response to oxidative stress	76.228	71.724	15.001	1.73902	0.119082	3	128.015	127.25	24.928	1.76848	0.107853	3	16.735	32.865	56.424	1.44515	0.155196	3	0.0294584	1.75375	0.0978587	1.07018	0.31758	0.750804	no	-0.293868	1.56762	-0.976209	0.508314	-2.1687	0.0301052	no
R10 - C4 : 3	YBL016W	FUS3	cell cycle arrest, protein amino acid phosphorylation, signal transduction during conjugation with cellular fusion	0	0	0	n/a	n/a	n/a	0	0	0	n/a	n/a	n/a	0	0	0	n/a	n/a	n/a	#VALUE!	#DIV/0!	#VALUE!	#VALUE!	#VALUE!	n/a	n/a	#VALUE!	#DIV/0!	#VALUE!	#VALUE!	#VALUE!	n/a	n/a
R10 - C4 : 4	YBR029C	CDS1	phosphatidylglycerol biosynthesis, phosphatidylserine metabolism	51.722	49.287	16.61	1.64331	0.120697	3	76.946	41.434	26.594	1.54172	0.117796	3	15.556	28.087	51.053	1.39735	0.160558	3	-0.101594	1.59252	-0.337488	0.791418	-1.04337	0.296778	no	-0.24596	1.49587	-0.817063	0.567596	-1.69895	0.0893278	no
R10 - C4 : 5	YIR034C	LYS1	lysine biosynthesis, aminoadipic pathway	71.856	89.693	21.796	1.81692	0.117208	3	207.405	131.129	46.496	1.93292	0.103343	3	29.561	39.951	28.344	1.45612	0.154084	3	0.116001	1.87492	0.385348	1.30617	1.28579	0.198515	no	-0.360806	1.61205	-1.19857	0.435706	-2.79022	0.00526719	no
R10 - C4 : 6	YIL068C	SEC6	Golgi to plasma membrane transport, cytokinesis, endocytosis, establishment of cell polarity (sensu Saccharomyces), nonselective vesicle docking, nonselective vesicle fusion, polar budding	73.52	76.261	15.651	1.74881	0.118875	3	110.04	125.226	32.97	1.78473	0.107375	3	16.724	32.47	45.573	1.41239	0.158784	3	0.0359274	1.76677	0.119348	1.08624	0.388467	0.697671	no	-0.336416	1.55613	-1.11755	0.460876	-2.51035	0.0120612	no
R10 - C4 : 7	YMR087W		unknown	814.025	360.741	65.235	2.39693	0.0988716	2	713	1156.28	229.693	2.65804	0.0939313	3	262.423	306.785	715.531	2.5347	0.114627	3	0.261118	2.52749	0.867416	1.82439	2.95114	0.00316608	yes	0.137774	2.44135	0.457676	1.37333	1.93946	0.0524449	no
R10 - C4 : 8	YKL175W	ZRT3	zinc ion homeostasis, zinc ion transport	65.593	49.198	15.115	1.66379	0.120414	3	101.521	106.151	25.662	1.71287	0.109539	3	28.221	55.443	119.211	1.70479	0.140162	3	0.0490753	1.68833	0.163024	1.11963	0.522173	0.60155	no	0.0409979	1.65982	0.136192	1.099	0.842973	0.399244	no
R10 - C5 : 1	YGL210W	YPT32	exocytosis, vesicle-mediated transport	130.312	92.531	24.551	1.92484	0.113731	3	175.58	135.638	23.352	1.814	0.106531	3	48.109	73.447	107.775	1.80812	0.136416	3	-0.110831	1.86942	-0.368171	0.774764	-1.23187	0.217998	no	-0.116717	1.84201	-0.387725	0.764334	-0.66103	0.508593	no
R10 - C5 : 10	YNL265C	IST1	unknown	97.796	96.107	31.603	1.92532	0.113713	3	177.238	174.177	52.141	1.96785	0.102483	3	24.75	53.684	55.174	1.5696	0.145445	3	0.0425303	1.94659	0.141283	1.10289	0.481218	0.630362	no	-0.355726	1.72299	-1.1817	0.440833	-2.87822	0.00399922	no
R10 - C5 : 11	YDR209C		unknown	549.511	438.369	137.868	2.60815	0.0949706	3	783.689	592.086	264.174	2.59508	0.0939834	3	194.29	385.12	409.355	2.44326	0.116845	3	-0.0130642	2.60162	-0.0433984	0.970366	-0.169355	0.865518	no	-0.164887	2.50124	-0.547743	0.684089	-1.33382	0.182264	no
R10 - C5 : 12	YDR054C	CDC34	G1/S transition of mitotic cell cycle, G2/M transition of mitotic cell cycle, ubiquitin-dependent protein catabolism	82.802	39.198	12.993	1.64273	0.120704	3	113.508	109.975	19.242	1.69247	0.110175	3	19.733	25.143	51.216	1.41622	0.158345	3	0.0497416	1.6676	0.165238	1.12135	0.527182	0.598067	no	-0.226509	1.50501	-0.752446	0.593596	-1.54476	0.122405	no
R10 - C5 : 13	YDL001W	RMD1	unknown	100.585	81.74	21.57	1.85066	0.116234	3	123.728	138.658	35.732	1.8281	0.106133	3	39.07	62.925	80.143	1.71272	0.13987	3	-0.0225598	1.83938	-0.074942	0.94938	-0.248252	0.803939	no	-0.137938	1.75723	-0.45822	0.727884	-0.847668	0.396623	no
R10 - C5 : 14	YDR143C	SAN1	establishment and/or maintenance of chromatin architecture	52.876	57.679	18.268	1.68304	0.120117	3	113.228	112.741	23.093	1.72212	0.109253	3	27.833	63.415	151.014	1.75647	0.138272	3	0.0390724	1.70258	0.129796	1.09414	0.416795	0.676828	no	0.0734245	1.69529	0.243911	1.1842	1.15709	0.247235	no
R10 - C5 : 15	YDR206W	EBS1	telomerase-dependent telomere maintenance	21.053	34.22	10.918	1.39963	0.121526	3	58.748	59.669	14.347	1.46611	0.124339	3	9.389	31.426	74.244	1.39474	0.160874	3	0.0664781	1.43287	0.220835	1.16541	0.662261	0.507804	no	-0.0048986	1.37272	-0.0162728	0.988784	0.378304	0.705205	no
R10 - C5 : 2	YDR381C-A		unknown	76.136	77.021	16.346	1.76159	0.118592	3	180.74	141.963	32.966	1.87471	0.104855	3	26.699	45.488	61.546	1.57241	0.145302	3	0.113118	1.81815	0.375769	1.29753	1.23769	0.21583	no	-0.189183	1.64253	-0.628451	0.646871	-1.29518	0.195258	no
R10 - C5 : 3	YBR054W	YRO2	unknown	5.091	3.425	5.036	0.748905	0.347615	3	9.281	50.832	11.701	1.39806	0.131533	2	0.537	0	11.471	0.361091	0.373933	2	0.649155	1.07348	2.15645	4.45815	2.93471	0.00333864	yes	-0.387814	0.530531	-1.28829	0.409436	-1.02087	0.307315	no
R10 - C5 : 4	YBR166C	TYR1	tyrosine metabolism	11.743	19.097	4.241	1.09379	0.194263	3	24.749	25.586	6.35	1.10039	0.173116	3	2.746	17.505	31.996	1.0102	0.22602	3	0.00659656	1.09709	0.0219133	1.01531	0.0439097	0.964976	no	-0.0835942	1.02753	-0.277694	0.824908	-0.20143	0.840362	no
R10 - C5 : 5	YJL162C		unknown	10.685	6.319	0	0.805262	0.321112	2	16.715	4.831	0.22	0.315467	0.315296	3	1.95	4.083	12.679	0.615912	0.313163	3	-0.489795	0.560364	-1.62706	0.323746	-1.68302	0.0923711	no	-0.18935	0.68612	-0.629006	0.646622	-0.483769	0.62855	no
R10 - C5 : 6	YIL038C	NOT3	poly(A) tail shortening, regulation of transcription from Pol II promoter	45.224	42.785	12.396	1.56104	0.121499	3	52.899	48.675	13.128	1.4086	0.130347	3	21.53	32.801	46.655	1.45382	0.154313	3	-0.152441	1.48482	-0.506397	0.703979	-1.48174	0.138408	no	-0.107214	1.48296	-0.356156	0.781243	-0.513955	0.607284	no
R10 - C5 : 7	YML014W	TRM9	unknown	154.161	133.052	40.33	2.0736	0.108267	3	176.655	130.566	37.516	1.878	0.104767	3	55.875	93.998	154.076	1.91724	0.132608	3	-0.195594	1.9758	-0.649751	0.637391	-2.24867	0.0245336	no	-0.156361	1.97095	-0.519418	0.697653	-1.0869	0.277082	no
R10 - C5 : 8	YKR017C		unknown	50.539	43.316	9.083	1.53389	0.121648	3	70.195	60.678	23.18	1.56376	0.116212	3	15.704	23.819	19.175	1.2331	0.184375	3	0.0298716	1.54883	0.0992315	1.0712	0.307539	0.758433	no	-0.300788	1.35903	-0.999196	0.500279	-1.97485	0.0482857	no
R10 - C5 : 9	YJL051W		unknown	11.616	7.702	1.615	0.820999	0.313772	3	13.887	11.381	0	0.7828	0.227534	2	1.248	5.147	8.747	0.531088	0.333133	3	-0.0381993	0.8019	-0.126895	0.9158	-0.157661	0.874724	no	-0.289911	0.651577	-0.963064	0.512966	-0.912045	0.361745	no
R10 - C6 : 1	YGL198W	YIP4	unknown	171.014	150.608	45.926	2.12537	0.106517	3	235.386	306.732	95.148	2.17792	0.0981085	3	68.11	138.544	178.835	2.02363	0.129054	3	0.0525565	2.15165	0.174589	1.12864	0.628601	0.52961	no	-0.101739	2.05003	-0.337968	0.791155	-0.546566	0.584677	no
R10 - C6 : 10	YNL264C	PDR17	phospholipid biosynthesis, phospholipid transport, response to drug	110.412	52.216	16.608	1.76143	0.118596	3	128.703	82.734	28.936	1.72852	0.109056	3	27.047	38.409	61.209	1.549	0.146602	3	-0.0329192	1.74497	-0.109355	0.927002	-0.353894	0.723419	no	-0.212433	1.63075	-0.705686	0.613151	-1.50179	0.13315	no
R10 - C6 : 11	YDR224C	HTB1	chromatin assembly/disassembly	5558.92	4575.79	973.142	3.5656	0.103429	3	6946.86	4678.28	1330.82	3.44428	0.105477	3	2033.79	3568.45	3308.85	3.40803	0.103798	3	-0.121324	3.50494	-0.403029	0.756269	-1.42249	0.154883	no	-0.157566	3.46235	-0.523423	0.695719	-1.28406	0.199121	no
R10 - C6 : 12	YDR058C	TGL2	lipid metabolism	97.083	60.639	18.453	1.77971	0.118168	3	141.896	79.91	16.097	1.65272	0.111487	3	16.962	40.388	31.822	1.39403	0.16096	3	-0.126993	1.71621	-0.42186	0.746462	-1.35392	0.175761	no	-0.385678	1.5624	-1.28119	0.411455	-2.92097	0.0034894	yes
R10 - C6 : 13	YDR005C	MAF1	negative regulation of transcription from Pol III promoter	29.046	39.538	4.444	1.33701	0.124877	3	52.209	66.924	11.893	1.43848	0.127123	3	12.228	26.133	20.61	1.22075	0.186445	3	0.101471	1.38775	0.337078	1.2632	0.986276	0.323998	no	-0.11626	1.25442	-0.386208	0.765138	-0.519656	0.603303	no
R10 - C6 : 14	YDR144C	MKC7	proteolysis and peptidolysis	64.734	57.938	11.014	1.63974	0.120743	3	89.053	82.023	18.066	1.60576	0.113637	3	30.406	58.918	110.27	1.7131	0.139856	3	-0.0339755	1.62275	-0.112864	0.92475	-0.354913	0.722655	no	0.073365	1.65195	0.243713	1.18404	1.14647	0.251601	no
R10 - C6 : 16	YFR019W	FAB1	phospholipid metabolism, response to stress, vacuole organization and biogenesis	81.114	76.878	15.157	1.75956	0.118638	3	138.918	111.35	27.005	1.77258	0.107732	3	26.743	46.109	56.578	1.56243	0.145826	3	0.0130167	1.76607	0.0432406	1.03043	0.140688	0.888117	no	-0.197132	1.63653	-0.654859	0.635138	-1.36542	0.17212	no
R10 - C6 : 2	YCL010C	SGF29	unknown	0	0.067	0	n/a	n/a	n/a	0	1.341	1.288	0.129552	0.351445	2	0	0	8.508	n/a	n/a	n/a	#VALUE!	0.129552	#VALUE!	#VALUE!	#VALUE!	n/a	n/a	#VALUE!	#DIV/0!	#VALUE!	#VALUE!	#VALUE!	n/a	n/a
R10 - C6 : 3	YBR057C	MUM2	premeiotic DNA synthesis	77.864	80.235	18.367	1.78763	0.117973	3	137.481	120.732	31.696	1.80597	0.10676	3	35.483	71.897	123.088	1.78019	0.137415	3	0.018333	1.7968	0.060901	1.04312	0.199573	0.841814	no	-0.00744017	1.75945	-0.0247157	0.983014	0.396832	0.691491	no
R10 - C6 : 4	YBR168W		unknown	10.835	8.672	1.312	0.798016	0.324501	3	15.554	17.897	4.384	0.927776	0.201886	3	1.922	7.037	8.068	0.627181	0.310533	3	0.12976	0.862896	0.431053	1.34822	0.588081	0.556478	no	-0.170835	0.688131	-0.5675	0.674785	-0.470087	0.638293	no
R10 - C6 : 5	YJL155C	FBP26	gluconeogenesis	141.365	162.6	38.299	2.08261	0.107956	3	248.605	275.37	71.216	2.12828	0.0990138	3	49.559	80.747	89.047	1.7985	0.136759	3	0.0456742	2.10544	0.151726	1.1109	0.54005	0.589163	no	-0.284103	1.91609	-0.943771	0.519872	-2.3378	0.0193976	no
R10 - C6 : 6	YIL037C	PRM2	conjugation with cellular fusion	0	5.33	0	n/a	n/a	n/a	1.261	9.624	1.415	0.310554	0.316244	3	2.285	1.784	0	0.378733	0.369658	2	#VALUE!	0.310554	#VALUE!	#VALUE!	#VALUE!	n/a	n/a	#VALUE!	0.378733	#VALUE!	#VALUE!	#VALUE!	n/a	n/a
R10 - C6 : 7	YML041C		protein-vacuolar targeting	111.033	112.244	25.395	1.93451	0.113367	3	172.788	161.04	35.867	1.89866	0.104221	3	42.132	86.285	115.208	1.82189	0.135926	3	-0.0358509	1.91658	-0.119094	0.920766	-0.403233	0.686777	no	-0.112621	1.85373	-0.374118	0.771577	-0.623217	0.533142	no
R10 - C6 : 8	YKR023W		unknown	123.824	89.464	31.622	1.9492	0.112805	3	180.504	137.499	30.512	1.8587	0.105287	3	48.444	87.313	105.74	1.8314	0.13559	3	-0.0905057	1.90395	-0.300653	0.811885	-1.01591	0.309674	no	-0.117804	1.86583	-0.391337	0.762423	-0.676305	0.498847	no
R10 - C6 : 9	YJL047C	RTT101	negative regulation of DNA transposition	22.737	10.05	1.708	0.964851	0.248412	3	38.686	18.944	4.358	1.06705	0.178483	3	1.679	5.946	4.235	0.489922	0.342926	3	0.102198	1.01595	0.339494	1.26531	0.578692	0.562797	no	-0.474929	0.702919	-1.57768	0.33502	-1.74247	0.0814256	no
R10 - C7 : 1	YGL051W	MST27	unknown	27.628	29.334	5.854	1.32645	0.126212	3	40.648	45.496	12.074	1.34857	0.137428	3	8.031	23.144	28.444	1.18895	0.191928	3	0.0221195	1.33751	0.0734794	1.05225	0.205328	0.837316	no	-0.137501	1.23323	-0.456769	0.728616	-0.667813	0.504253	no
R10 - C7 : 10	YNL194C		unknown	126.043	95.574	36.077	1.98042	0.111623	3	201.333	304.923	62.624	2.09389	0.0996887	3	7.126	14.221	2.269	0.735083	0.285679	3	0.113475	2.03716	0.376956	1.2986	1.31329	0.189084	no	-1.24534	1.33328	-4.13692	0.0568413	-6.75627	1.41587e-11	yes
R10 - C7 : 11	YDR433W	KRE22	unknown	702.324	528.434	189.863	2.71704	0.0937478	3	1031.38	730.778	312.622	2.68969	0.0939629	3	279.217	481.073	598.341	2.58291	0.113529	3	-0.0273593	2.70337	-0.0908855	0.938946	-0.357018	0.721078	no	-0.134132	2.62551	-0.445576	0.734291	-1.00226	0.316216	no
R10 - C7 : 12	YDR175C	RSM24	protein biosynthesis, aerobic respiration	72.472	42.001	14.342	1.64774	0.120638	3	77.687	66.812	19.68	1.56869	0.115879	3	21.389	45.958	85.594	1.58954	0.144509	3	-0.0790478	1.60821	-0.262591	0.833589	-0.81849	0.413077	no	-0.0581911	1.59417	-0.193307	0.874599	-0.0851712	0.932125	no
R10 - C7 : 13	YDR255C	RMD5	unknown	110.155	104.087	32.89	1.95988	0.112396	3	160.911	179.821	54.544	1.965	0.102552	3	37.737	63.401	60.005	1.6669	0.141568	3	0.00512564	1.96244	0.017027	1.01187	0.0583492	0.953471	no	-0.292981	1.78892	-0.973261	0.509353	-2.33845	0.0193638	no
R10 - C7 : 14	YDR440W	DOT1	chromatin silencing at telomere, histone methylation, regulation of meiosis	21.847	22.189	5.504	1.24312	0.143417	3	33.531	35.845	5.895	1.1824	0.160403	3	8.497	22.735	56.407	1.29364	0.174739	3	-0.0607269	1.21276	-0.20173	0.869507	-0.488837	0.624957	no	0.050519	1.24392	0.167821	1.12336	0.762011	0.446054	no
R10 - C7 : 15	YDR466W		unknown	2.863	1.867	0	0.254533	0.587964	2	3.342	0	0.472	0.101523	0.356934	2	0.802	0	1.693	0.0327188	0.454773	2	-0.15301	0.178028	-0.50829	0.703055	-0.3146	0.753066	no	-0.221814	0.119159	-0.736851	0.600047	-0.328917	0.742219	no
R10 - C7 : 16	YHR165C	PRP8	mRNA splicing	80.282	72.978	20.546	1.79457	0.117799	3	107.248	111.323	31.479	1.75728	0.108186	3	31.478	66.064	154.384	1.7834	0.1373	3	-0.0372913	1.77592	-0.123879	0.917717	-0.403842	0.686329	no	-0.0111639	1.76452	-0.0370856	0.974622	0.361622	0.717635	no
R10 - C7 : 2	YCL003W		unknown	0	4.706	0.839	0.509295	0.462887	2	3.628	12.959	2.543	0.591473	0.262747	3	0.817	3.504	15.846	0.500114	0.340496	3	0.0821779	0.550384	0.272989	1.20831	0.227794	0.819806	no	-0.00918083	0.480238	-0.0304981	0.979082	0.104119	0.917075	no
R10 - C7 : 3	YBR129C	OPY1	conjugation with cellular fusion	22.451	23.157	8.214	1.31121	0.128502	3	40.808	36.114	12.987	1.32625	0.140246	3	11.974	27.427	49.888	1.35268	0.166269	3	0.0150418	1.31873	0.0499678	1.03524	0.136967	0.891057	no	0.0414708	1.30748	0.137763	1.1002	0.745159	0.456176	no
R10 - C7 : 4	YBR243C	ALG7	N-linked glycosylation	8.839	10.891	2.313	0.883604	0.284895	3	24.015	13.296	7.014	1.01567	0.186946	3	3.117	17.977	26.649	1.00592	0.226891	3	0.132064	0.949636	0.438706	1.35539	0.671278	0.502044	no	0.12232	0.920297	0.406338	1.32532	0.814437	0.415395	no
R10 - C7 : 5	YJL125C	GCD14	tRNA methylation	25.387	11.245	7.463	1.21055	0.152788	3	15.793	16.539	4.514	0.92279	0.202749	3	13.711	16.713	41.858	1.27518	0.177583	3	-0.28776	1.06667	-0.955919	0.515513	-1.96325	0.0496174	no	0.0646297	1.2184	0.214695	1.16046	0.839644	0.401108	no
R10 - C7 : 6	YGR238C	KEL2	unknown	39.768	28.544	9.031	1.43798	0.12172	3	53.908	39.962	11.405	1.36241	0.135727	3	13.018	24.106	18.985	1.20624	0.188921	3	-0.0755734	1.4002	-0.25105	0.840285	-0.717982	0.472768	no	-0.231744	1.29764	-0.769838	0.586483	-1.40891	0.158861	no
R10 - C7 : 7	YLR414C		unknown	725.748	557.821	154.078	2.6994	0.0939079	3	953.987	1088.52	247.306	2.70215	0.093986	3	155.119	314.147	196.016	2.27458	0.121376	3	0.00275366	2.70077	0.00914745	1.00636	0.0358982	0.971364	no	-0.42482	2.46252	-1.41122	0.375993	-4.24243	2.21116e-05	yes
R10 - C7 : 8	YLR004C		transport	23.111	15.634	3.63	1.14032	0.176548	3	28.928	32.462	7.699	1.18532	0.159964	3	4.271	7.753	10.488	0.794776	0.272219	3	0.0450003	1.16282	0.149488	1.10918	0.327163	0.743545	no	-0.345544	0.943081	-1.14787	0.45129	-1.58339	0.113332	no
R10 - C7 : 9	YKL188C	PXA2	fatty acid transport	41.692	29.207	5.717	1.38196	0.121696	3	66.99	70.699	12.896	1.49424	0.121714	3	8.727	12.416	12.606	0.99302	0.229534	3	0.11228	1.4381	0.372985	1.29503	1.1299	0.258519	no	-0.388937	1.16302	-1.29202	0.408378	-2.26676	0.0234049	no
R10 - C8 : 1	YGL046W		unknown	82.911	75.027	16.824	1.77431	0.118297	3	83.816	77.683	19.21	1.598	0.114067	3	27.426	42.554	13.07	1.60714	0.143814	2	-0.176303	1.68616	-0.585667	0.666341	-1.85821	0.0631389	no	-0.167165	1.66626	-0.555309	0.680512	-0.965153	0.334468	no
R10 - C8 : 10	YNL191W		unknown	9.569	7.566	4.343	0.933563	0.262303	3	11.078	23.442	4.303	0.915021	0.204097	3	4.649	2.067	31.28	0.773868	0.276907	3	-0.0185423	0.924292	-0.0615963	0.958203	-0.096633	0.923018	no	-0.159695	0.829248	-0.530495	0.692317	-0.502971	0.614985	no
R10 - C8 : 11	YDR437W		unknown	312.285	266.221	76.767	2.36938	0.09952	3	572.216	578.586	219.739	2.51956	0.0942478	3	120.95	211.315	330.857	2.25694	0.12188	3	0.150178	2.44447	0.498882	1.41312	1.89776	0.0577278	no	-0.11244	2.28869	-0.373518	0.771898	-0.699047	0.484523	no
R10 - C8 : 12	YDR233C	RTN1	unknown	606.273	551.004	189.894	2.70183	0.0938849	3	979.143	1137.23	305.335	2.74277	0.0941027	3	360.49	703.445	1466.29	2.80466	0.109167	3	0.0409357	2.7223	0.135985	1.09884	0.533394	0.593761	no	0.102827	2.72878	0.341584	1.26715	1.82559	0.0679123	no
R10 - C8 : 13	YDR263C	DIN7	DNA repair	2.345	5.071	0.013	-0.169218	0.798503	3	11.603	7.914	0	0.664889	0.249087	2	2.789	0.408	3.797	0.159729	0.423256	3	0.834107	0.247835	2.77084	6.82507	1.69013	0.0910027	no	0.328947	-0.0292118	1.09274	2.13278	0.72422	0.468931	no
R10 - C8 : 14	YDR497C	ITR1	myo-inositol transport	240.578	181.26	46.748	2.20416	0.104024	3	404.723	411.673	97.532	2.30256	0.0962087	3	113.178	239.439	284.894	2.24376	0.122261	3	0.0984016	2.25336	0.326883	1.2543	1.20285	0.229034	no	0.0395969	2.19949	0.131538	1.09546	0.955236	0.339458	no
R10 - C8 : 15	YIR023W	DAL81	nitrogen utilization, regulation of transcription from Pol II promoter	71.874	132.677	37.427	1.95191	0.112701	3	192.827	350.276	101.394	2.17747	0.0981163	3	30.659	94.502	217.414	1.88097	0.133855	3	0.225569	2.06469	0.749323	1.681	2.61463	0.00893229	no	-0.0709315	1.89197	-0.235629	0.849314	-0.217737	0.827634	no
R10 - C8 : 16	YJL207C		unknown	107.704	84.296	26.341	1.89395	0.114835	3	157.034	162.668	44.803	1.91848	0.103709	3	41.98	83.07	158.66	1.8622	0.134509	3	0.0245334	1.90621	0.0814982	1.05812	0.274619	0.783609	no	-0.0317485	1.8536	-0.105466	0.929505	0.168306	0.866342	no
R10 - C8 : 2	YCL002C		unknown	10.885	8.822	0	0.881748	0.285743	2	11.697	13.621	4.087	0.836841	0.217848	3	7.399	11.725	28.327	1.07804	0.212506	3	-0.0449074	0.859294	-0.149179	0.901763	-0.188687	0.850338	no	0.196293	0.955428	0.652072	1.57142	1.03741	0.299544	no
R10 - C8 : 3	YBR141C		unknown	24.137	16.893	4.274	1.18146	0.162111	3	21.858	22.571	7.388	1.08617	0.175391	3	8.978	16.293	65.723	1.27551	0.177531	3	-0.0952894	1.13382	-0.316544	0.802991	-0.691046	0.489537	no	0.0940483	1.20402	0.312422	1.24179	1.03013	0.302951	no
R10 - C8 : 4	YBR271W		unknown	0	1.176	1.842	0.378937	0.526674	2	0	2.854	0	n/a	n/a	n/a	0	2.942	64.13	n/a	n/a	n/a	#VALUE!	0.378937	#VALUE!	#VALUE!	#VALUE!	n/a	n/a	#VALUE!	0.330002	#VALUE!	#VALUE!	#VALUE!	n/a	n/a
R10 - C8 : 5	YJL123C		unknown	318.152	244.032	63.986	2.33311	0.10042	3	342.42	407.944	100.954	2.28204	0.0964839	3	103.53	176.26	233.992	2.15802	0.124812	3	-0.0510716	2.30757	-0.169656	0.889055	-0.635206	0.525294	no	-0.175091	2.2211	-0.581641	0.668203	-1.36403	0.172557	no
R10 - C8 : 6	YGR241C	YAP1802	endocytosis	69.378	76.54	21.922	1.78972	0.117921	3	106.464	149.992	45.545	1.85285	0.105447	3	32.596	53.764	105.789	1.70391	0.140195	3	0.0631299	1.82128	0.209713	1.15646	0.691215	0.489431	no	-0.0858075	1.72235	-0.285046	0.820715	-0.348626	0.72737	no
R10 - C8 : 7	YLR412W		unknown	533.539	383.269	112.581	2.5551	0.0957656	3	748.222	695.065	146.753	2.52649	0.0942144	3	275.066	597.738	986.362	2.68454	0.111386	3	-0.0286079	2.5408	-0.0950334	0.936251	-0.368841	0.712246	no	0.12944	2.59535	0.429991	1.34723	2.10324	0.0354449	no
R10 - C8 : 8	YLR015W	BRE2	chromatin silencing at telomere, histone methylation, transcription	55.959	40.775	13.709	1.59948	0.121191	3	60.767	60.38	13.346	1.46225	0.124717	3	15.769	31.252	85.773	1.48989	0.150952	3	-0.13723	1.53086	-0.455867	0.729072	-1.36681	0.171685	no	-0.109589	1.52022	-0.364045	0.776983	-0.542698	0.587338	no
R10 - C8 : 9	YKL176C	LST4	Golgi to plasma membrane transport, intracellular protein transport, protein transport, vesicle-mediated transport	66.038	48.57	11.866	1.62788	0.120888	3	88.709	77.533	22.941	1.63163	0.112349	3	21.248	51.346	120.41	1.65404	0.142049	3	0.00375621	1.62976	0.0124779	1.00869	0.0394219	0.968554	no	0.0261641	1.61649	0.0869153	1.0621	0.697355	0.485581	no
R10 - C9 : 1	YGR057C	LST7	Golgi to plasma membrane transport, intracellular protein transport, protein transport, vesicle-mediated transport	0	2.219	0	n/a	n/a	n/a	3.077	3.808	0	0.217818	0.334223	2	0	0	0.684	n/a	n/a	n/a	#VALUE!	0.217818	#VALUE!	#VALUE!	#VALUE!	n/a	n/a	#VALUE!	#DIV/0!	#VALUE!	#VALUE!	#VALUE!	n/a	n/a
R10 - C9 : 10	YNL141W	AAH1	adenine catabolism	42.241	24.558	11.672	1.46208	0.121762	3	46.874	63.176	17.323	1.46898	0.124062	3	15.262	46.676	311.292	1.49994	0.150108	2	0.00690106	1.46553	0.0229248	1.01602	0.068762	0.945179	no	0.0378654	1.45654	0.125786	1.0911	0.681792	0.495371	no
R10 - C9 : 11	YDR513W	TTR1	regulation of redox homeostasis, response to oxidative stress	580.474	588.184	137.067	2.6578	0.0943439	3	1046.07	1261.1	310.901	2.76992	0.0942162	3	232.629	419.78	261.158	2.56844	0.113853	2	0.112124	2.71386	0.372466	1.29456	1.45654	0.145244	no	-0.0893631	2.58865	-0.296858	0.814023	-0.415925	0.677465	no
R10 - C9 : 12	YDR368W	YPR1	arabinose metabolism	47.39	34.545	8.082	1.47492	0.121773	3	77.042	130.16	23.542	1.68996	0.110253	3	13.408	29.244	42.803	1.35617	0.1658	3	0.215042	1.58244	0.714354	1.64075	2.2674	0.0233658	no	-0.118748	1.39108	-0.394473	0.760767	-0.587811	0.556659	no
R10 - C9 : 13	YDR370C		unknown	6.393	4.147	0.523	0.481702	0.476343	3	21.752	23.717	2.31	0.924335	0.202481	3	7.607	4.625	18.414	0.885037	0.252351	3	0.442633	0.703019	1.47039	2.77098	1.48121	0.13855	no	0.403335	0.658902	1.33985	2.53125	1.45319	0.146171	no
R10 - C9 : 14	YNL308C	KRI1	ribosome biogenesis	518.898	341.019	147.813	2.57358	0.0954741	3	476.35	693.646	170.162	2.48225	0.094459	3	172.889	333.145	941.823	2.526	0.11483	3	-0.0913261	2.52792	-0.303379	0.810352	-1.17778	0.238885	no	-0.0475773	2.52532	-0.158048	0.896237	0.0157401	0.987442	no
R10 - C9 : 15	YLL003W	SFI1	G2/M transition of mitotic cell cycle	24.725	17.572	3.233	1.15024	0.172948	3	35.459	30.071	7.362	1.19723	0.158186	3	7.009	13.753	26.226	1.08214	0.21171	3	0.0469918	1.17374	0.156103	1.11427	0.347266	0.728392	no	-0.0681021	1.09172	-0.22623	0.854866	-0.121444	0.903339	no
R10 - C9 : 16	YLL040C	VPS13	protein-Golgi retention, late endosome to vacuole transport	147.507	165.706	33.696	2.07297	0.108289	3	277.489	372.646	73.295	2.19215	0.0978643	3	43.359	104.869	168.211	1.90907	0.132887	3	0.119185	2.13256	0.395925	1.31579	1.41434	0.157262	no	-0.163892	1.96655	-0.544439	0.685658	-1.16154	0.245423	no
R10 - C9 : 2	YCR030C	SYP1	unknown	183.969	125.404	25.314	2.02319	0.11005	3	233.756	256.778	48.141	2.05256	0.100551	3	53.602	98.795	151.713	1.91619	0.132643	3	0.0293624	2.03788	0.0975398	1.06995	0.341166	0.732978	no	-0.107002	1.94523	-0.355454	0.781624	-0.583552	0.559522	no
R10 - C9 : 3	YCL064C	CHA1	serine family amino acid catabolism, threonine catabolism	181.43	191.315	57.58	2.2013	0.104111	3	117.817	314.6	48.256	1.98312	0.102119	3	31.577	82.979	384.161	1.78276	0.137323	2	-0.218181	2.09221	-0.724782	0.605088	-2.59132	0.00956086	no	-0.418537	1.96756	-1.39035	0.381473	-3.23643	0.00121037	yes
R10 - C9 : 4	YCL020W		unknown	130.922	349.645	37.819	2.04889	0.109131	2	299.28	437.271	64.344	2.20739	0.0976105	3	29.962	93.706	117.148	1.7869	0.137174	3	0.158502	2.12814	0.526531	1.44046	1.65875	0.0971668	no	-0.261985	1.89343	-0.870295	0.547035	-1.92673	0.054013	no
R10 - C9 : 5	YJL060W	BNA3	nicotinamide adenine dinucleotide biosynthesis	66.431	63.928	12.88	1.68038	0.12016	3	145.183	188.06	34.93	1.89208	0.104394	3	21.273	54.868	103.969	1.64256	0.14248	3	0.2117	1.78623	0.703254	1.62817	2.30362	0.0212441	no	-0.0378182	1.637	-0.125629	0.916604	0.103302	0.917724	no
R10 - C9 : 6	YGR276C	RNH70	DNA replication, RNA processing	30.646	16.011	2.484	1.1297	0.180474	3	38.996	23.048	4.605	1.10457	0.17245	3	8.772	17.479	34.81	1.19032	0.191687	3	-0.0251308	1.11714	-0.0834828	0.943777	-0.174377	0.861569	no	0.0606156	1.13554	0.201361	1.14978	0.720709	0.471089	no
R10 - C9 : 7	YLR344W	RPL26A	protein biosynthesis	1839.87	1129.44	311.769	3.03822	0.0934786	3	2569.93	2099.49	435.919	3.02276	0.0966062	3	1000.45	2313.22	3441.95	3.24828	0.104227	3	-0.0154584	3.03049	-0.0513518	0.965032	-0.199175	0.842126	no	0.210068	3.11878	0.69783	1.62206	3.20419	0.00135443	yes
R10 - C9 : 8	YLR108C		unknown	43.316	27.115	6.574	1.39695	0.121527	3	84.289	103.69	15.272	1.60741	0.113548	3	14.064	31.53	66.734	1.43827	0.155917	3	0.210461	1.50218	0.699138	1.62353	2.19175	0.0283973	no	0.0413213	1.39314	0.137266	1.09982	0.790793	0.429065	no
R10 - C9 : 9	YKL022C	CDC16	cyclin catabolism, mitotic chromosome segregation, mitotic metaphase/anaphase transition, mitotic spindle elongation, ubiquitin-dependent protein catabolism	35.231	42.418	10.241	1.49599	0.121759	3	85.437	106.242	16.191	1.62135	0.112833	3	12.738	36.28	76.519	1.46406	0.153307	3	0.125356	1.55867	0.416422	1.33461	1.30795	0.190889	no	-0.0319361	1.45556	-0.106089	0.929103	0.150385	0.880461	no
R11 - C1 : 1	YIL070C	MAM33	* aerobic respiration	18.507	37.688	7.135	1.33337	0.125314	3	87.216	70.229	15.802	1.56089	0.11641	3	10.42	63.604	90.32	1.54026	0.147151	3	0.22752	1.44713	0.755805	1.68857	2.30399	0.0212232	no	0.206891	1.41234	0.687279	1.61024	2.29255	0.0218739	no
R11 - C1 : 10	YAR002C-A	ERP1	ER to Golgi transport	108.396	216.893	57.267	2.14411	0.105905	3	434.025	193.947	77.196	2.16988	0.0982496	3	44.95	245.197	238.939	2.08806	0.126985	3	0.0257659	2.15699	0.0855925	1.06112	0.308927	0.757377	no	-0.0560533	2.09162	-0.186205	0.878915	-0.0745706	0.940556	no
R11 - C1 : 11	YDL123W	SNA4	unknown	240.995	398.949	131.343	2.46817	0.0973399	3	950.549	592.627	276.817	2.62993	0.0939357	3	107.417	402.898	514.701	2.39715	0.118028	3	0.161762	2.54905	0.53736	1.45131	2.0712	0.0383397	no	-0.0710126	2.40819	-0.235899	0.849156	-0.249956	0.802621	no
R11 - C1 : 12	YDL205C	HEM3	heme biosynthesis	10.907	12.106	5.337	1.05039	0.211803	3	22.525	5.004	6.648	0.857169	0.214241	3	8.282	17.741	22.311	1.11976	0.204523	3	-0.193221	0.953779	-0.641865	0.640884	-1.11088	0.26662	no	0.0693669	1.06061	0.230432	1.17319	0.695929	0.486473	no
R11 - C1 : 13	YDL150W	RPC53	transcription from Pol III promoter	50.696	103.269	32.847	1.8462	0.116369	3	191.195	126.388	40.593	1.89616	0.104287	3	22.673	105.663	194.397	1.83725	0.135384	3	0.0499542	1.87118	0.165944	1.1219	0.553711	0.579777	no	-0.00894881	1.81726	-0.0297273	0.979605	0.387945	0.698057	no
R11 - C1 : 14	YDL247W	MPH2	carbohydrate transport	9.906	9.569	0.967	0.755119	0.344677	3	17.361	18.184	9.058	1.05104	0.181095	3	1.254	5.078	13.201	0.589411	0.31937	3	0.295925	0.903081	0.98304	1.97663	1.31642	0.188032	no	-0.165708	0.647798	-0.550469	0.682798	-0.430433	0.666881	no
R11 - C1 : 15	YDL190C	UFD2	response to stress, ubiquitin-dependent protein catabolism	33.197	196.939	55.747	2.23136	0.103213	2	282.467	247.362	89.655	2.16457	0.0983439	3	16.24	114.331	176.772	1.95653	0.131276	2	-0.0667951	2.19797	-0.221888	0.857442	-0.72236	0.470073	no	-0.274834	2.06948	-0.91298	0.531087	-1.91309	0.0557366	no
R11 - C1 : 16	YBR140C	IRA1	RAS protein signal transduction, * sporulation (sensu Saccharomyces)	25.735	89.919	17.474	1.80921	0.117417	2	156.576	69.37	29.873	1.736	0.108828	3	17.871	63.832	102.077	1.63658	0.142706	3	-0.0732068	1.77261	-0.243188	0.844876	-0.703095	0.481997	no	-0.172626	1.69843	-0.573451	0.672007	-1.05747	0.290295	no
R11 - C1 : 2	YEL053W-A		unknown	0	0	0	n/a	n/a	n/a	0	0	0	n/a	n/a	n/a	0	0	0	n/a	n/a	n/a	#VALUE!	#DIV/0!	#VALUE!	#VALUE!	#VALUE!	n/a	n/a	#VALUE!	#DIV/0!	#VALUE!	#VALUE!	#VALUE!	n/a	n/a
R11 - C1 : 3	YAL013W	DEP1	phospholipid metabolism, regulation of transcription from Pol II promoter	38.863	48.173	18.783	1.61642	0.121018	3	99.062	80.855	17.509	1.61457	0.113172	3	7.258	19.517	66.868	1.27336	0.177867	3	-0.00185376	1.6155	-0.00615805	0.995741	-0.0193783	0.984539	no	-0.343062	1.42043	-1.13963	0.453877	-2.36804	0.0178824	no
R11 - C1 : 4	YBL058W	SHP1	glycogen metabolism, sporulation (sensu Saccharomyces)	168.12	290.235	74.028	2.28698	0.101638	3	441.696	359.844	86.419	2.27823	0.0965366	3	89.232	182.207	183.911	2.10644	0.126406	3	-0.00874994	2.2826	-0.0290667	0.980054	-0.108116	0.913904	no	-0.180533	2.17224	-0.599719	0.659882	-1.40528	0.159938	no
R11 - C1 : 5	YIL153W	RRD1	DNA repair, mitotic spindle assembly, response to osmotic stress	4.111	3.815	0.849	0.475839	0.479206	3	20.557	16.405	1.402	0.790506	0.226145	3	1.36	0	8.158	0.488864	0.343179	2	0.314668	0.633172	1.0453	2.0638	1.02856	0.303686	no	0.013026	0.457884	0.0432714	1.03045	0.168366	0.866296	no
R11 - C1 : 6	YIL101C	XBP1	stress response	50.655	67.457	14.094	1.66195	0.12044	3	121.751	146.634	44.637	1.86608	0.105087	3	21.763	30.973	16.513	1.29672	0.174274	3	0.204129	1.76401	0.678102	1.60003	2.21196	0.0269695	no	-0.365228	1.45487	-1.21326	0.431293	-2.58606	0.00970801	no
R11 - C1 : 7	YMR188C	MRPS17	aerobic respiration, protein biosynthesis	87.579	136.556	28.26	1.94402	0.113004	3	238.484	123.116	33.718	1.89749	0.104252	3	31.263	91.587	112.813	1.78429	0.137268	3	-0.0465263	1.92075	-0.154557	0.898408	-0.524144	0.600179	no	-0.159729	1.83968	-0.530609	0.692262	-1.07932	0.280444	no
R11 - C1 : 8	YJL110C	GZF3	negative regulation of transcription from Pol II promoter, nitrogen metabolism, * regulation of nitrogen utilization	42.498	55.886	11.329	1.57768	0.12138	3	99.648	65.357	12.335	1.53391	0.118394	3	13.753	40.645	68.031	1.47458	0.152316	3	-0.043765	1.55579	-0.145384	0.904139	-0.447061	0.654831	no	-0.103093	1.50166	-0.342469	0.78869	-0.48164	0.630062	no
R11 - C1 : 9	YJL200C		unknown	64.215	170.482	62.057	2.22332	0.10345	2	347.366	245.969	71.466	2.16087	0.0984102	3	26.551	124.759	217.606	1.90049	0.133182	3	-0.0624558	2.1921	-0.207474	0.866052	-0.674296	0.500123	no	-0.322836	2.03744	-1.07244	0.475515	-2.58083	0.0098563	no
R11 - C10 : 1	YGR106C		unknown	201.668	182.886	54.687	2.20262	0.104071	3	290.044	417.307	127.56	2.29516	0.0963063	3	82.688	193.337	388.756	2.21236	0.123181	3	0.0925336	2.24889	0.30739	1.23747	1.13032	0.258341	no	0.00973483	2.18302	0.0323384	1.02267	0.630158	0.528591	no
R11 - C10 : 10	YNL097C	PHO23	chromatin modification	35.281	35.754	8.709	1.448	0.12174	3	70.649	110.122	16.459	1.60141	0.113876	3	12.163	23.089	59.384	1.35525	0.165923	3	0.153406	1.5247	0.509604	1.42366	1.59394	0.11095	no	-0.092749	1.37716	-0.308106	0.807702	-0.368763	0.712304	no
R11 - C10 : 11	YAR069C		unknown	14.028	9.852	5.517	1.0618	0.207112	3	30.628	28.044	9.667	1.20536	0.156984	3	9.107	25.487	50.086	1.30302	0.17333	3	0.143565	1.13358	0.476913	1.39176	0.956821	0.338657	no	0.24122	1.15794	0.801314	1.74269	1.86084	0.0627662	no
R11 - C10 : 12	YDR460W	TFB3	negative regulation of transcription from Pol II promoter, mitotic, nucleotide-excision repair, nucleotide-excision repair, DNA duplex unwinding, transcription initiation from Pol II promoter	51.33	41.945	10.256	1.54907	0.121572	3	75.925	99.227	19.333	1.62005	0.112897	3	11.43	32.083	73.734	1.42521	0.157334	3	0.0709843	1.58456	0.235805	1.17756	0.741065	0.458654	no	-0.123856	1.46267	-0.411442	0.751872	-0.652659	0.513976	no
R11 - C10 : 13	YDR448W	ADA2	chromatin modification, histone acetylation	7.678	10.711	1.951	0.836167	0.306726	3	15.21	12.642	1.847	0.749082	0.233643	3	5.715	9.772	34.994	1.04488	0.219035	3	-0.087085	0.792625	-0.28929	0.818305	-0.391194	0.695654	no	0.20871	0.916055	0.693319	1.617	1.18399	0.236416	no
R11 - C10 : 14	YNL225C	CNM67	microtubule nucleation	80.431	64.063	13.932	1.71974	0.119468	3	107.349	107.989	27.9	1.73554	0.108842	3	33.346	60.048	104.473	1.72139	0.139552	3	0.015802	1.72764	0.052493	1.03706	0.169353	0.865519	no	0.00165787	1.6961	0.00550734	1.00382	0.477008	0.633356	no
R11 - C10 : 15	YLR138W	NHA1	monovalent inorganic cation homeostasis	54.742	44.412	10.39	1.56853	0.121448	3	62.846	228.236	65.166	2.09708	0.0996245	2	19.205	28.393	217.671	1.44191	0.155534	2	0.528548	1.83281	1.7558	3.37713	5.31773	1.05068e-07	yes	-0.126629	1.48075	-0.420652	0.747087	-0.59568	0.551389	no
R11 - C10 : 16	YLR422W		unknown	21.901	23.577	6.144	1.26819	0.137116	3	37.634	34.627	6.888	1.21664	0.15533	3	6.251	14.179	43.66	1.14377	0.200054	3	-0.051549	1.24242	-0.171242	0.888078	-0.430934	0.666517	no	-0.124418	1.18151	-0.413307	0.7509	-0.539064	0.589842	no
R11 - C10 : 2	YER084W-A		unknown	4.923	0	0.437	0.367883	0.532106	2	14.248	5.745	0.869	0.516299	0.276891	3	0	0	2.156	n/a	n/a	n/a	0.148417	0.442091	0.493029	1.4074	0.363046	0.71657	no	#VALUE!	0.318948	#VALUE!	#VALUE!	#VALUE!	n/a	n/a
R11 - C10 : 3	YCL032W	STE50	MAPKKK cascade (osmolarity sensing), MAPKKK cascade (pseudohyphal growth), response to pheromone, signal transduction during conjugation with cellular fusion	54.773	52.075	10.63	1.59496	0.121233	3	92.843	98.573	23.153	1.67432	0.110751	3	14.972	31.983	60.606	1.43545	0.156218	3	0.0793512	1.63464	0.263599	1.20047	0.837007	0.402589	no	-0.159514	1.49074	-0.529895	0.692605	-0.968591	0.332749	no
R11 - C10 : 4	YMR256C	COX7	aerobic respiration	352.823	251.854	94.071	2.40844	0.0986097	3	398.82	693.566	204.205	2.48292	0.0944547	3	110.511	184.39	89.274	2.22816	0.122715	2	0.0744793	2.44568	0.247415	1.18708	0.944732	0.344796	no	-0.180279	2.29384	-0.598873	0.66027	-1.26557	0.205667	no
R11 - C10 : 5	YJL053W	PEP8	protein-Golgi retention, retrograde (endosome to Golgi) transport	114.264	119.023	19.997	1.91256	0.114181	3	201.14	243.022	64.7	2.06563	0.100272	3	54.634	101.681	95.587	1.85625	0.134717	3	0.153071	1.98909	0.508489	1.42256	1.74471	0.0810349	no	-0.0563107	1.85993	-0.18706	0.878394	-0.0723473	0.942326	no
R11 - C10 : 6	YGR289C	MAL11	alpha-glucoside transport, trehalose transport	0	0	0	n/a	n/a	n/a	0	0	0	n/a	n/a	n/a	0	0	0	n/a	n/a	n/a	#VALUE!	#DIV/0!	#VALUE!	#VALUE!	#VALUE!	n/a	n/a	#VALUE!	#DIV/0!	#VALUE!	#VALUE!	#VALUE!	n/a	n/a
R11 - C10 : 7	YLR323C		unknown	5.202	6.337	0.417	0.480452	0.476953	3	10.078	17.893	0	0.811434	0.222385	2	1.032	3.965	24.813	0.616746	0.312968	3	0.330983	0.645943	1.0995	2.1428	1.04376	0.296595	no	0.136295	0.524132	0.452761	1.36866	0.562391	0.57385	no
R11 - C10 : 8	YLR183C	TOS4	unknown	110.075	77.495	23.68	1.8695	0.115646	3	81.267	127.807	42.874	1.78183	0.107459	3	32.46	75.237	107.848	1.75474	0.138335	3	-0.0876709	1.82567	-0.291237	0.817201	-0.961898	0.336101	no	-0.11476	1.78766	-0.381225	0.767785	-0.632332	0.52717	no
R11 - C10 : 9	YKR050W	TRK2	potassium ion homeostasis	4.338	5.577	0.188	0.320338	0.555502	3	14.898	27.341	3.264	0.940176	0.199746	3	3.368	1.95	15.622	0.61826	0.312615	3	0.619838	0.630257	2.05906	4.16714	1.81865	0.0689648	no	0.297922	0.444832	0.989676	1.98574	0.942501	0.345936	no
R11 - C11 : 1	YGR167W	CLC1	vesicle-mediated transport	901.797	833.454	176.908	2.80897	0.093156	3	1287.29	1572.11	327.676	2.83948	0.0946354	3	263.068	642.283	821.825	2.66207	0.11184	3	0.0305113	2.82422	0.101356	1.07278	0.397966	0.690655	no	-0.146898	2.71105	-0.487983	0.713021	-1.16573	0.243724	no
R11 - C11 : 10	YNL058C		unknown	438.948	299.596	82.835	2.44678	0.0977774	3	339.27	402.785	118.558	2.30213	0.0962144	3	152.972	240.02	292.18	2.29138	0.1209	3	-0.144648	2.37445	-0.480511	0.716724	-1.82638	0.0677928	no	-0.155394	2.34461	-0.516207	0.699208	-1.18588	0.235669	no
R11 - C11 : 11	YOL079W		unknown	225.485	182.27	44.026	2.1869	0.104552	3	371.093	433.975	179.064	2.3856	0.0952513	3	88.99	158.132	274.116	2.14331	0.125262	3	0.198694	2.28625	0.660047	1.58013	2.43325	0.0149638	no	-0.0435918	2.14064	-0.144809	0.904499	0.0567147	0.954772	no
R11 - C11 : 12	YKL183W	LOT5	unknown	27.064	12.53	3.913	1.14201	0.175932	3	36.503	34.756	8.735	1.24715	0.150944	3	5.091	17.214	39.101	1.12617	0.20332	3	0.105146	1.19458	0.349286	1.27393	0.785632	0.432083	no	-0.0158362	1.10962	-0.0526068	0.964193	0.213217	0.831158	no
R11 - C11 : 13	YGR252W	GCN5	chromatin modification, histone acetylation	13.559	17.814	2.949	1.05194	0.211161	3	28.129	44.811	4.656	1.15513	0.164547	3	2.613	9.29	30.908	0.906288	0.24777	3	0.103185	1.10354	0.342775	1.26819	0.667616	0.504378	no	-0.145655	0.954648	-0.483857	0.715063	-0.514602	0.606831	no
R11 - C11 : 14	YNL065W	AQR1	drug transport, * monocarboxylic acid transport	39.024	25.132	4.843	1.32661	0.126189	3	46.57	41.96	5.629	1.24607	0.151097	3	19.004	36.357	215.713	1.49331	0.15066	2	-0.080544	1.28634	-0.267561	0.830723	-0.708655	0.478538	no	0.166696	1.38549	0.553752	1.4679	1.67074	0.094773	no
R11 - C11 : 15	YMR124W		unknown	7.599	8.778	2.46	0.839418	0.30522	3	14.277	55.861	12.582	1.43431	0.12756	2	4.259	4.449	30.87	0.870248	0.255562	3	0.594891	1.13686	1.97619	3.93452	3.00508	0.0026551	yes	0.0308303	0.830366	0.102416	1.07357	0.347053	0.728551	no
R11 - C11 : 16	YNL262W	POL2	DNA repair synthesis, lagging strand elongation, leading strand elongation, mismatch repair, nucleotide-excision repair	122.46	97.077	26.551	1.93412	0.113382	3	120.414	144.662	44.531	1.86218	0.105193	3	49.708	85.223	91.739	1.81106	0.136311	3	-0.0719431	1.89815	-0.23899	0.847338	-0.805675	0.42043	no	-0.123061	1.84812	-0.4088	0.75325	-0.724135	0.468983	no
R11 - C11 : 2	YER147C-A		unknown	23.53	32.872	16.398	1.4688	0.121769	3	31.375	101.539	31.739	1.76499	0.107956	2	2.956	35.974	331.104	n/a	n/a	n/a	0.296191	1.6169	0.983926	1.97784	2.85409	0.00431601	no	#VALUE!	1.41987	#VALUE!	#VALUE!	#VALUE!	n/a	n/a
R11 - C11 : 3	YCR095C		unknown	17.695	15.364	1.101	0.926436	0.265497	3	37.68	49.799	4.369	1.20352	0.157256	3	4.452	13.721	41.641	1.08303	0.211537	3	0.27708	1.06498	0.92044	1.89269	1.55527	0.119882	no	0.156597	0.980267	0.520204	1.43416	1.04868	0.294324	no
R11 - C11 : 4	YER044C-A	MEI4	meiotic DNA double-strand break formation, meiotic recombination, sporulation (sensu Fungi)	0	0	0	n/a	n/a	n/a	0.282	0	0	n/a	n/a	n/a	0.089	0	0	n/a	n/a	n/a	#VALUE!	#DIV/0!	#VALUE!	#VALUE!	#VALUE!	n/a	n/a	#VALUE!	#DIV/0!	#VALUE!	#VALUE!	#VALUE!	n/a	n/a
R11 - C11 : 5	YJL025W	RRN7	transcription from Pol I promoter	20.454	10.257	2.98	1.03306	0.219026	3	21.82	17.876	4.132	0.96804	0.194975	3	4.771	8.369	26.33	0.955124	0.237406	3	-0.0650204	1.00055	-0.215993	0.860953	-0.384053	0.700939	no	-0.0779365	0.969625	-0.2589	0.835725	-0.155517	0.876414	no
R11 - C11 : 6	YHL029C		unknown	115.059	84.064	12.306	1.79294	0.11784	3	138.408	168.965	25.605	1.82471	0.106228	3	35.888	70.536	134.909	1.79235	0.136979	3	0.0317679	1.80882	0.105531	1.07589	0.346817	0.728729	no	-0.000591694	1.76817	-0.00196557	0.998639	0.463396	0.64308	no
R11 - C11 : 7	YLR243W		unknown	105.705	78.088	18.925	1.83229	0.116777	3	105.091	118.157	27.876	1.74536	0.108544	3	40.031	77.801	205.848	1.88352	0.133767	3	-0.0869306	1.78883	-0.288777	0.818596	-0.944404	0.344963	no	0.051228	1.83344	0.170176	1.1252	0.977012	0.328563	no
R11 - C11 : 8	YLR343W		unknown	5.01	7.623	0.336	0.47049	0.481818	3	16.666	13.75	0.919	0.673428	0.247509	3	4.141	9.339	57.047	1.06243	0.215561	3	0.202938	0.571959	0.674147	1.59565	0.648915	0.516394	no	0.591936	0.74199	1.96637	3.90783	2.10294	0.0354706	no
R11 - C11 : 9	YLL026W	HSP104	protein folding, response to stress	394.786	629.651	163.823	2.63767	0.0945842	3	727.763	2331.27	375.724	2.98211	0.0960631	2	48.137	133.581	184.971	1.97299	0.130725	3	0.344443	2.80989	1.14421	2.21026	3.95204	7.74874e-05	yes	-0.664679	2.28086	-2.20802	0.216432	-6.60969	3.85136e-11	yes
R11 - C12 : 1	YGR172C	YIP1	vesicle-mediated transport	48.27	35.737	7.655	1.47464	0.121773	3	68.976	96.062	22.267	1.62192	0.112805	3	12.494	52.765	100.62	1.55512	0.146238	3	0.14728	1.54828	0.489253	1.40372	1.53679	0.124345	no	0.0804875	1.49041	0.267374	1.20361	1.17795	0.238815	no
R11 - C12 : 10	YNL050C		unknown	165.571	102.785	33.284	2.01877	0.11021	3	157.874	179.093	39.928	1.9165	0.10376	3	54.705	89.042	228.884	1.96362	0.131038	3	-0.102271	1.96764	-0.339738	0.790185	-1.17025	0.241899	no	-0.0551469	1.96673	-0.183194	0.880751	-0.0628446	0.94989	no
R11 - C12 : 11	YOL040C	RPS15	protein biosynthesis	2974.2	2005.31	728.216	3.31366	0.0971842	3	3318.2	2677.3	984.348	3.21286	0.0999075	3	1921.12	3642.29	6340.77	3.4969	0.10388	3	-0.100798	3.26326	-0.334844	0.79287	-1.25262	0.210345	no	0.183244	3.38081	0.608723	1.52491	2.82697	0.00469901	no
R11 - C12 : 12	YNL284C	MRPL10	protein biosynthesis	94.046	90.807	23.106	1.86612	0.115754	3	158.601	171.184	55.041	1.9571	0.102744	3	48.404	140.186	250.818	2.02486	0.129014	3	0.0909798	1.91161	0.302228	1.23305	1.01813	0.308615	no	0.158744	1.92102	0.527336	1.44127	2.07527	0.0379612	no
R11 - C12 : 13	YNR066C		unknown	8.322	5.556	0	0.723045	0.359875	2	5.729	4.165	1.829	0.445581	0.290322	3	2.179	4.35	8.853	0.589158	0.319429	3	-0.277465	0.584313	-0.921718	0.52788	-0.910574	0.36252	no	-0.133887	0.631635	-0.444764	0.734704	-0.270317	0.786917	no
R11 - C12 : 14	YNL061W	NOP2	rRNA processing	577.031	373.324	116.625	2.56775	0.0955645	3	362.791	560.17	147.83	2.39152	0.0951926	3	171.88	305.661	1113.11	2.53688	0.114576	3	-0.176223	2.47964	-0.585401	0.666464	-2.26286	0.0236445	no	-0.0308674	2.52785	-0.102539	0.931392	0.20974	0.833871	no
R11 - C12 : 15	YMR185W		unknown	112.585	47.812	14.715	1.73398	0.119186	3	86.522	78.92	20.199	1.61216	0.113297	3	30.061	45.807	202.063	1.76269	0.138047	3	-0.121822	1.67307	-0.404684	0.755402	-1.28313	0.199446	no	0.0287053	1.72387	0.0953569	1.06833	0.737341	0.460915	no
R11 - C12 : 16	YNR016C	ACC1	fatty acid biosynthesis, nuclear membrane organization and biogenesis	1416.7	1073.92	170.905	2.90606	0.0929785	3	1975.65	2486.57	320.845	2.96481	0.09585	3	391.189	1017.32	2855.26	2.96638	0.106751	3	0.0587563	2.93544	0.195184	1.14487	0.762101	0.446	no	0.0603194	2.91175	0.200377	1.149	1.33672	0.181315	no
R11 - C12 : 2	YCR046C	IMG1	protein biosynthesis	172.169	113.723	28.124	2.01468	0.110359	3	210.804	231.063	57.434	2.04787	0.100652	3	76.187	123.167	260.059	2.07703	0.127334	3	0.0331888	2.03128	0.110251	1.07942	0.384861	0.700341	no	0.0623461	2.02139	0.207109	1.15437	1.14386	0.252682	no
R11 - C12 : 3	YCR105W	ADH7	alcohol metabolism	0	0	0	n/a	n/a	n/a	0	0	0	n/a	n/a	n/a	0	0	0	n/a	n/a	n/a	#VALUE!	#DIV/0!	#VALUE!	#VALUE!	#VALUE!	n/a	n/a	#VALUE!	#DIV/0!	#VALUE!	#VALUE!	#VALUE!	n/a	n/a
R11 - C12 : 4	YER059W	PCL6	regulation of glycogen biosynthesis, regulation of glycogen catabolism	53.321	56.221	15.257	1.65448	0.120546	3	87.686	98.486	34.294	1.72279	0.109232	3	28.238	38.302	25.475	1.42794	0.157033	3	0.0683084	1.68863	0.226916	1.17033	0.7273	0.467042	no	-0.226542	1.51674	-0.752555	0.593551	-1.55392	0.120203	no
R11 - C12 : 5	YJL014W	CCT3	cytoskeleton organization and biogenesis, protein folding	288.379	157.84	45.898	2.20771	0.103917	3	176.127	219.57	94.173	2.08605	0.099848	3	93.82	144.061	398.38	2.19159	0.123798	3	-0.12166	2.14688	-0.404147	0.755683	-1.46221	0.143685	no	-0.0161212	2.17519	-0.0535535	0.96356	0.351628	0.725117	no
R11 - C12 : 6	YHL028W	WSC4	Rho protein signal transduction, actin cytoskeleton organization and biogenesis, cell wall organization and biogenesis, response to heat	4.886	12.443	4.189	0.903052	0.276046	3	27.752	33.839	6.07	1.15091	0.165195	3	9.101	14.747	27.77	1.13834	0.201057	3	0.24786	1.02698	0.823373	1.76954	1.33449	0.182043	no	0.235284	0.996226	0.781596	1.71903	1.4415	0.149443	no
R11 - C12 : 7	YLR205C	HMX1	unknown	18.509	28.646	4.947	1.24065	0.144084	3	37.594	81.805	13.233	1.43546	0.127439	3	11.234	26.157	58.916	1.36066	0.165202	3	0.194812	1.33806	0.647152	1.56607	1.75417	0.0794016	no	0.120013	1.27619	0.398674	1.3183	1.33492	0.181901	no
R11 - C12 : 8	YLR345W		unknown	171.853	172.266	37.578	2.11649	0.106811	3	319.019	475.247	105.333	2.30004	0.0962416	3	44.243	92.656	100.098	1.81893	0.136032	3	0.183559	2.20827	0.609771	1.52602	2.21134	0.0270124	no	-0.297558	1.94324	-0.988468	0.504013	-2.48984	0.01278	no
R11 - C12 : 9	YLL013C	PUF3	mRNA catabolism, deadenylation-dependent	84.172	67.279	16.058	1.75397	0.118762	3	70.246	92.769	31.989	1.67195	0.110827	3	29.505	36.169	109.384	1.63694	0.142693	3	-0.082015	1.71296	-0.272448	0.827914	-0.874495	0.381849	no	-0.117027	1.67099	-0.388756	0.763788	-0.635283	0.525244	no
R11 - C13 : 1	YGR253C	PUP2	response to stress, sporulation (sensu Saccharomyces), ubiquitin-dependent protein catabolism	659.383	728.389	182.113	2.74834	0.0935004	3	932.081	1271.47	293.414	2.74602	0.0941149	3	284.856	499.073	567.797	2.58354	0.113515	3	-0.00231126	2.74718	-0.00767783	0.994692	-0.0301754	0.975927	no	-0.164796	2.64147	-0.547441	0.684233	-1.36456	0.172392	no
R11 - C13 : 10	YNL005C	MRP7	protein biosynthesis	47.986	37.94	8.307	1.49427	0.121762	3	67.942	107.527	26.933	1.66359	0.111105	3	22.384	48.958	120.595	1.65491	0.142016	3	0.169318	1.57893	0.562461	1.47679	1.77917	0.0752125	no	0.160635	1.55012	0.533619	1.44756	1.94039	0.0523321	no
R11 - C13 : 11	YOR055W		unknown	150.028	155.745	39.16	2.0882	0.107765	3	338.252	361.097	158.353	2.32777	0.0958914	3	66.166	129.226	227.976	2.0445	0.128377	3	0.239577	2.20799	0.795856	1.73611	2.87664	0.00401935	no	-0.0436946	2.04188	-0.14515	0.904285	0.0541462	0.956819	no
R11 - C13 : 12	YOL047C		unknown	0	0	0	n/a	n/a	n/a	0	0	0	n/a	n/a	n/a	0	0	0	n/a	n/a	n/a	#VALUE!	#DIV/0!	#VALUE!	#VALUE!	#VALUE!	n/a	n/a	#VALUE!	#DIV/0!	#VALUE!	#VALUE!	#VALUE!	n/a	n/a
R11 - C13 : 13	YOL059W	GPD2	glycerol metabolism	253.467	198.446	32.781	2.17345	0.104971	3	408.299	367.103	64.863	2.2282	0.0972769	3	40.478	90.605	183.701	1.89071	0.133519	3	0.0547486	2.20082	0.181871	1.13435	0.662599	0.507587	no	-0.282744	2.00761	-0.939255	0.521502	-2.3844	0.017107	no
R11 - C13 : 14	YNR059W	MNT4	O-linked glycosylation	101.559	89.878	17.969	1.83935	0.116572	3	138.356	202.748	41.185	1.91984	0.103674	3	41.328	65.193	181.467	1.84429	0.135136	3	0.0804888	1.8796	0.267378	1.20362	0.893633	0.371518	no	0.00493959	1.81736	0.0164089	1.01144	0.522854	0.601076	no
R11 - C13 : 15	YNL321W		unknown	0	0	0	n/a	n/a	n/a	0	0	0	n/a	n/a	n/a	0	0	0	n/a	n/a	n/a	#VALUE!	#DIV/0!	#VALUE!	#VALUE!	#VALUE!	n/a	n/a	#VALUE!	#DIV/0!	#VALUE!	#VALUE!	#VALUE!	n/a	n/a
R11 - C13 : 16	YML116W-A		unknown	223.561	200.143	38.98	2.18158	0.104717	3	381.454	328.884	63.35	2.19902	0.0977489	3	67.735	113.89	208.274	2.01652	0.129286	3	0.0174405	2.1903	0.0579362	1.04098	0.210876	0.832984	no	-0.165058	2.07459	-0.54831	0.683821	-1.20891	0.226699	no
R11 - C13 : 2	YCR061W		unknown	0	0	0	n/a	n/a	n/a	0	0	0	n/a	n/a	n/a	0	0	0	n/a	n/a	n/a	#VALUE!	#DIV/0!	#VALUE!	#VALUE!	#VALUE!	n/a	n/a	#VALUE!	#DIV/0!	#VALUE!	#VALUE!	#VALUE!	n/a	n/a
R11 - C13 : 3	YFR046C		invasive growth, meiosis, protein processing	1.735	10.358	0.59	0.442864	0.495327	3	25.233	30.199	7.515	1.15157	0.165093	3	2.399	10.263	15.539	0.808788	0.269094	3	0.70871	0.79722	2.35429	5.11341	2.35106	0.0187202	no	0.365924	0.601359	1.21557	2.32233	1.27471	0.202413	no
R11 - C13 : 4	YGL219C	MDM34	mitochondrion organization and biogenesis	126.78	128.102	29.39	1.99399	0.111118	3	187	289.862	63.929	2.07885	0.0999959	3	61.768	74.144	100.963	1.83621	0.13542	3	0.0848643	2.03642	0.281913	1.21581	0.983289	0.325465	no	-0.157778	1.89063	-0.524126	0.69538	-1.0762	0.281838	no
R11 - C13 : 5	YJR026W			27.443	86.884	12.578	1.59338	0.121247	3	69.851	134.311	33.507	1.73142	0.108967	3	16.636	43.06	49.785	1.46529	0.153189	3	0.138035	1.6624	0.458543	1.37415	1.46661	0.142482	no	-0.128097	1.50487	-0.425528	0.744566	-0.701827	0.482787	no
R11 - C13 : 6	YHR019C	DED81	asparaginyl-tRNA aminoacylation	627.964	686.03	135.483	2.68978	0.0940014	3	1060.78	1302.35	227.637	2.73148	0.0940639	3	284.903	568.34	813.386	2.65441	0.111997	3	0.0416999	2.71063	0.138524	1.10078	0.543127	0.587042	no	-0.0353631	2.64763	-0.117474	0.9218	0.160762	0.872281	no
R11 - C13 : 7	YLR136C	TIS11	unknown	10.209	22.408	7.126	1.1718	0.165381	3	31.379	59.696	10.764	1.3338	0.139283	3	7.981	13.15	24.564	1.08497	0.211161	3	0.161998	1.2528	0.538146	1.45211	1.29771	0.194388	no	-0.0868262	1.10392	-0.28843	0.818792	-0.244693	0.806694	no
R11 - C13 : 8	YML126C	ERG13	ergosterol biosynthesis	195.954	139.381	58.248	2.16827	0.105134	3	218.074	248.041	84.839	2.11952	0.0991821	3	70.992	162.445	438.372	2.18247	0.124072	3	-0.0487491	2.14389	-0.161941	0.893822	-0.584193	0.559091	no	0.0141971	2.1509	0.0471618	1.03323	0.672387	0.501338	no
R11 - C13 : 9	YLR095C	IOC2	chromatin modeling	64.369	58.358	18.675	1.7164	0.119531	3	97.295	97.36	25.407	1.69275	0.110166	3	33.992	50.96	68.79	1.63992	0.14258	3	-0.0236483	1.70458	-0.078558	0.947004	-0.251976	0.801059	no	-0.0764783	1.65369	-0.254055	0.838536	-0.256415	0.797631	no
R11 - C14 : 1	YGR262C	BUD32	bud site selection, protein amino acid phosphorylation	106.198	94.452	22.25	1.88394	0.115174	3	133.001	150.631	40.965	1.87034	0.104972	3	37.921	81.924	171.841	1.85702	0.13469	3	-0.0136023	1.87714	-0.0451859	0.969165	-0.151186	0.879829	no	-0.0269228	1.84601	-0.0894355	0.93989	0.215131	0.829665	no
R11 - C14 : 10	YNL002C	RLP7	processing of 27S pre-rRNA, ribosomal large subunit biogenesis	160.214	119.002	44.313	2.07665	0.108161	3	123.676	118.711	37.208	1.81142	0.106605	3	64.25	139.83	404.359	2.13463	0.125529	3	-0.265235	1.94403	-0.881091	0.542957	-3.02503	0.00248611	yes	0.0579754	2.08117	0.19259	1.14281	1.11752	0.263772	no
R11 - C14 : 11	YOR103C	OST2	N-linked glycosylation	263.508	196.976	47.48	2.23163	0.103205	3	408.333	380.879	146.349	2.35134	0.0956157	3	115.375	217.656	318.036	2.24867	0.122119	3	0.119714	2.29148	0.397681	1.31739	1.47381	0.140532	no	0.0170374	2.21568	0.0565971	1.04001	0.714663	0.474817	no
R11 - C14 : 12	YOR006C		unknown	81.008	61.899	18.773	1.75897	0.118651	3	94.768	106.169	29.02	1.72073	0.109296	3	30.433	63.437	141.751	1.76028	0.138134	3	-0.03824	1.73985	-0.127031	0.915714	-0.410576	0.681383	no	0.00131326	1.73516	0.00436255	1.00303	0.477942	0.632692	no
R11 - C14 : 13	YOL058W	ARG1	arginine biosynthesis, argininosuccinate metabolism, citrulline metabolism	25.286	89.518	2.85	1.13039	0.180218	2	341.154	519.42	35.676	2.30764	0.0961429	2	3.54	7.933	3.312	0.604056	0.315936	3	1.17725	1.71901	3.91074	15.0401	8.15081	4.44089e-16	yes	-0.526334	0.842756	-1.74844	0.297623	-2.14551	0.0319122	no
R11 - C14 : 14	YNR063W		unknown	85.322	59.806	18.117	1.75635	0.11871	3	93.447	108.242	27.347	1.7129	0.109538	3	27.02	49.234	145.071	1.70972	0.139981	3	-0.0434509	1.73463	-0.144341	0.904793	-0.465927	0.641268	no	-0.0466298	1.70857	-0.154901	0.898194	0.0217477	0.982649	no
R11 - C14 : 15	YNL313C		unknown	67.462	29.201	9.962	1.53199	0.121656	3	58.549	120.508	31.083	1.6793	0.11059	3	20.992	27.734	105.255	1.54365	0.146934	3	0.147308	1.60564	0.489346	1.40381	1.55189	0.12069	no	0.011659	1.51335	0.0387304	1.02721	0.550169	0.582204	no
R11 - C14 : 16	YML101C-A		unknown	32.226	22.528	7.475	1.3459	0.123918	3	47.944	34.96	12.949	1.34446	0.137939	3	15.576	28.563	40.402	1.3661	0.164486	3	-0.00144331	1.34518	-0.00479458	0.996682	-0.0134818	0.989243	no	0.020198	1.33153	0.0670961	1.04761	0.581434	0.560948	no
R11 - C14 : 2	YCR063W	BUD31	bud site selection	0	0	0	n/a	n/a	n/a	0	0	0	n/a	n/a	n/a	0	0	0	n/a	n/a	n/a	#VALUE!	#DIV/0!	#VALUE!	#VALUE!	#VALUE!	n/a	n/a	#VALUE!	#DIV/0!	#VALUE!	#VALUE!	#VALUE!	n/a	n/a
R11 - C14 : 3	YFR055W		copper ion homeostasis	1.689	8.939	11.745	0.48001	0.477169	2	2.246	8.593	4.881	0.556966	0.269221	3	2.112	7.896	98.558	0.684643	0.297221	2	0.0769562	0.518488	0.255643	1.19387	0.207155	0.835889	no	0.204633	0.557859	0.679777	1.60189	0.637888	0.523547	no
R11 - C14 : 4	YGL215W	CLG1	cell cycle	251.205	292.067	50.872	2.29172	0.101509	3	378.573	426.055	92.394	2.29003	0.0963749	3	106.383	212.323	344.33	2.24483	0.12223	3	-0.00168737	2.29087	-0.00560534	0.996122	-0.02088	0.983341	no	-0.0468913	2.24381	-0.15577	0.897653	0.0222718	0.982231	no
R11 - C14 : 5	YJR028W		Ty-ORF, RNA binding	525.033	1063.72	231.262	2.80476	0.0931742	3	892.321	1610.72	443.562	2.83378	0.0945941	3	267.278	532.716	806.823	2.63462	0.112409	3	0.0290155	2.81927	0.0963876	1.06909	0.378505	0.705055	no	-0.170136	2.69523	-0.56518	0.675871	-1.43782	0.150486	no
R11 - C14 : 6	YHR020W		unknown	99.948	91.198	48.883	1.98403	0.111488	3	156.523	227.268	67.737	2.02626	0.101127	3	65.389	139.979	427.503	2.14538	0.125198	3	0.0422312	2.00514	0.140289	1.10213	0.485959	0.626996	no	0.161354	2.04024	0.536005	1.44995	2.17265	0.0298069	no
R11 - C14 : 7	YLR132C		unknown	25.199	18.568	1.873	1.08195	0.198962	3	23.384	34.397	6.819	1.14533	0.166057	3	5.256	9.995	20.054	0.955425	0.237343	3	0.0633807	1.11364	0.210546	1.15713	0.423604	0.671855	no	-0.126525	0.994221	-0.420308	0.747265	-0.433932	0.664338	no
R11 - C14 : 8	YML120C	NDI1	oxidative phosphorylation, NADH to ubiquinone	45.2	67.309	33.288	1.76956	0.118409	3	69.411	178.758	91.843	2.11854	0.0992011	2	6.675	42.872	57.97	1.35449	0.166026	3	0.348981	1.94405	1.15929	2.23347	3.56288	0.000366803	yes	-0.415066	1.53755	-1.37882	0.384533	-3.10978	0.00187229	yes
R11 - C14 : 9	YLR115W	CFT2	mRNA cleavage, mRNA polyadenylation	62.23	59.148	13.801	1.66967	0.120326	3	82.281	102.503	33.174	1.71456	0.109487	3	21.752	45.181	80.758	1.58109	0.144883	3	0.044884	1.69211	0.149101	1.10888	0.47787	0.632743	no	-0.0885795	1.60092	-0.294255	0.815494	-0.364606	0.715406	no
R11 - C15 : 1	YHR021C	RPS27B	protein biosynthesis	791.063	425.354	197.978	2.70891	0.0938197	3	908.057	764.941	356.826	2.69701	0.0939757	3	619.547	1223.7	1774.26	2.9908	0.106446	3	-0.0119042	2.70296	-0.0395449	0.972962	-0.155271	0.876608	no	0.281887	2.82539	0.936407	1.91376	4.03832	5.38358e-05	yes
R11 - C15 : 10	YNR032W	PPG1	glycogen metabolism, protein amino acid dephosphorylation	47.589	43.329	5.898	1.46272	0.121763	3	86.451	92.717	12.164	1.56195	0.116337	3	16.357	39.766	61.534	1.48199	0.151644	3	0.0992281	1.51233	0.329628	1.25669	1.02056	0.307462	no	0.0192707	1.44789	0.0640159	1.04537	0.607442	0.543558	no
R11 - C15 : 11	YOR224C	RPB8	transcription from Pol I promoter, transcription from Pol II promoter, transcription from Pol III promoter	368.428	315.939	72.918	2.41065	0.09856	3	528.766	458.342	144.15	2.41337	0.0949877	3	152.963	332.875	789.439	2.48261	0.115869	3	0.0027152	2.41201	0.00901969	1.00627	0.034357	0.972592	no	0.0719557	2.42216	0.239032	1.1802	1.37649	0.168671	no
R11 - C15 : 12	YOR096W	RPS7A	protein biosynthesis	2460.22	2223.38	570.551	3.26582	0.0962931	3	3375.41	3688.42	682.152	3.20863	0.0998208	3	1738.74	4068.95	6345.6	3.49861	0.103884	3	-0.0571888	3.23722	-0.189977	0.87662	-0.71418	0.475116	no	0.232793	3.35775	0.773323	1.7092	3.44492	0.000571222	yes
R11 - C15 : 13	YOR117W	RPT5	ubiquitin-dependent protein catabolism	87.164	83.934	21.882	1.83584	0.116674	3	114.734	146.724	31.641	1.80776	0.106709	3	36.837	75.651	134.102	1.80539	0.136513	3	-0.0280834	1.8218	-0.093291	0.937382	-0.30764	0.758356	no	-0.0304521	1.79615	-0.10116	0.932283	0.178262	0.858517	no
R11 - C15 : 14	YOL066C	RIB2	vitamin B2 biosynthesis	45.889	36.296	9.469	1.50035	0.121752	3	61.506	84.875	11.98	1.49766	0.121409	3	10.673	22.603	59.327	1.33311	0.168966	3	-0.002683	1.499	-0.00891274	0.993841	-0.0270273	0.978438	no	-0.167232	1.39226	-0.555532	0.680406	-0.983843	0.325193	no
R11 - C15 : 15	YNL112W	DBP2	unknown	377.296	229.43	69.985	2.36183	0.0997028	3	324.848	185.453	54.1	2.06998	0.100181	3	210.018	345.341	1109.27	2.58306	0.113526	3	-0.291853	2.21591	-0.969513	0.510678	-3.57652	0.000348195	yes	0.221226	2.44798	0.734896	1.66428	3.097	0.00195493	yes
R11 - C15 : 16	YML047W-A		unknown	26.168	7.715	1.715	0.947512	0.256083	3	22.481	9.952	0	0.858269	0.214047	2	5.778	14.488	59.567	1.18048	0.193422	3	-0.0892434	0.90289	-0.29646	0.814248	-0.421789	0.673179	no	0.232964	1.03953	0.77389	1.70987	1.52144	0.128149	no
R11 - C15 : 2	YFL015W-A		unknown	1.8	0	1.073	0.344463	0.543624	2	4.663	0	0.966	0.32937	0.312613	2	0	0.147	0	n/a	n/a	n/a	-0.0150934	0.336917	-0.0501393	0.965843	-0.0340382	0.972847	no	#VALUE!	0.295529	#VALUE!	#VALUE!	#VALUE!	n/a	n/a
R11 - C15 : 3	YGL100W	SEH1	NLS-bearing substrate-nucleus import, mRNA-binding (hnRNP) protein-nucleus import, mRNA-nucleus export, nuclear pore organization and biogenesis, protein-nucleus export, rRNA-nucleus export, ribosomal protein-nucleus import, snRNA-nucleus export, snRNP protein-nucleus import, tRNA-nucleus export	121.449	103.266	31.078	1.96466	0.112215	3	165.831	184.479	55.03	1.97435	0.102327	3	62.318	121.824	200.119	2.00842	0.129552	3	0.00969206	1.9695	0.0321963	1.02257	0.11054	0.911981	no	0.0437673	1.96207	0.145392	1.10603	0.936813	0.348855	no
R11 - C15 : 4	YGL134W	PCL10	regulation of glycogen biosynthesis, regulation of glycogen catabolism	14.579	16.005	0.262	0.696484	0.372525	3	39.949	45.082	7.484	1.27549	0.146993	3	6.221	15.475	32.115	1.11128	0.206123	3	0.579009	0.985988	1.92343	3.79323	2.50419	0.0122731	no	0.414795	0.879414	1.37792	2.59893	1.88657	0.0592186	no
R11 - C15 : 5	YJR072C		unknown	100.785	89.004	38.779	1.94819	0.112844	3	109.032	148.145	45.19	1.85337	0.105432	3	32.82	71.195	186.103	1.82733	0.135734	3	-0.0948168	1.90078	-0.314975	0.803865	-1.06342	0.287593	no	-0.120863	1.86329	-0.401498	0.757072	-0.7058	0.480313	no
R11 - C15 : 7	YLR064W		unknown	116.581	127.872	43.58	2.03862	0.109496	3	167.869	231.975	79.838	2.06315	0.100324	3	54.507	109.809	210.943	1.98163	0.130437	3	0.0245331	2.05089	0.0814972	1.05812	0.286131	0.774778	no	-0.0569879	1.98566	-0.18931	0.877025	-0.0819073	0.93472	no
R11 - C15 : 8	YML043C	RRN11	transcription from Pol I promoter	57.512	37.492	15.051	1.60481	0.121139	3	39.957	82.553	15.729	1.47062	0.123904	3	21.968	40.858	212.78	1.70821	0.140036	3	-0.134189	1.53771	-0.445766	0.734194	-1.34129	0.179825	no	0.103402	1.63204	0.343496	1.26883	1.425	0.154157	no
R11 - C15 : 9	YLR222C	UTP13	processing of 20S pre-rRNA	50.186	46.311	20.501	1.6604	0.120463	3	62.589	72.058	21.937	1.56406	0.116191	3	24.355	51.053	248.8	1.77803	0.137493	3	-0.0963387	1.61223	-0.32003	0.801053	-0.996992	0.318769	no	0.11763	1.69475	0.390758	1.31108	1.57822	0.114515	no
R11 - C16 : 1	YHR022C		unknown	9.528	5.398	2.109	0.779492	0.33319	3	12.681	11.667	2.795	0.77111	0.229647	3	2.032	5.104	15.2	0.680438	0.298189	3	-0.00838277	0.775301	-0.027847	0.980883	-0.03588	0.971378	no	-0.0990539	0.705498	-0.32905	0.79606	-0.194145	0.846062	no
R11 - C16 : 10	YNR034W	SOL1	tRNA processing	24.435	21.821	6.434	1.27951	0.134563	3	43.078	68.796	15.016	1.4484	0.126101	3	5.525	8.83	37.496	1.03531	0.220948	3	0.168891	1.36396	0.561044	1.47534	1.58625	0.112682	no	-0.244206	1.13294	-0.811235	0.569894	-1.30739	0.19108	no
R11 - C16 : 11	YOR226C	ISU2	iron ion homeostasis, iron-sulfur cluster assembly	501.914	401.381	119.041	2.56102	0.0956706	3	955.705	908.892	347.409	2.7255	0.0940453	3	248.163	413.973	673.019	2.56112	0.114019	3	0.164488	2.64326	0.546416	1.46045	2.12368	0.0336969	no	0.000108384	2.5366	0.000360044	1.00025	0.570713	0.568195	no
R11 - C16 : 12	YOR101W	RAS1	G-protein signaling, adenylate cyclase activating pathway	18.167	9.282	3.158	1.00983	0.228874	3	29.236	19.859	6.67	1.09495	0.173985	3	8.735	29.275	141.353	1.27747	0.177225	2	0.0851109	1.05239	0.282732	1.2165	0.512759	0.60812	no	0.267638	1.11919	0.889074	1.85199	1.73832	0.0821543	no
R11 - C16 : 13	YOR134W	BAG7	small GTPase mediated signal transduction	4.65	4.421	1.435	0.590997	0.423224	3	15.786	11.255	1.292	0.685905	0.245208	3	0.873	3.572	3.274	0.284214	0.392656	3	0.0949077	0.638451	0.315277	1.24425	0.336078	0.736812	no	-0.306783	0.413138	-1.01911	0.49342	-0.773588	0.439175	no
R11 - C16 : 14	YOL020W	TAT2	aromatic amino acid transport	21.521	24.145	5.813	1.26109	0.138814	3	49.99	51.503	12.55	1.40206	0.131079	3	16.585	31.716	107.538	1.53206	0.147695	3	0.140979	1.33157	0.468323	1.3835	1.27897	0.200906	no	0.270979	1.37211	0.900173	1.86629	2.73377	0.0062614	no
R11 - C16 : 15	YNL082W	PMS1	meiosis, mismatch repair	16.961	45.494	10.019	1.39713	0.121527	3	74.057	75.643	16.837	1.55714	0.116671	3	6.283	35.389	62.269	1.32831	0.169645	3	0.160013	1.47714	0.531551	1.44548	1.64513	0.0999424	no	-0.0688171	1.33826	-0.228605	0.85346	-0.165026	0.868924	no
R11 - C16 : 16	YML034C-A		unknown	7.722	15.146	2.793	0.939088	0.259834	3	30.92	14.852	7.588	1.07966	0.17644	3	4.027	4.109	16.18	0.757111	0.280685	3	0.140574	1.00938	0.466976	1.38221	0.775225	0.438207	no	-0.181977	0.823632	-0.604514	0.657693	-0.602465	0.546864	no
R11 - C16 : 2	YHL034W-A		unknown	739.916	506.98	136.464	2.67079	0.094199	3	893.129	718.026	238.83	2.62733	0.0939376	3	244.893	416.2	1046.71	2.62391	0.112636	3	-0.0434599	2.64906	-0.144371	0.904774	-0.565836	0.571505	no	-0.0468714	2.62288	-0.155703	0.897695	0.0243345	0.980586	no
R11 - C16 : 3	YGL091C	NBP35	unknown	126.625	105.965	18.941	1.90275	0.11453	3	166.97	225.7	40.236	1.95921	0.102693	3	33.244	60.873	164.925	1.78902	0.137098	3	0.0564561	1.93098	0.187543	1.13882	0.635679	0.524986	no	-0.11373	1.82142	-0.377802	0.769609	-0.628232	0.529852	no
R11 - C16 : 4	YGL130W	CEG1	mRNA capping	59.668	69.117	15.414	1.70214	0.119793	3	107.84	104.132	23.95	1.70883	0.109665	3	28.441	39.041	75.542	1.5891	0.144528	3	0.00669876	1.70549	0.0222528	1.01554	0.0714407	0.943047	no	-0.113039	1.62115	-0.375506	0.770835	-0.591479	0.5542	no
R11 - C16 : 5	YJR075W	HOC1	N-glycan processing, cell wall mannoprotein biosynthesis, mannan metabolism	101.618	86.348	28.86	1.90223	0.114548	3	122.64	148.318	45.622	1.87194	0.104929	3	57.254	91.289	177.526	1.93704	0.131934	3	-0.0302835	1.88709	-0.1006	0.932645	-0.337657	0.735621	no	0.0348128	1.89517	0.115646	1.08346	0.8302	0.406425	no
R11 - C16 : 6	YHR056C	RSC30	regulation of transcription, DNA-dependent	74.281	32.791	7.477	1.52118	0.121698	3	72.755	75.274	16.697	1.55266	0.11699	3	25.37	19.715	59.203	1.43837	0.155907	3	0.031485	1.53692	0.104591	1.07519	0.323046	0.746661	no	-0.0828091	1.4553	-0.275086	0.826401	-0.296655	0.76673	no
R11 - C16 : 7	YLR061W	RPL22A	protein biosynthesis	993.983	672.273	174.824	2.79023	0.0932434	3	1663.17	1837.26	260.57	2.86595	0.0948432	3	668.536	1440.21	3331.9	3.11663	0.105131	3	0.0757241	2.82809	0.25155	1.19049	0.986134	0.324067	no	0.326397	2.92896	1.08427	2.1203	4.62623	3.7239e-06	yes
R11 - C16 : 8	YML032C	RAD52	DNA recombinase assembly, double-strand break repair via break-induced replication, double-strand break repair via single-strand annealing, double-strand break repair via synthesis-dependent strand annealing, meiotic DNA recombinase assembly, telomerase-independent telomere maintenance	80.236	68.672	17.029	1.7585	0.118662	3	101.232	115.325	27.678	1.7354	0.108846	3	38.175	66.392	146.863	1.80481	0.136533	3	-0.0230979	1.74695	-0.0767296	0.948205	-0.248456	0.803782	no	0.0463135	1.75719	0.15385	1.11253	0.912003	0.361767	no
R11 - C16 : 9	YLR228C	ECM22	sterol biosynthesis	20.6	11.723	2.572	1.03211	0.219424	3	40.198	47.332	5.213	1.23109	0.153236	3	8.162	11.932	37.077	1.13375	0.201907	3	0.198979	1.1316	0.660996	1.58117	1.28774	0.197837	no	0.101636	1.05847	0.337629	1.26368	0.874617	0.381783	no
R11 - C17 : 1	YHR122W		unknown	44.601	41.457	10.158	1.52564	0.121682	3	85.301	82.483	15.306	1.57634	0.115378	3	19.567	38.915	126.143	1.60871	0.143755	3	0.0506993	1.55099	0.16842	1.12383	0.52368	0.600501	no	0.0830751	1.54271	0.275969	1.21081	1.21401	0.224743	no
R11 - C17 : 10	YNR071C		unknown	3.854	0	0	n/a	n/a	n/a	11.737	5.199	0	0.576144	0.265619	2	0	0	11.148	n/a	n/a	n/a	#VALUE!	0.576144	#VALUE!	#VALUE!	#VALUE!	n/a	n/a	#VALUE!	#DIV/0!	#VALUE!	#VALUE!	#VALUE!	n/a	n/a
R11 - C17 : 11	YOR333C	SWF5	unknown	432.383	383.759	116.213	2.52945	0.0961955	3	788.699	727.598	294.034	2.64134	0.0939302	3	238.468	326.277	506.214	2.47966	0.115941	3	0.111896	2.5854	0.371709	1.29388	1.44151	0.149441	no	-0.0497866	2.48009	-0.165387	0.891689	-0.0097979	0.992183	no
R11 - C17 : 12	YOR228C		unknown	16.727	12.732	6.687	1.15224	0.172233	3	38.401	29.587	11.099	1.26585	0.148323	3	8.491	12.07	4.604	0.839146	0.262373	3	0.113617	1.20905	0.377426	1.29902	0.865782	0.38661	no	-0.313091	0.971225	-1.04007	0.486305	-1.45779	0.144898	no
R11 - C17 : 13	YOR230W	WTM1	regulation of meiosis	274.014	469.42	120.077	2.49732	0.0967751	3	684.658	1027.82	188.397	2.60643	0.0939627	3	105.154	244.25	447.006	2.3012	0.120625	3	0.109113	2.55188	0.362466	1.28562	1.4011	0.161184	no	-0.196116	2.37479	-0.651484	0.636625	-1.64844	0.0992619	no
R11 - C17 : 14	YOR108W	LEU9	leucine biosynthesis	73.823	93.071	24.028	1.8403	0.116544	3	153.612	176.321	35.122	1.89171	0.104403	3	43.416	105.578	295.31	1.99171	0.130103	3	0.0514177	1.86601	0.170806	1.12569	0.569174	0.569238	no	0.151416	1.89154	0.502994	1.41715	1.98672	0.0469539	no
R11 - C17 : 15	YOL090W	MSH2	DNA repair	80.039	80.71	35.308	1.88709	0.115068	3	103.037	137.961	47.692	1.84268	0.105727	3	38.574	68.527	152.602	1.81645	0.136119	3	-0.0444129	1.86488	-0.147536	0.902791	-0.492274	0.622526	no	-0.070638	1.8273	-0.234654	0.849889	-0.210907	0.83296	no
R11 - C17 : 16	YPL046C	ELC1	RNA elongation from Pol II promoter	6.351	10.64	2.912	0.865714	0.29309	3	29.115	14.912	4.838	1.00638	0.188497	3	3.416	11.626	7.589	0.774257	0.27682	3	0.140671	0.936049	0.467298	1.38252	0.699191	0.484433	no	-0.091457	0.795518	-0.303813	0.810108	-0.182689	0.855042	no
R11 - C17 : 2	YCR090C		unknown	31.229	40.987	9.883	1.46842	0.121769	3	66.828	69.544	9.719	1.45056	0.125882	3	20.472	56.895	92.834	1.62586	0.143112	3	-0.0178616	1.45949	-0.0593351	0.959706	-0.176643	0.859789	no	0.15744	1.52267	0.523004	1.43694	1.90228	0.0571343	no
R11 - C17 : 3	YGR031W		unknown	0	0	0	n/a	n/a	n/a	0	0	0	n/a	n/a	n/a	0	0	0	n/a	n/a	n/a	#VALUE!	#DIV/0!	#VALUE!	#VALUE!	#VALUE!	n/a	n/a	#VALUE!	#DIV/0!	#VALUE!	#VALUE!	#VALUE!	n/a	n/a
R11 - C17 : 4	YGR149W		unknown	54.639	178.76	66.366	2.2482	0.102724	2	68.773	227.141	22.068	1.59314	0.114348	2	10.538	42.877	50.859	1.40166	0.160041	3	-0.655057	1.92067	-2.17605	0.22128	-6.02675	1.67285e-09	yes	-0.846534	1.80046	-2.81212	0.142386	-6.7862	1.15128e-11	yes
R11 - C17 : 5	YJR122W	CAF17	unknown	26.935	32.231	10.811	1.42521	0.121672	3	52.51	56.682	13.404	1.43259	0.127742	3	15.497	30.185	54.162	1.41579	0.158394	3	0.00737779	1.4289	0.0245085	1.01713	0.0724357	0.942255	no	-0.00941722	1.39603	-0.0312833	0.978549	0.342689	0.731833	no
R6 - C13 : 14	YOL156W	HXT11	hexose transport	0.292	4.098	0	-0.0704722	0.74927	2	19.526	5.979	1.302	0.626229	0.25626	3	0	3.495	8.883	0.549745	0.328715	2	0.696701	0.277878	2.31439	4.97395	1.26654	0.205321	no	0.620217	0.215169	2.06032	4.17078	1.15658	0.247442	no
R11 - C17 : 7	YLR003C		regulation of DNA replication	119.645	98.503	35.792	1.9761	0.111784	3	114.419	124.13	29.661	1.7738	0.107695	3	73.92	112.386	239.22	2.0473	0.128286	3	-0.2023	1.87495	-0.672027	0.627624	-2.25737	0.023985	no	0.0712044	1.98723	0.236536	1.17816	1.22292	0.221362	no
R11 - C17 : 8	YMR020W	FMS1	pantothenate biosynthesis	15.761	26.127	5.117	1.20895	0.153279	3	51.978	68.636	14.84	1.47355	0.123624	3	11.185	17.904	29.375	1.2044	0.189238	3	0.264595	1.34125	0.878966	1.83906	2.3273	0.0199491	no	-0.00455111	1.18221	-0.0151185	0.989575	0.315669	0.752253	no
R11 - C17 : 9	YLR347C	KAP95	protein-nucleus import	2.293	4.336	2.314	0.555007	0.44066	3	11.661	29.46	6.361	1.01211	0.18754	3	0.221	1.654	41.682	-0.144944	0.499254	2	0.457102	0.783558	1.51846	2.86485	1.65319	0.0982926	no	-0.699951	0.180565	-2.32519	0.199549	-1.49608	0.134633	no
R11 - C18 : 1	YHR127W	HSN1	unknown	110.874	114.094	31.048	1.96576	0.112173	3	181.972	158.354	31.804	1.88632	0.104546	3	56.19	102.358	200.014	1.96816	0.130886	3	-0.0794475	1.92604	-0.263919	0.832823	-0.89741	0.3695	no	0.00239551	1.94249	0.00795772	1.00553	0.515763	0.60602	no
R11 - C18 : 10	YNR074C	AIF1	response to singlet oxygen	0	0.398	2.4	0.201135	0.614365	2	5.402	5.84	2.757	0.545413	0.271396	3	0	3.909	6.542	0.50763	0.338706	2	0.344277	0.373274	1.14366	2.20942	0.745486	0.455978	no	0.306494	0.329915	1.01815	2.02532	0.716493	0.473687	no
R11 - C18 : 11	YOR339C	UBC11	protein monoubiquitination	196.318	215.517	59.071	2.23366	0.103146	3	456.132	363.024	143.543	2.35761	0.0955457	3	96.875	177.936	230.444	2.14756	0.125132	3	0.123953	2.29564	0.411764	1.33031	1.52699	0.126762	no	-0.0861012	2.16614	-0.286022	0.82016	-0.396975	0.691386	no
R11 - C18 : 12	YOR238W		unknown	99.407	99.17	16.747	1.8403	0.116544	3	165.713	205.101	25.731	1.87954	0.104726	3	45.443	64.206	119.376	1.7952	0.136877	3	0.0392384	1.85992	0.130347	1.09456	0.433757	0.664465	no	-0.0451011	1.79328	-0.149823	0.901361	0.0369328	0.970539	no
R11 - C18 : 13	YOR237W	HES1	steroid biosynthesis	0	0	0	n/a	n/a	n/a	0	0	0.202	n/a	n/a	n/a	0	0	1.185	n/a	n/a	n/a	#VALUE!	#DIV/0!	#VALUE!	#VALUE!	#VALUE!	n/a	n/a	#VALUE!	#DIV/0!	#VALUE!	#VALUE!	#VALUE!	n/a	n/a
R11 - C18 : 14	YOR137C	SIA1	proton transport	49.898	52.401	10.797	1.58463	0.121324	3	95.516	85.379	21.711	1.64831	0.111653	3	44.884	74.479	75.676	1.74891	0.138547	3	0.0636832	1.61647	0.211551	1.15793	0.668982	0.503507	no	0.164276	1.6423	0.545714	1.45974	2.00529	0.0449325	no
R11 - C18 : 15	YOL063C	MOR1	unknown	8.887	6.932	1.49	0.755322	0.344581	3	15.863	44.888	12.792	1.21876	0.15502	3	3.671	3.14	28.647	0.787477	0.273853	3	0.463441	0.987042	1.53952	2.90697	2.12442	0.0336352	no	0.0321549	0.746932	0.106816	1.07685	0.319098	0.749652	no
R11 - C18 : 16	YMR031W-A		unknown	5.156	1.425	1.073	0.399964	0.51635	3	5.478	3.718	1.095	0.348393	0.308947	3	0	0	0	n/a	n/a	n/a	-0.0515712	0.374179	-0.171316	0.888032	-0.148448	0.881989	no	#VALUE!	0.35103	#VALUE!	#VALUE!	#VALUE!	n/a	n/a
R11 - C18 : 2	YHR069C-A		unknown	0	0	0	n/a	n/a	n/a	0	0	0	n/a	n/a	n/a	0	0	0	n/a	n/a	n/a	#VALUE!	#DIV/0!	#VALUE!	#VALUE!	#VALUE!	n/a	n/a	#VALUE!	#DIV/0!	#VALUE!	#VALUE!	#VALUE!	n/a	n/a
R11 - C18 : 3	YGR043C		unknown	69.485	78.997	16.861	1.75652	0.118706	3	88.46	147.116	30.659	1.76593	0.107928	3	6.525	12.156	6.75	0.857437	0.258358	3	0.00941607	1.76122	0.0312795	1.02192	0.101655	0.91903	no	-0.89908	1.28251	-2.98668	0.12616	-5.17894	2.23149e-07	yes
R11 - C18 : 4	YGR156W	PTI1	mRNA cleavage, mRNA polyadenylation	73.929	66.292	13.728	1.71035	0.119644	3	92.345	98.439	17.775	1.63507	0.112196	3	30.476	52.933	74.424	1.64101	0.142539	3	-0.0752749	1.67271	-0.250058	0.840863	-0.794901	0.426671	no	-0.0693381	1.65121	-0.230336	0.852436	-0.189903	0.849385	no
R11 - C18 : 5	YJR124C		unknown	7.68	6.191	0.648	0.597288	0.420183	3	13.796	18.423	1.689	0.776526	0.228667	3	5.851	14.271	61.931	1.18574	0.192491	3	0.179238	0.686907	0.595416	1.51091	0.648967	0.51636	no	0.588456	0.867048	1.95481	3.87664	2.38868	0.0169089	no
R9 - C1 : 5	YIL170W	HXT12	unknown	0	0	0	n/a	n/a	n/a	0	0	0	n/a	n/a	n/a	0	0	0	n/a	n/a	n/a	#VALUE!	#DIV/0!	#VALUE!	#VALUE!	#VALUE!	n/a	n/a	#VALUE!	#DIV/0!	#VALUE!	#VALUE!	#VALUE!	n/a	n/a
R11 - C18 : 7	YLL023C		unknown	160.623	182.354	55.35	2.171	0.105048	3	333.224	512.855	122.442	2.33917	0.0957556	3	63.09	113.455	155.061	1.96297	0.13106	3	0.168163	2.25508	0.558625	1.47287	2.04914	0.0404489	no	-0.208027	2.04252	-0.691052	0.619402	-1.64058	0.100885	no
R11 - C18 : 8	YMR023C	MSS1	protein biosynthesis	22.878	29.89	9.107	1.36583	0.122336	3	51.449	69.886	9.66	1.41253	0.129911	3	12.534	25.385	31.418	1.28116	0.176652	3	0.0466978	1.38918	0.155127	1.11352	0.453264	0.650359	no	-0.0846675	1.29903	-0.281259	0.822872	-0.288033	0.773321	no
R11 - C19 : 1	YHR145C		unknown	671.902	340.564	73.171	2.509	0.0965591	3	999.244	485.874	92.645	2.44995	0.0946847	3	229.755	272.151	184.383	2.47163	0.116138	2	-0.0590527	2.47948	-0.196169	0.872865	-0.756323	0.449456	no	-0.0373734	2.46585	-0.124152	0.917543	0.116475	0.907276	no
R11 - C19 : 10	YPL096W	PNG1	misfolded or incompletely synthesized protein catabolism, protein deglycosylation	18.017	45.895	9.071	1.39276	0.121544	3	58.625	73.84	15.728	1.50996	0.120343	3	19.367	24.911	25.634	1.31197	0.172005	3	0.117204	1.45136	0.389345	1.3098	1.18687	0.23528	no	-0.0807872	1.3279	-0.268369	0.830257	-0.26195	0.79336	no
R11 - C19 : 11	YPL225W		unknown	306.056	274.983	69.069	2.35585	0.0998495	3	446.579	385.23	129.934	2.34873	0.0956453	3	156.465	208.585	279.159	2.26773	0.121571	3	-0.00712677	2.35229	-0.0236746	0.983724	-0.0892757	0.928863	no	-0.0881222	2.28732	-0.292736	0.816353	-0.431449	0.666142	no
R11 - C19 : 12	YOR340C	RPA43	transcription from Pol I promoter	113.542	87.736	29.911	1.92578	0.113696	3	89.875	117.98	26.037	1.71262	0.109547	3	64.739	97.596	298.409	2.03968	0.128533	3	-0.213153	1.8192	-0.708079	0.612135	-2.33838	0.0193676	no	0.113905	1.95826	0.378385	1.29989	1.64361	0.100257	no
R11 - C19 : 13	YOR274W	MOD5	tRNA modification	79.073	90.433	19.635	1.81685	0.11721	3	130.778	112.293	27.36	1.76695	0.107898	3	43.288	58.557	61.049	1.67775	0.141164	3	-0.0499047	1.7919	-0.16578	0.891446	-0.542569	0.587427	no	-0.139097	1.72284	-0.462069	0.725945	-0.851124	0.394701	no
R11 - C19 : 14	YOR370C	MRS6	intracellular protein transport	66.272	60.012	11.856	1.65889	0.120484	3	124.397	136.777	20.382	1.74563	0.108536	3	27.728	49.424	121.913	1.68885	0.140752	3	0.0867439	1.70226	0.288157	1.22108	0.926512	0.35418	no	0.0299572	1.6494	0.0995156	1.07141	0.737512	0.460811	no
R11 - C19 : 15	YOR160W	MTR10	RNA localization, mRNA-binding (hnRNP) protein-nucleus import, protein-nucleus import	88.112	28.872	5.962	1.32902	0.125867	2	69.527	42.726	8.226	1.36162	0.135823	3	34.659	25.432	49.209	1.49363	0.150633	3	0.0326002	1.34532	0.108296	1.07795	0.27483	0.783447	no	0.164603	1.38686	0.546801	1.46084	1.71602	0.0861583	no
R11 - C19 : 16	YMR142C	RPL13B	protein biosynthesis	4842.19	3721.93	1138.93	3.53849	0.102639	3	6097.96	5368	1067.92	3.41346	0.104645	3	3843.24	4817.61	6867.55	3.64932	0.104723	3	-0.125034	3.47597	-0.415355	0.749835	-1.47747	0.13955	no	0.110832	3.56944	0.368175	1.29072	1.88716	0.0591392	no
R11 - C19 : 2	YCR101C		unknown	0	0	0	n/a	n/a	n/a	0	0	0	n/a	n/a	n/a	0	0	0	n/a	n/a	n/a	#VALUE!	#DIV/0!	#VALUE!	#VALUE!	#VALUE!	n/a	n/a	#VALUE!	#DIV/0!	#VALUE!	#VALUE!	#VALUE!	n/a	n/a
R11 - C19 : 3	YGR113W	DAM1	mitotic spindle assembly (sensu Saccharomyces)	25.956	29.355	9.245	1.38366	0.121659	3	68.452	46.946	9.389	1.39215	0.13221	3	16.664	20.19	54.766	1.36969	0.164019	3	0.0084819	1.38791	0.0281763	1.01972	0.0817681	0.934831	no	-0.0139762	1.35221	-0.046428	0.968331	0.296499	0.766849	no
R11 - C19 : 4	YGR254W	ENO1	glycolysis, gluconeogenesis	1211.78	1053.03	528.879	3.04413	0.093521	3	1913.95	3748.2	643.743	3.12043	0.0981493	3	336.483	1150.55	5127.65	2.86753	0.108148	2	0.0763045	3.08228	0.253478	1.19208	0.974866	0.329627	no	-0.176603	2.93136	-0.586663	0.665881	-1.36379	0.172632	no
R11 - C19 : 5	YKL103C	LAP4	vacuolar protein catabolism	17.607	52.053	16.175	1.67373	0.120264	2	107.948	324.252	44.758	2.09176	0.0997319	2	5.133	15.1	18.123	0.997072	0.228702	3	0.418023	1.88274	1.38864	2.61832	3.78384	0.000154428	yes	-0.676661	1.31094	-2.24782	0.210542	-3.99684	6.41948e-05	yes
R11 - C19 : 6	YHR131C		unknown	0	4.996	0	n/a	n/a	n/a	0	0	0	n/a	n/a	n/a	0	0	0	n/a	n/a	n/a	#VALUE!	#DIV/0!	#VALUE!	#VALUE!	#VALUE!	n/a	n/a	#VALUE!	#DIV/0!	#VALUE!	#VALUE!	#VALUE!	n/a	n/a
R11 - C19 : 7	YKR100C		unknown	0	11.24	4.567	1.06629	0.205281	2	13.79	46.866	4.269	1.04586	0.181946	3	5.041	5.988	38.731	0.970498	0.234194	3	-0.0204261	1.05607	-0.067854	0.954056	-0.113999	0.909239	no	-0.0957888	0.993925	-0.318203	0.802068	-0.236192	0.813284	no
R11 - C19 : 8	YMR110C		unknown	76.752	81.092	23.425	1.8223	0.117059	3	127.724	202.749	51.841	1.94158	0.103127	3	37.629	43.443	60.103	1.61199	0.143633	3	0.119275	1.88194	0.396224	1.31606	1.32424	0.185422	no	-0.210312	1.69268	-0.698643	0.616152	-1.50851	0.131425	no
R11 - C19 : 9	YML111W	BUL2	protein monoubiquitination, protein polyubiquitination	0	0	0	n/a	n/a	n/a	0	0	0	n/a	n/a	n/a	0	0	0	n/a	n/a	n/a	#VALUE!	#DIV/0!	#VALUE!	#VALUE!	#VALUE!	n/a	n/a	#VALUE!	#DIV/0!	#VALUE!	#VALUE!	#VALUE!	n/a	n/a
R11 - C2 : 1	YIL064W		unknown	33.831	49.23	16.33	1.57923	0.121368	3	91.806	53.493	11.474	1.48257	0.122776	3	20.896	70.67	93.681	1.66153	0.141768	3	-0.0966599	1.5309	-0.321097	0.800461	-0.969769	0.332161	no	0.0822968	1.59591	0.273384	1.20864	1.21795	0.223242	no
R11 - C2 : 10	YNL332W	THI12	thiamin biosynthesis	0.343	1.072	0	-0.326705	0.877169	2	12.395	4.535	0	0.558318	0.268967	2	0	0	0	n/a	n/a	n/a	0.885023	0.115806	2.93998	7.67402	1.36418	0.17251	no	#VALUE!	-0.37564	#VALUE!	#VALUE!	#VALUE!	n/a	n/a
R11 - C2 : 11	YDL121C		unknown	329.112	456.914	114.862	2.51351	0.0964774	3	981.604	615.594	222.182	2.60826	0.0939599	3	109.915	402.491	396.133	2.36243	0.118948	3	0.0947511	2.56088	0.314756	1.2438	1.21863	0.222986	no	-0.151076	2.4135	-0.501865	0.706193	-1.15514	0.248034	no
R11 - C2 : 12	YDL198C	YHM1	transport, mitochondrial genome maintenance	13.019	22.971	2.56	1.06239	0.206871	3	70.168	32.181	12.208	1.37907	0.133733	3	7.14	17.86	21.554	1.09425	0.209373	3	0.316685	1.22073	1.052	2.07341	2.22672	0.0259663	no	0.0318605	1.05385	0.105838	1.07612	0.475449	0.634467	no
R11 - C2 : 13	YDL147W	RPN5	ubiquitin-dependent protein catabolism	57.65	181.68	60.17	2.23043	0.10324	2	242.917	213.755	72.42	2.09069	0.0997536	3	30.235	122.097	141.335	1.8537	0.134806	3	-0.139743	2.16056	-0.464216	0.724865	-1.50285	0.132877	no	-0.376731	2.0176	-1.25147	0.420019	-3.07188	0.00212719	yes
R11 - C2 : 15	YDL154W	MSH5	meiotic recombination	4.91	23.133	6.698	1.06147	0.207244	3	31.253	69.559	25.308	1.63369	0.112257	2	2.99	5.445	34.465	0.864228	0.256874	3	0.572211	1.34758	1.90084	3.73431	3.98508	6.7456e-05	yes	-0.197247	0.938384	-0.655239	0.63497	-0.778315	0.436383	no
R11 - C2 : 16	YBR234C	ARC40	actin filament organization	169.312	260.23	84.612	2.29155	0.101514	3	437.912	287.488	101.64	2.26797	0.0966812	3	61.712	191.791	186.626	2.0626	0.127795	3	-0.0235792	2.27976	-0.0783282	0.947155	-0.291328	0.770801	no	-0.228945	2.15261	-0.760539	0.590276	-1.91038	0.0560839	no
R11 - C2 : 2	YCL046W		unknown	305.021	509.904	149.768	2.5568	0.0957381	3	1181.79	474.732	154.999	2.54538	0.0941327	3	184.107	1053.37	1551.65	2.91043	0.10751	2	-0.0114165	2.55109	-0.0379249	0.974055	-0.147278	0.882913	no	0.353629	2.70915	1.17473	2.25751	4.28295	1.84428e-05	yes
R11 - C2 : 3	YBL091C	MAP2	proteolysis and peptidolysis	112.673	133.918	40.735	2.0306	0.109783	3	266.388	195.679	45.865	2.02512	0.101152	3	35.795	108.208	129.184	1.84764	0.135018	3	-0.00547262	2.02786	-0.0181797	0.987478	-0.0634977	0.94937	no	-0.182955	1.91465	-0.607763	0.656213	-1.33394	0.182222	no
R11 - C2 : 4	YBL055C		unknown	9.491	15.882	3.297	0.999834	0.233168	3	37.685	32.358	1.361	1.22648	0.153901	2	0	10.577	33.666	1.07952	0.212219	2	0.226647	1.11316	0.752905	1.68518	1.30931	0.190431	no	0.0796848	1.01521	0.264707	1.20139	0.638005	0.52347	no
R11 - C2 : 5	YIL146C	ECM37	cell wall organization and biogenesis	2.967	11.455	0.633	0.545294	0.445376	3	22.386	17.094	0.516	0.664101	0.249233	3	0	0	7.013	n/a	n/a	n/a	0.118807	0.604698	0.394669	1.31464	0.403199	0.686802	no	#VALUE!	0.49636	#VALUE!	#VALUE!	#VALUE!	n/a	n/a
R11 - C2 : 6	YIL095W	PRK1	actin cortical patch assembly, actin filament organization, cytokinesis, protein amino acid phosphorylation	11.269	17.157	2.199	0.977239	0.242976	3	36.037	31.388	5.789	1.17098	0.162126	3	3.663	9.4	6.825	0.738235	0.284963	3	0.193744	1.07411	0.643604	1.56223	1.14883	0.250625	no	-0.239004	0.83327	-0.793955	0.576761	-0.879096	0.379349	no
R11 - C2 : 7	YMR183C	SSO2	Golgi to plasma membrane transport, nonselective vesicle fusion	212.159	301.627	65.662	2.30887	0.10105	3	524.323	411.206	91.557	2.33073	0.0958557	3	69.95	279.711	289.196	2.19878	0.123584	3	0.0218575	2.3198	0.0726091	1.05162	0.271811	0.785767	no	-0.110095	2.22936	-0.365727	0.776077	-0.663588	0.506954	no
R11 - C2 : 8	YJL058C	BIT1	unknown	0	2.467	0	n/a	n/a	n/a	10.421	1.609	0	0.295638	0.319127	2	0.003	0	0	n/a	n/a	n/a	#VALUE!	0.295638	#VALUE!	#VALUE!	#VALUE!	n/a	n/a	#VALUE!	#DIV/0!	#VALUE!	#VALUE!	#VALUE!	n/a	n/a
R11 - C2 : 9	YJL198W	PHO90	phosphate transport	7.154	18.867	6.707	1.08665	0.19709	3	37.563	22.837	6.193	1.14071	0.166772	3	6.269	23.235	83.515	1.30958	0.172356	3	0.0540629	1.11368	0.179593	1.13256	0.36269	0.716836	no	0.222932	1.17365	0.740565	1.67083	1.7985	0.0720985	no
R11 - C20 : 1	YHR147C	MRPL6	protein biosynthesis	116.649	97.649	20.544	1.8908	0.114943	3	129.322	105.252	31	1.77403	0.107689	3	46.405	75.981	81.223	1.76686	0.137896	3	-0.116767	1.83242	-0.387892	0.764246	-1.28404	0.199127	no	-0.123938	1.80436	-0.411713	0.75173	-0.723655	0.469278	no
R11 - C20 : 10	YPL090C	RPS6A	protein biosynthesis	1677.16	1313.78	297.474	3.0399	0.0934906	3	1954.1	1536.2	280.847	2.87423	0.0949135	3	1126.79	1814.21	2713.32	3.19589	0.104528	3	-0.165671	2.95707	-0.550347	0.682856	-2.15387	0.0312504	no	0.155986	3.09343	0.518176	1.43214	2.53094	0.0113757	no
R11 - C20 : 11	YPL200W	CSM4	meiotic chromosome segregation	123.118	69.013	14.129	1.79418	0.117809	3	150.951	101.437	31.436	1.7931	0.107131	3	41.869	65.095	68.667	1.70528	0.140144	3	-0.00107861	1.79364	-0.00358306	0.997519	-0.0117323	0.990639	no	-0.0889014	1.72526	-0.295324	0.814889	-0.378107	0.705351	no
R11 - C20 : 12	YOR342C		unknown	125.264	84.369	19.47	1.87218	0.11556	3	151.974	147.929	21.164	1.79142	0.10718	3	57.821	106.185	253.345	2.01183	0.12944	3	-0.0807621	1.8318	-0.268286	0.830305	-0.88752	0.374799	no	0.139652	1.91754	0.463916	1.37928	1.88246	0.0597739	no
R11 - C20 : 13	YOR301W	RAX1	bud site selection	37.266	6.962	1.302	0.943941	0.257671	3	36.239	7.252	2.205	0.819959	0.22086	3	7.828	10.261	11.955	0.942009	0.240166	3	-0.123982	0.88195	-0.41186	0.751654	-0.632768	0.526885	no	-0.00193208	0.918508	-0.00641822	0.995561	0.231121	0.817221	no
R11 - C20 : 14	YPL274W	SAM3	S-adenosylmethionine transport	87.102	62.834	13.046	1.71896	0.119483	3	108.724	118.226	20.256	1.70414	0.10981	3	35.451	51.433	125.18	1.73401	0.13909	3	-0.0148132	1.71155	-0.0492085	0.966466	-0.158106	0.874373	no	0.0150589	1.70202	0.0500244	1.03528	0.604481	0.545524	no
R11 - C20 : 2	YHR182C-A		unknown	0	1.253	2.809	0.48434	0.475055	2	1.647	17.864	1.619	0.458251	0.287908	3	0.442	3.342	1.345	0.0472628	0.451151	3	-0.0260885	0.471295	-0.0866643	0.941698	-0.0696081	0.944506	no	-0.437077	0.241334	-1.45194	0.36553	-0.913126	0.361176	no
R11 - C20 : 3	YGR154C		unknown	7.107	4.233	1.318	0.633805	0.40257	3	5.077	8.086	2.162	0.548344	0.270844	3	6.428	13.259	8.039	0.893142	0.250599	3	-0.0854617	0.591074	-0.283898	0.821369	-0.305078	0.760307	no	0.259337	0.739006	0.861498	1.81692	1.12599	0.260169	no
R11 - C20 : 4	YGR263C		unknown	11.187	13.359	2.497	0.958357	0.251277	3	19.246	27.345	5.38	1.04961	0.18133	3	10.268	10.145	7.441	0.911002	0.24676	3	0.0912543	1.00398	0.30314	1.23383	0.510073	0.61	no	-0.0473551	0.910213	-0.15731	0.896695	0.00776671	0.993803	no
R11 - C20 : 5	YKL090W	CUE2	unknown	18.83	8.474	4.097	1.03952	0.216319	3	30.496	24.375	4.431	1.07151	0.177759	3	7.872	14.369	26.576	1.10721	0.206895	3	0.0319843	1.05552	0.10625	1.07643	0.197861	0.843153	no	0.0676893	1.0489	0.224859	1.16866	0.674831	0.499783	no
R11 - C20 : 6	YHR149C		unknown	51.683	9.442	3.639	0.979111	0.242159	2	37.526	13.407	2.457	0.929634	0.201565	3	9.639	20.973	26.154	1.18896	0.191926	3	-0.0494769	0.954373	-0.164359	0.892325	-0.238979	0.811122	no	0.209845	1.05957	0.697089	1.62123	1.26879	0.204518	no
R11 - C20 : 7	YKR094C	RPL40B	protein biosynthesis, ubiquitin-dependent protein catabolism	4305.28	2974.18	654.283	3.40877	0.0992449	3	5596.86	2983.34	673.601	3.24929	0.100677	3	3213.69	5246.38	4085.39	3.56058	0.10408	3	-0.159472	3.32903	-0.529755	0.692673	-1.95384	0.0507203	no	0.151812	3.46021	0.504308	1.41844	2.41774	0.0156173	no
R11 - C20 : 8	YMR115W		unknown	261.232	172.607	44.922	2.20324	0.104052	3	265.719	219.417	53.128	2.06262	0.100336	3	107.467	133.788	144.991	2.05422	0.128063	3	-0.14062	2.13293	-0.467129	0.723403	-1.68498	0.0919924	no	-0.149013	2.10426	-0.495011	0.709556	-1.05051	0.293482	no
R11 - C20 : 9	YML099C	ARG81	arginine metabolism, negative regulation of calcium ion dependent exocytosis	25.441	9.764	3.996	1.09998	0.191834	3	18.245	30.086	5.127	1.04874	0.181474	3	9.169	13.442	36.369	1.16505	0.196179	3	-0.0512491	1.07436	-0.170246	0.888691	-0.336146	0.736761	no	0.0650671	1.10805	0.216148	1.16163	0.719635	0.471749	no
R11 - C21 : 1	YHR173C		unknown	1.224	7.354	2.895	0.57304	0.431916	3	7.698	6.614	1.555	0.531802	0.273963	3	5.053	9.538	11.861	0.866922	0.256286	3	-0.0412376	0.552421	-0.136988	0.909416	-0.139646	0.88894	no	0.293882	0.695514	0.976255	1.96735	1.18228	0.237095	no
R11 - C21 : 10	YPL055C	LGE1	histone methylation, histone ubiquitination, meiosis, protein monoubiquitination, regulation of cell size	174.75	129.248	25.626	2.0219	0.110097	3	215.595	188.419	32.891	1.94089	0.103144	3	60.888	68.562	76.104	1.78189	0.137354	3	-0.0810043	1.98139	-0.269091	0.829842	-0.929999	0.352372	no	-0.240009	1.87742	-0.797293	0.575428	-1.88005	0.0601008	no
R11 - C21 : 11	YPR053C		unknown	301.522	173.06	44.737	2.22378	0.103436	3	377.869	250.804	106.837	2.23408	0.0971853	3	128.015	166.736	259.922	2.19592	0.123669	3	0.0102944	2.22893	0.0341973	1.02399	0.125629	0.900026	no	-0.0278593	2.18539	-0.0925465	0.937866	0.226413	0.82088	no
R11 - C21 : 12	YPL157W	TGS1	snRNA capping	12.36	2.715	1.263	0.643452	0.39793	3	4.511	6.864	0	0.428831	0.293519	2	1.24	4.382	17.94	0.610851	0.314346	3	-0.214622	0.536142	-0.712958	0.610068	-0.693197	0.488186	no	-0.0326012	0.602685	-0.108299	0.927681	0.0557863	0.955512	no
R11 - C21 : 13	YPL168W		unknown	212.911	173.971	36.162	2.14336	0.10593	3	244.662	257.291	48.014	2.05906	0.100411	3	89.019	114.555	100.646	1.95164	0.131441	3	-0.0843	2.10121	-0.280039	0.823569	-1.00037	0.317129	no	-0.191721	2.02304	-0.636883	0.643101	-1.46502	0.142916	no
R11 - C21 : 14	YPL169C	MEX67	mRNA-nucleus export	247.656	214.864	47.316	2.23473	0.103115	3	326.852	281.591	55.389	2.13474	0.0988913	3	104.367	178.503	314.406	2.20378	0.123435	3	-0.0999862	2.18474	-0.332147	0.794353	-1.21215	0.225454	no	-0.0309498	2.19479	-0.102813	0.931215	0.193674	0.846431	no
R11 - C21 : 15	YPL195W	APL5	Golgi to vacuole transport	15.898	9.967	1.982	0.933392	0.262379	3	16.975	1.731	1.06	0.396749	0.299658	3	6.876	7.557	8.635	0.831862	0.26398	3	-0.536643	0.665071	-1.78269	0.290641	-2.33369	0.019612	no	-0.101531	0.85816	-0.337277	0.791534	-0.244763	0.80664	no
R11 - C21 : 16	YMR225C	MRPL44	protein biosynthesis	87.352	63.473	18.222	1.76921	0.118417	3	137.918	70.591	26.014	1.70014	0.109935	3	68.403	69.817	76.075	1.80131	0.136659	3	-0.0690707	1.73467	-0.229448	0.852961	-0.740397	0.459059	no	0.0320973	1.76079	0.106625	1.07671	0.776164	0.437652	no
R11 - C21 : 2	YEL066W	HPA3	histone acetylation	32.833	39.895	11.506	1.49377	0.121762	3	46.626	56.293	9.076	1.35794	0.136273	3	5.821	22.517	45.839	1.20746	0.188711	3	-0.135836	1.42586	-0.451237	0.731415	-1.28744	0.197942	no	-0.286313	1.32615	-0.951111	0.517234	-1.83073	0.0671415	no
R11 - C21 : 3	YHL025W	SNF6	chromatin modeling	47.503	41.576	9.198	1.52081	0.121699	3	78.811	73.223	14.815	1.54292	0.117705	3	20.06	44.857	36.535	1.4535	0.154345	3	0.0221157	1.53187	0.0734669	1.05224	0.226248	0.821008	no	-0.0673051	1.46269	-0.223583	0.856436	-0.161886	0.871396	no
R11 - C21 : 4	YHR011W	DIA4	pseudohyphal growth , aerobic respiration, invasive growth	22.579	14.03	2.634	1.07485	0.201814	3	26.569	19.588	2.706	0.948509	0.198314	3	8.73	12.694	12.794	0.998419	0.228426	3	-0.126339	1.01168	-0.419689	0.747586	-0.773388	0.439293	no	-0.0764292	1.01217	-0.253892	0.838631	-0.156238	0.875845	no
R11 - C21 : 5	YKL059C	MPE1	mRNA cleavage, mRNA polyadenylation	39.864	29.684	5.27	1.36603	0.122325	3	52.185	46.173	7.1	1.31001	0.142357	3	10.163	17.978	26.256	1.17488	0.194418	3	-0.0560178	1.33802	-0.186087	0.878986	-0.516938	0.6052	no	-0.19115	1.24598	-0.634987	0.643947	-1.07238	0.283548	no
R11 - C21 : 6	YHR182W		unknown	17.416	14.017	3.97	1.09652	0.193191	3	25.082	37.966	5.793	1.14616	0.165928	3	2.947	11.206	29.397	0.94359	0.239832	3	0.049645	1.12134	0.164917	1.1211	0.337649	0.735628	no	-0.15293	0.995588	-0.508021	0.703186	-0.584889	0.558623	no
R11 - C21 : 7	YKR030W	GMH1	unknown	49.797	46.15	5.868	1.47768	0.121773	3	81.114	66.498	13.489	1.51957	0.11954	3	24.573	42.858	48.736	1.51799	0.148698	3	0.0418959	1.49862	0.139175	1.10128	0.425253	0.670652	no	0.0403155	1.47337	0.133925	1.09727	0.804304	0.421221	no
R11 - C21 : 8	YMR199W	CLN1	regulation of CDK activity	48.508	26.246	4.924	1.36679	0.122281	3	58.367	37.124	3.459	1.19054	0.159183	3	34.875	61.104	99.395	1.7232	0.139485	3	-0.176251	1.27866	-0.585494	0.666421	-1.52084	0.128301	no	0.356408	1.52052	1.18396	2.272	3.78484	0.000153808	yes
R11 - C22 : 1	YHR175W	CTR2	copper ion import, intracellular copper ion transport	57.747	29.568	5.36	1.42156	0.12165	3	59.726	58.116	9.901	1.41099	0.13008	3	18.231	40.019	59.549	1.49386	0.150613	3	-0.0105699	1.41628	-0.0351123	0.975956	-0.102794	0.918127	no	0.0723022	1.43324	0.240183	1.18114	1.08462	0.278091	no
R11 - C22 : 10	YPL054W	LEE1	unknown	27.306	23.405	5.237	1.27594	0.135348	3	42.172	36.54	6.086	1.22299	0.154407	3	11.692	9.83	13.158	1.00776	0.226517	3	-0.0529521	1.24946	-0.175903	0.885213	-0.446674	0.65511	no	-0.268182	1.11738	-0.890881	0.539285	-1.43913	0.150114	no
R11 - C22 : 11	YPR064W		unknown	437.642	286.332	62.802	2.39971	0.0988078	3	554.719	434.817	154.976	2.42316	0.0949017	3	193.353	204.213	265.774	2.28819	0.12099	3	0.02345	2.41143	0.0778993	1.05548	0.296469	0.766872	no	-0.111515	2.31948	-0.370444	0.773544	-0.693889	0.487752	no
R11 - C22 : 12	YPR011C		transport	25.662	11.82	3.014	1.08807	0.196524	3	27.28	25.405	4.229	1.05461	0.180511	3	6.255	11.561	17.811	0.984516	0.231287	3	-0.0334605	1.07134	-0.111153	0.925848	-0.217188	0.828062	no	-0.103556	1.01183	-0.344006	0.78785	-0.311717	0.755255	no
R11 - C22 : 13	YPL145C	KES1	steroid biosynthesis, vesicle-mediated transport	19.264	12.059	2.347	1.01325	0.227417	3	11.611	12.075	3.332	0.788765	0.226459	3	16.265	19.124	16.557	1.18515	0.192596	3	-0.22448	0.901005	-0.745707	0.596375	-1.21148	0.225712	no	0.171905	1.07473	0.571056	1.48561	1.28352	0.19931	no
R11 - C22 : 14	YPL119C	DBP1	mRNA processing	180.772	155.52	35.009	2.09875	0.107406	3	214.87	255.874	52.933	2.05359	0.100528	3	45.104	66.525	92.7	1.76264	0.138049	3	-0.0451668	2.07617	-0.150041	0.901225	-0.531778	0.59488	no	-0.336115	1.90623	-1.11655	0.461195	-2.84382	0.00445765	no
R11 - C22 : 15	YPL150W		unknown	57.443	38.736	9.424	1.54158	0.121612	3	45.588	78.651	26.475	1.55807	0.116606	3	16.778	14.034	27.597	1.21881	0.186775	3	0.0164907	1.54983	0.0547808	1.0387	0.169529	0.86538	no	-0.322777	1.35573	-1.07224	0.475579	-2.12812	0.0333268	no
R11 - C22 : 16	YMR230W	RPS10B	protein biosynthesis	308.991	115.277	30.24	1.98225	0.111554	2	203.715	113.229	25.725	1.82339	0.106265	3	201.587	208.38	132.549	2.38525	0.118341	2	-0.15886	1.90282	-0.527723	0.693649	-1.58969	0.111904	no	0.403001	2.15928	1.33874	2.5293	3.92996	8.49617e-05	yes
R11 - C22 : 2	YEL059W		unknown	0	2.193	0	n/a	n/a	n/a	0	0	0.053	n/a	n/a	n/a	1.815	2.129	0	0.367118	0.372472	2	#VALUE!	#DIV/0!	#VALUE!	#VALUE!	#VALUE!	n/a	n/a	#VALUE!	0.367118	#VALUE!	#VALUE!	#VALUE!	n/a	n/a
R11 - C22 : 3	YHL009C	YAP3	regulation of transcription from Pol II promoter	13.138	13.663	6.754	1.12893	0.180762	3	18.397	43.302	9.223	1.18765	0.159614	3	5.192	12.932	32.501	1.06084	0.215873	3	0.0587197	1.15829	0.195063	1.14477	0.421759	0.673201	no	-0.0680893	1.07042	-0.226188	0.854891	-0.117834	0.906199	no
R11 - C22 : 4	YHR033W		unknown	0	0.828	2.098	0.331006	0.550248	2	0	7.383	0	n/a	n/a	n/a	1.504	0.336	14.921	0.240341	0.403404	3	#VALUE!	0.331006	#VALUE!	#VALUE!	#VALUE!	n/a	n/a	-0.0906654	0.261206	-0.301184	0.811586	-0.0920269	0.926677	no
R11 - C22 : 5	YKL047W		unknown	48.116	23.719	6.481	1.39073	0.12156	3	32.861	38.727	7.625	1.22792	0.153692	3	20.319	25.182	41.532	1.39034	0.161412	3	-0.162808	1.30933	-0.540838	0.687372	-1.43907	0.150131	no	-0.000393683	1.36607	-0.00130779	0.999094	0.416077	0.677353	no
R11 - C22 : 6	YHR184W	SSP1	spore wall assembly (sensu Saccharomyces), protein complex assembly	7.963	9.903	4.213	0.941534	0.258744	3	11.972	19.51	4.863	0.917387	0.203686	3	4.53	6.686	14.607	0.829821	0.26443	3	-0.0241461	0.929461	-0.0802116	0.945919	-0.127005	0.898936	no	-0.111713	0.86121	-0.371101	0.773192	-0.293909	0.768827	no
R11 - C22 : 7	YKR025W	RPC37	transcription from Pol III promoter	257.709	190.833	37.019	2.18779	0.104525	3	272.266	320.896	53.093	2.12108	0.099152	3	87.485	152.865	295.34	2.14673	0.125157	3	-0.0667148	2.15443	-0.221622	0.857601	-0.802057	0.42252	no	-0.0410575	2.1428	-0.13639	0.909793	0.0836681	0.93332	no
R11 - C22 : 8	YMR215W	GAS3	unknown	56.398	48.482	14.369	1.63248	0.120833	3	57.547	70.548	20.293	1.53756	0.118112	3	32.449	60.546	86.303	1.69098	0.140673	3	-0.0949162	1.58502	-0.315305	0.803681	-0.97295	0.330578	no	0.0585045	1.63726	0.194348	1.14421	1.00348	0.315629	no
R11 - C22 : 9	YMR049C	ERB1	rRNA processing	363.025	208.35	73.613	2.34962	0.100004	3	206.75	214.734	53.472	2.0241	0.101175	3	135.793	174.568	683.145	2.351	0.119255	3	-0.325514	2.18686	-1.08134	0.472591	-3.96329	7.3924e-05	yes	0.00138061	2.32584	0.00458628	1.00318	0.559948	0.575515	no
R11 - C23 : 1	YHR213W		unknown	0	0	0	n/a	n/a	n/a	0	0.677	0	n/a	n/a	n/a	0	0	0	n/a	n/a	n/a	#VALUE!	#DIV/0!	#VALUE!	#VALUE!	#VALUE!	n/a	n/a	#VALUE!	#DIV/0!	#VALUE!	#VALUE!	#VALUE!	n/a	n/a
R11 - C23 : 10	YPL011C	TAF3	G1-specific transcription in mitotic cell cycle, transcription initiation from Pol II promoter	163.484	89.293	17.85	1.90637	0.114402	3	150.802	131.326	26.717	1.80679	0.106737	3	72.938	67.271	98.005	1.84189	0.13522	3	-0.0995723	1.85658	-0.330772	0.795111	-1.10227	0.270344	no	-0.0644765	1.84966	-0.214186	0.862032	-0.151984	0.8792	no
R11 - C23 : 11	YPR168W	NUT2	transcription from Pol II promoter	180.964	100.555	23.132	1.97579	0.111796	3	178.397	135.01	48.607	1.92176	0.103626	3	66.608	81.954	91.12	1.84678	0.135048	3	-0.0540295	1.94878	-0.179482	0.88302	-0.613911	0.539274	no	-0.129009	1.88682	-0.428559	0.743004	-0.791098	0.428887	no
R11 - C23 : 12	YPR139C	VPS66	protein-vacuolar targeting	142.992	92.003	20.271	1.90972	0.114283	3	158.586	164.508	36.217	1.89073	0.104429	3	80.249	105.709	114.671	1.94388	0.131702	3	-0.0189854	1.90023	-0.0630681	0.957226	-0.212414	0.831784	no	0.0341626	1.90233	0.113486	1.08184	0.825402	0.409143	no
R11 - C23 : 13	YPR163C	TIF3	translational initiation	1019.69	542.035	124.771	2.71392	0.093775	3	741.712	585.05	108.361	2.45638	0.0946366	3	419.904	550.784	965.676	2.73087	0.110489	3	-0.257546	2.58515	-0.85555	0.552654	-3.34826	0.000813215	yes	0.0169418	2.69793	0.0562796	1.03978	0.787342	0.431082	no
R11 - C23 : 14	YPR083W		mitochondrion organization and biogenesis	111.501	83.358	13.478	1.80034	0.11765	3	132.046	141.075	24.711	1.78663	0.107319	3	39.536	54.147	87.78	1.70587	0.140123	3	-0.0137058	1.79349	-0.0455298	0.968934	-0.149073	0.881496	no	-0.0944724	1.72864	-0.313831	0.804503	-0.431091	0.666402	no
R11 - C23 : 16	YMR306C-A		unknown	0	0	0	n/a	n/a	n/a	0	0	0.494	n/a	n/a	n/a	0	0	0	n/a	n/a	n/a	#VALUE!	#DIV/0!	#VALUE!	#VALUE!	#VALUE!	n/a	n/a	#VALUE!	#DIV/0!	#VALUE!	#VALUE!	#VALUE!	n/a	n/a
R11 - C23 : 2	YEL035C	UTR5	unknown	0	0.248	0	n/a	n/a	n/a	0	0.975	0.791	-0.0455296	0.385866	2	0	0.712	0	n/a	n/a	n/a	#VALUE!	-0.0455296	#VALUE!	#VALUE!	#VALUE!	n/a	n/a	#VALUE!	#DIV/0!	#VALUE!	#VALUE!	#VALUE!	n/a	n/a
R11 - C23 : 3	YHR101C	BIG1	cell wall biosynthesis (sensu Fungi)	8.662	11.783	1.626	0.841053	0.304463	3	17.603	15.094	3.18	0.874551	0.211174	3	6.585	16.938	12.584	0.996958	0.228725	3	0.0334973	0.857802	0.111276	1.08018	0.156584	0.875573	no	0.155904	0.894539	0.517904	1.43187	0.931686	0.351499	no
R11 - C23 : 4	YHR169W	DBP8	35S primary transcript processing	28.863	13.69	3.391	1.14341	0.175419	3	13.845	15.498	1.548	0.739391	0.235407	3	18.797	21.186	89.957	1.46594	0.153127	3	-0.404022	0.941402	-1.34213	0.394438	-2.38364	0.0171423	no	0.322524	1.28021	1.0714	2.10147	2.76307	0.00572605	no
R11 - C23 : 5	YKL021C	MAK11	ribosomal large subunit biogenesis, virus-host interaction	78.904	32.01	5.361	1.32835	0.125956	2	34.843	18.836	8.174	1.14212	0.166553	3	28.88	26.013	69.11	1.51966	0.148575	3	-0.18623	1.23524	-0.618641	0.651284	-1.42085	0.15536	no	0.191301	1.39954	0.635489	1.55346	1.94279	0.052042	no
R11 - C23 : 6	YHR205W	SCH9	cell aging (sensu Saccharomyces), protein amino acid phosphorylation, regulation of cell size	69.516	27.516	6.768	1.47177	0.121771	3	59.617	49.311	12.243	1.41768	0.129344	3	20.116	28.572	58.718	1.4573	0.153967	3	-0.0540868	1.44472	-0.179672	0.882904	-0.527346	0.597954	no	-0.0144685	1.44006	-0.0480632	0.967234	0.304107	0.761046	no
R11 - C23 : 7	YKL180W	RPL17A	protein biosynthesis	3920.77	1938.6	356.73	3.131	0.0943339	2	3221.62	1814.32	403.786	3.02326	0.0966133	3	2388.02	2439.28	2634.94	3.20776	0.104453	2	-0.107745	3.07713	-0.35792	0.780289	-1.23911	0.215304	no	0.0767552	3.14491	0.254975	1.19332	1.26293	0.206614	no
R11 - C23 : 8	YMR290C	HAS1	unknown	291.432	137.867	33.733	2.14507	0.105874	3	134.14	91.651	30.495	1.75692	0.108197	3	130.001	160.124	241.218	2.18148	0.124101	3	-0.388153	1.951	-1.28942	0.409116	-4.44115	8.94787e-06	yes	0.0364106	2.13881	0.120953	1.08745	0.906175	0.364843	no
R11 - C24 : 1	YHR214W		unknown	37.444	24.864	6.12	1.35296	0.123264	3	31.692	23.22	5.266	1.09504	0.17397	3	21.943	30.311	27.368	1.36793	0.164248	3	-0.257915	1.224	-0.856773	0.552186	-2.09519	0.0361538	no	0.0149687	1.33597	0.049725	1.03507	0.53898	0.589901	no
R11 - C24 : 10	YPL004C	LSP1	unknown	37.789	9.865	5.639	1.20861	0.153384	3	8.516	56.064	8.332	1.3456	0.137797	2	4.348	3.348	9.422	0.660285	0.302844	3	0.136986	1.2771	0.455059	1.37084	1.0404	0.298155	no	-0.548325	0.90998	-1.8215	0.282927	-2.54799	0.0108346	no
R11 - C24 : 11	YPR193C	HPA2	histone acetylation	346.913	214.022	47.036	2.28209	0.101772	3	337.648	306.47	100.462	2.2379	0.0971265	3	158.975	150.126	206.738	2.17895	0.124178	3	-0.0441957	2.25999	-0.146815	0.903242	-0.544134	0.58635	no	-0.103144	2.20605	-0.342638	0.788598	-0.584814	0.558673	no
R11 - C24 : 12	YPR147C		unknown	3.629	0.27	1.249	0.130293	0.649462	3	0	5.494	0	n/a	n/a	n/a	0	0	5.532	n/a	n/a	n/a	#VALUE!	0.130293	#VALUE!	#VALUE!	#VALUE!	n/a	n/a	#VALUE!	0.0813586	#VALUE!	#VALUE!	#VALUE!	n/a	n/a
R11 - C24 : 14	YPR155C	NCA2	aerobic respiration, mRNA metabolism	73.104	39.97	8.586	1.56754	0.121455	3	62.528	77.025	12.235	1.48905	0.122182	3	25.938	31.391	56.484	1.5021	0.149932	3	-0.0784959	1.5283	-0.260758	0.83465	-0.789182	0.430006	no	-0.0654425	1.51036	-0.217395	0.860117	-0.148186	0.882196	no
R11 - C24 : 15	YPR160W	GPH1	glycogen catabolism	0	0	0	n/a	n/a	n/a	0	0	0	n/a	n/a	n/a	0	0	0	n/a	n/a	n/a	#VALUE!	#DIV/0!	#VALUE!	#VALUE!	#VALUE!	n/a	n/a	#VALUE!	#DIV/0!	#VALUE!	#VALUE!	#VALUE!	n/a	n/a
R11 - C24 : 16	YMR316C-A		unknown	137.622	46.445	5.118	1.39911	0.121526	2	89.64	48.209	7.361	1.3998	0.131335	3	56.872	39.089	14.809	1.74707	0.138614	2	0.00069245	1.39945	0.00230027	1.0016	0.00604215	0.995179	no	0.347961	1.54862	1.1559	2.22823	3.04484	0.002328	yes
R11 - C24 : 2	YEL034W	HYP2	translational initiation	939.456	478.241	104.232	2.6579	0.0943428	3	573.057	437.454	111.993	2.38172	0.0952904	3	382.45	548.191	1288.85	2.75845	0.109979	3	-0.276178	2.51981	-0.917444	0.529446	-3.56735	0.000360613	yes	0.100552	2.68371	0.334027	1.26053	1.78688	0.0739575	no
R11 - C24 : 3	YHR106W	TRR2	response to oxidative stress	18.874	5.054	2.822	0.911074	0.272416	3	5.204	9.499	0.05	0.530413	0.274225	2	1.454	6.114	22.611	0.715616	0.290116	3	-0.380661	0.720744	-1.26453	0.416236	-1.52464	0.127349	no	-0.195458	0.788878	-0.649299	0.63759	-0.637709	0.523663	no
R11 - C24 : 4	YHR174W	ENO2	glycolysis, gluconeogenesis	1287.4	674.701	333.866	2.92185	0.092994	3	716.456	1614.98	321.277	2.75569	0.0941532	3	341.559	842.341	2943	2.92379	0.107321	3	-0.166164	2.83877	-0.551984	0.682081	-2.1748	0.0296448	no	0.00193941	2.89836	0.0064426	1.00448	0.620507	0.534924	no
R11 - C24 : 5	YKL008C	LAC1	aging, ceramide biosynthesis	53.166	25.09	6.646	1.41695	0.121617	3	58.607	52.652	5.535	1.30977	0.142388	3	20.283	31.894	63.144	1.48494	0.151383	3	-0.107182	1.36336	-0.356049	0.781301	-0.991388	0.321496	no	0.0679833	1.42648	0.225835	1.16945	1.04286	0.297012	no
R11 - C24 : 6	YHR206W	SKN7	response to osmotic stress, response to oxidative stress, transcription	24.775	19.659	4.818	1.22454	0.148614	3	17.752	31.33	4.271	1.02419	0.185527	3	7.063	17.741	77.735	1.27741	0.177235	3	-0.200345	1.12436	-0.665533	0.630456	-1.45979	0.144347	no	0.0528712	1.2265	0.175634	1.12946	0.762363	0.445844	no
R11 - C24 : 7	YKL206C		unknown	81.595	43.862	8.867	1.60156	0.121171	3	70.775	60.585	5.386	1.35345	0.136824	3	36.544	34.161	45.242	1.53184	0.14771	3	-0.248116	1.47751	-0.824225	0.564786	-2.35138	0.0187039	no	-0.0697229	1.54224	-0.231615	0.851681	-0.188467	0.850511	no
R11 - C24 : 8	YMR297W	PRC1	vacuolar protein catabolism	6.735	0.698	5.661	0.576084	0.430442	3	0	23.193	2.942	0.92788	0.201868	2	0	2.629	20.142	0.665688	0.301594	2	0.351796	0.751982	1.16864	2.248	1.22751	0.21963	no	0.0896044	0.596419	0.297659	1.22915	0.423052	0.672257	no
R11 - C24 : 9	YMR257C	PET111	protein synthesis	0	0	0	n/a	n/a	n/a	0	2.94	0	n/a	n/a	n/a	0	0	4.091	n/a	n/a	n/a	#VALUE!	#DIV/0!	#VALUE!	#VALUE!	#VALUE!	n/a	n/a	#VALUE!	#DIV/0!	#VALUE!	#VALUE!	#VALUE!	n/a	n/a
R11 - C3 : 1	YFL034C-B	MOB2	establishment and/or maintenance of cell polarity (sensu Saccharomyces), exit from mitosis, protein amino acid phosphorylation	207.612	224.376	51.515	2.22778	0.103319	3	358.596	178.944	53.615	2.07781	0.100017	3	65.269	135.012	136.19	1.97429	0.130682	3	-0.149962	2.1528	-0.498162	0.708008	-1.80628	0.0708749	no	-0.253489	2.07656	-0.842072	0.557842	-2.12676	0.0334398	no
R11 - C3 : 10	YNL304W	YPT11	mitochondrion inheritance	8.576	0.953	0	0.346739	0.542504	2	8.549	7.305	0	0.581174	0.264676	2	0	0	0	n/a	n/a	n/a	0.234434	0.463956	0.778774	1.71567	0.549248	0.582835	no	#VALUE!	0.297805	#VALUE!	#VALUE!	#VALUE!	n/a	n/a
R11 - C3 : 11	YDR095C		unknown	82.199	105.179	30.233	1.90681	0.114386	3	229.018	186.39	65.586	2.04798	0.100649	3	29.066	93.016	109.939	1.77224	0.137702	3	0.141165	1.9774	0.46894	1.38409	1.60475	0.108548	no	-0.13457	1.81506	-0.447033	0.73355	-0.828571	0.407347	no
R11 - C3 : 12	YDL082W	RPL13A	protein biosynthesis	1869.57	1910.01	555.308	3.20016	0.0952352	3	3575.02	3256.97	777.392	3.21786	0.100011	3	1003.2	2885.89	4542.08	3.32085	0.103941	3	0.0176963	3.20901	0.0587858	1.04159	0.221946	0.824356	no	0.120693	3.23604	0.400935	1.32036	2.08411	0.0371502	no
R11 - C3 : 13	YDL066W	IDP1	glutamate biosynthesis, isocitrate metabolism	168.374	252.443	95.097	2.30326	0.101199	3	431.574	439.065	165.896	2.39808	0.0951292	3	64.673	216.086	315.728	2.16277	0.124667	3	0.0948277	2.35067	0.315011	1.24402	1.18255	0.236986	no	-0.14049	2.20854	-0.466699	0.723619	-0.987595	0.323351	no
R11 - C3 : 14	YDL013W	HEX3	DNA recombination, response to DNA damage, sporulation (sensu Saccharomyces)	61.034	78.442	19.139	1.75507	0.118738	3	114.07	112.796	24.118	1.72955	0.109025	3	29.562	70.105	88.365	1.70213	0.14026	3	-0.0255216	1.74231	-0.0847811	0.942928	-0.274225	0.783912	no	-0.0529351	1.70413	-0.175846	0.885248	-0.0377068	0.969921	no
R11 - C3 : 15	YDR074W	TPS2	carbohydrate metabolism, response to stress	214.111	899.348	245.421	2.88301	0.0929787	2	1360.81	1966.45	637.499	2.97626	0.0959898	3	101.432	666.599	385.124	2.26219	0.121729	2	0.0932566	2.92964	0.309792	1.23953	1.08453	0.278128	no	-0.620817	2.54813	-2.06231	0.239432	-5.27994	1.29223e-07	yes
R11 - C3 : 16	YDR150W	NUM1	microtubule cytoskeleton organization and biogenesis, nuclear migration (sensu Saccharomyces)	139.684	173.544	41.621	2.10234	0.107285	3	277.157	290.727	60.408	2.12805	0.0990182	3	34.632	124.256	238.555	1.95167	0.13144	3	0.0257018	2.1152	0.0853794	1.06097	0.304919	0.760428	no	-0.150671	2.00254	-0.500519	0.706852	-1.03859	0.298994	no
R11 - C3 : 2	YER039C-A		unknown	62.923	67.324	6.658	1.5845	0.121325	3	118.553	40.566	10.892	1.47201	0.123771	3	4.587	24.861	48.241	1.1947	0.190921	3	-0.112491	1.52825	-0.373686	0.771808	-1.12418	0.260938	no	-0.389796	1.36513	-1.29487	0.407572	-2.60993	0.00905598	no
R11 - C3 : 3	YBR018C	GAL7	galactose metabolism	0	0	0	n/a	n/a	n/a	0	0	0	n/a	n/a	n/a	0	0	0	n/a	n/a	n/a	#VALUE!	#DIV/0!	#VALUE!	#VALUE!	#VALUE!	n/a	n/a	#VALUE!	#DIV/0!	#VALUE!	#VALUE!	#VALUE!	n/a	n/a
R11 - C3 : 4	YBR074W		unknown	0	0	0	n/a	n/a	n/a	0	0	0	n/a	n/a	n/a	0	0	0	n/a	n/a	n/a	#VALUE!	#DIV/0!	#VALUE!	#VALUE!	#VALUE!	n/a	n/a	#VALUE!	#DIV/0!	#VALUE!	#VALUE!	#VALUE!	n/a	n/a
R11 - C3 : 5	YIR039C	YPS6	unknown	0	0	0	n/a	n/a	n/a	5.183	8.639	0.952	0.442172	0.290972	3	0	0	0	n/a	n/a	n/a	#VALUE!	0.442172	#VALUE!	#VALUE!	#VALUE!	n/a	n/a	#VALUE!	#DIV/0!	#VALUE!	#VALUE!	#VALUE!	n/a	n/a
R11 - C3 : 6	YIL067C		unknown	0	3.658	0.179	0.119137	0.654996	2	2.555	1.197	0.978	0.0575527	0.365562	3	0.265	5.881	14.969	0.403842	0.363589	3	-0.0615839	0.0883447	-0.204577	0.867793	-0.120996	0.903694	no	0.284706	0.237022	0.945772	1.92622	0.656122	0.511746	no
R11 - C3 : 7	YMR069W		unknown	0	0	0	n/a	n/a	n/a	0	0	0	n/a	n/a	n/a	0	0	0	n/a	n/a	n/a	#VALUE!	#DIV/0!	#VALUE!	#VALUE!	#VALUE!	n/a	n/a	#VALUE!	#DIV/0!	#VALUE!	#VALUE!	#VALUE!	n/a	n/a
R11 - C3 : 8	YKL140W	TGL1	lipid metabolism	18.231	18.137	0.676	0.884163	0.28464	3	35.228	68.28	5.268	1.26655	0.148226	3	7	17.915	18.226	1.06755	0.214555	3	0.382391	1.07536	1.27028	2.41208	2.06381	0.0390359	no	0.183385	0.951388	0.609192	1.5254	1.12889	0.258944	no
R11 - C3 : 9	YJL094C	KHA1	monovalent inorganic cation transport	0	0	0	n/a	n/a	n/a	2.927	10.653	0	0.430353	0.293228	2	0	0	0	n/a	n/a	n/a	#VALUE!	0.430353	#VALUE!	#VALUE!	#VALUE!	n/a	n/a	#VALUE!	#DIV/0!	#VALUE!	#VALUE!	#VALUE!	n/a	n/a
R11 - C4 : 1	YFR020W		unknown	10.526	17.921	0.94	0.85064	0.300031	3	43.012	17.369	3.99	1.05706	0.180111	3	6.489	11.139	0	1.0031	0.227467	2	0.206417	0.953848	0.685704	1.60849	1.02167	0.306936	no	0.152465	0.902405	0.506476	1.42058	0.852003	0.394212	no
R11 - C4 : 10	YNL302C	RPS19B	protein biosynthesis	840.354	902.522	181.663	2.81412	0.093135	3	1890.11	1534.15	232.509	2.84188	0.0946531	3	392.781	1334.51	2055.27	2.95866	0.106851	3	0.0277582	2.828	0.0922106	1.066	0.362063	0.717305	no	0.144542	2.86192	0.480158	1.3949	2.3642	0.0180689	no
R11 - C4 : 11	YDR100W	TVP15	unknown	326.168	321.601	87.735	2.42237	0.0983003	3	688.267	623.995	234.737	2.56678	0.0940568	3	120.752	257.803	345.302	2.29167	0.120892	3	0.144419	2.49458	0.479749	1.3945	1.83859	0.0659751	no	-0.130693	2.33255	-0.434152	0.740128	-0.908844	0.363433	no
R11 - C4 : 12	YDL052C	SLC1	sphingolipid biosynthesis	111.693	106.485	26.021	1.93127	0.11349	3	219.722	167.14	35.661	1.93799	0.103216	3	73.643	121.299	193.328	2.02697	0.128945	3	0.00672582	1.93463	0.0223427	1.01561	0.0759386	0.939468	no	0.0957055	1.95465	0.317927	1.24654	1.45844	0.14472	no
R11 - C4 : 13	YDL033C		unknown	16.308	18.31	4.2	1.13383	0.178938	3	26.013	31.082	4.748	1.09368	0.174187	3	4.599	12.131	28.425	1.01463	0.225118	3	-0.0401533	1.11376	-0.133386	0.911689	-0.278502	0.780627	no	-0.119202	1.04977	-0.395981	0.759972	-0.423226	0.67213	no
R11 - C4 : 14	YDR037W	KRS1	lysyl-tRNA aminoacylation	518.455	518.242	223.255	2.69374	0.0939623	3	1009.93	1180.68	245.095	2.72086	0.0940319	3	211.469	644.279	1347.68	2.70251	0.111032	3	0.0271266	2.7073	0.0901127	1.06445	0.353449	0.723752	no	0.0087777	2.67366	0.0291589	1.02042	0.687226	0.49194	no
R11 - C4 : 15	YDR081C	PDC2	ethanol fermentation, thiamin biosynthesis, transcription from Pol II promoter	27.685	78.423	18.204	1.78839	0.117954	2	111.473	122.207	25.755	1.74732	0.108485	3	10.398	59.358	141.73	1.59518	0.144277	3	-0.0410729	1.76786	-0.136441	0.909761	-0.393776	0.693747	no	-0.193217	1.66732	-0.641854	0.640889	-1.224	0.220951	no
R11 - C4 : 16	YDR170C	SEC7	ER to Golgi transport, intra-Golgi transport	38.151	38.125	14.175	1.53913	0.121624	3	72.573	116.509	29.393	1.6974	0.11002	3	8.789	32.392	117.25	1.45571	0.154125	3	0.158269	1.61827	0.525759	1.43969	1.6715	0.0946223	no	-0.0834258	1.47295	-0.277134	0.825229	-0.304283	0.760912	no
R11 - C4 : 2	YER074W-A		unknown	17.675	16.561	3.699	1.11257	0.186962	3	35.079	10.251	2.991	0.909488	0.205059	3	4.749	15.135	1.279	1.00188	0.227716	2	-0.203077	1.01103	-0.674608	0.626502	-1.26755	0.204958	no	-0.110681	1.03276	-0.367674	0.775031	-0.318522	0.750089	no
R11 - C4 : 3	YBR031W	RPL4A	protein biosynthesis	493.979	640.136	237.565	2.72631	0.0936697	3	1167.08	1065.01	312.072	2.76185	0.0941795	3	263.945	965.86	1622.92	2.82012	0.108907	3	0.0355372	2.74408	0.118052	1.08527	0.463391	0.643084	no	0.0938107	2.74875	0.311633	1.24111	1.72116	0.0852213	no
R11 - C4 : 4	YBR110W	ALG1	N-linked glycosylation	19.838	16.9	3.95	1.14172	0.176038	3	29.724	36.081	8.054	1.21108	0.156143	3	7.014	14.319	12.795	0.984185	0.231355	3	0.0693614	1.1764	0.230414	1.17317	0.510553	0.609664	no	-0.15753	1.03848	-0.523305	0.695776	-0.647008	0.517627	no
R11 - C4 : 5	YJL194W	CDC6	pre-replicative complex formation and maintenance	0	1.208	0	n/a	n/a	n/a	0	0	0	n/a	n/a	n/a	0.775	0	3.948	0.209143	0.411072	2	#VALUE!	#DIV/0!	#VALUE!	#VALUE!	#VALUE!	n/a	n/a	#VALUE!	0.209143	#VALUE!	#VALUE!	#VALUE!	n/a	n/a
R11 - C4 : 6	YIL066C	RNR3	DNA replication	5.297	6.745	0	0.667056	0.386599	2	4.81	12.379	1.28	0.526292	0.275003	3	0.731	4.246	0	0.319541	0.384034	2	-0.140765	0.596674	-0.46761	0.723161	-0.445274	0.656121	no	-0.347515	0.468832	-1.15442	0.449246	-0.774893	0.438403	no
R11 - C4 : 7	YMR063W	RIM9	sporulation (sensu Saccharomyces)	88.474	109.252	13.869	1.81015	0.117392	3	184.995	210.133	32.663	1.93351	0.103328	3	23.603	80.964	110.648	1.72295	0.139495	3	0.123363	1.87183	0.409802	1.3285	1.36628	0.171852	no	-0.0872053	1.74208	-0.28969	0.818078	-0.363582	0.71617	no
R11 - C4 : 8	YKL139W	CTK1	protein amino acid phosphorylation, regulation of transcription from Pol II promoter	44.418	36.846	9.817	1.50303	0.121747	3	52.031	42.23	9.186	1.33395	0.139264	3	19.286	27.403	56.692	1.44007	0.155728	3	-0.169083	1.41849	-0.561683	0.677511	-1.58323	0.11337	no	-0.0629649	1.44708	-0.209165	0.865038	-0.12294	0.902154	no
R11 - C4 : 9	YJL089W	SIP4	positive regulation of gluconeogenesis, regulation of transcription from Pol II promoter	15.204	6.089	0.3	0.582264	0.42745	3	30.481	12.155	2.047	0.858912	0.213933	3	1.606	5.258	12.966	0.62767	0.31042	3	0.276648	0.720588	0.919006	1.89081	1.00245	0.316125	no	0.0454062	0.5805	0.150836	1.11021	0.309314	0.757083	no
R11 - C5 : 1	YGL174W	BUD13	bud site selection	88.697	100.214	25.938	1.88865	0.115016	3	161.243	117.699	36.333	1.84513	0.105659	3	44.804	115.307	110.597	1.86685	0.134346	3	-0.0435168	1.86689	-0.14456	0.904655	-0.482603	0.629377	no	-0.0217955	1.85328	-0.0724031	0.951052	0.265788	0.790402	no
R11 - C5 : 10	YNL263C	YIF1	ER to Golgi transport	135.46	132.409	31.255	2.01727	0.110265	3	213.798	198.231	60.732	2.03581	0.100915	3	59.589	143.379	187.774	2.01631	0.129293	3	0.0185377	2.02654	0.0615809	1.04361	0.21481	0.829916	no	-0.00096317	1.99232	-0.00319958	0.997785	0.488967	0.624865	no
R11 - C5 : 11	YDR225W	HTA1	chromatin assembly/disassembly	1058.15	1017.79	231.522	2.89999	0.0929759	3	2158	2050.73	519.21	3.01938	0.0965588	3	464.759	1139.91	2123.54	2.96493	0.10677	3	0.119392	2.95968	0.396613	1.31641	1.54272	0.1229	no	0.0649448	2.90799	0.215742	1.1613	1.39319	0.163563	no
R11 - C5 : 12	YDR068W	DOS2	unknown	59.19	60.468	7.811	1.58322	0.121335	3	137.123	94.354	12.219	1.63191	0.112336	3	17.433	48.83	50.534	1.49243	0.150735	3	0.048698	1.60756	0.161771	1.11866	0.510104	0.609979	no	-0.0907889	1.51335	-0.301594	0.811355	-0.374641	0.707927	no
R11 - C5 : 13	YDR055W	PST1	unknown	18.77	36.771	9.699	1.37629	0.121856	3	47.182	51.79	15.893	1.42869	0.128156	3	7.53	16.112	20.006	1.07625	0.212855	3	0.0524	1.40249	0.174069	1.12824	0.513226	0.607793	no	-0.30004	1.2018	-0.996712	0.501141	-1.77328	0.0761823	no
R11 - C5 : 14	YDR200C	VPS64	unknown	97.737	100.141	19.384	1.86043	0.115933	3	145.857	182.132	36.964	1.89631	0.104283	3	54.406	109.625	118.789	1.89799	0.133268	3	0.0358822	1.87837	0.119198	1.08613	0.398565	0.690214	no	0.0375633	1.85474	0.124782	1.09034	0.848168	0.396344	no
R11 - C5 : 15	YDR285W	ZIP1	meiosis, synapsis	6.151	34.18	6.315	1.37816	0.121796	2	50.418	79.235	21.661	1.54467	0.117575	3	4.55	28.589	52.465	1.22591	0.185577	3	0.166511	1.46142	0.553137	1.46727	1.51845	0.128902	no	-0.152255	1.27757	-0.505781	0.704279	-0.751613	0.452284	no
R11 - C5 : 16	YGL195W	GCN1	regulation of translational elongation	285.624	242.766	65.972	2.32117	0.100727	3	300.571	361.495	111.14	2.25958	0.0968022	3	142.696	271.68	337.25	2.32002	0.120102	3	-0.0615847	2.29038	-0.20458	0.867791	-0.763538	0.445143	no	-0.00114977	2.29613	-0.00381946	0.997356	0.52801	0.597492	no
R11 - C5 : 2	YER076W-A		unknown	14.083	29.312	12.848	1.34258	0.124259	3	80.971	126.124	24.364	1.69757	0.110015	3	3.466	30.494	78.497	1.49328	0.150663	2	0.354989	1.52008	1.17925	2.26459	3.70481	0.000211553	yes	0.150695	1.39346	0.500597	1.4148	1.55428	0.120118	no
R11 - C5 : 3	YBR065C	ECM2	cell wall organization and biogenesis	16.982	23.965	2.205	1.08538	0.197594	3	37.918	45.203	8.263	1.28266	0.146014	3	6.245	18.7	45.373	1.18927	0.191871	3	0.197281	1.18402	0.655354	1.575	1.39078	0.164291	no	0.103889	1.11286	0.345113	1.27025	0.961061	0.336522	no
R11 - C5 : 4	YBR177C	EHT1	lipid metabolism	189.35	341.837	79.99	2.3391	0.100268	3	375.299	403.518	144	2.34515	0.0956862	3	50.355	123.551	142.446	1.93039	0.132159	3	0.00605037	2.34212	0.0200989	1.01403	0.075611	0.939729	no	-0.408703	2.11028	-1.35768	0.390209	-3.75631	0.000172434	yes
R11 - C5 : 5	YJL147C		unknown	17.668	17.563	3.17	1.09867	0.192348	3	48.228	30.96	2.123	1.06596	0.178659	3	7.523	13.86	23.847	1.07974	0.212175	3	-0.0327089	1.08232	-0.108657	0.927451	-0.215806	0.829139	no	-0.0189286	1.06474	-0.0628795	0.957351	0.181474	0.855995	no
R11 - C5 : 6	YIL036W	CST6	DNA metabolism, transcription initiation from Pol II promoter	258.385	293.664	42.053	2.26903	0.102134	3	511.568	499.045	83.302	2.34151	0.0957282	3	88.766	175.996	202.602	2.11468	0.126149	3	0.072484	2.30527	0.240787	1.18164	0.896865	0.369791	no	-0.15435	2.16738	-0.51274	0.70089	-1.12491	0.260626	no
R11 - C5 : 7	YML063W	RPS1B	protein biosynthesis	2582.75	2547.48	610.618	3.30238	0.0969652	3	3932.52	3589.55	756.881	3.24186	0.100517	3	1656.77	4210.41	6926.55	3.50925	0.103909	3	-0.0605187	3.27212	-0.201039	0.869924	-0.75053	0.452936	no	0.206871	3.38134	0.68721	1.61017	3.11746	0.00182417	yes
R11 - C5 : 8	YKR058W	GLG1	glycogen biosynthesis	201.252	232.092	41.114	2.19552	0.104287	3	446.706	517.858	114.425	2.3732	0.0953782	3	95.626	192.035	251.601	2.16944	0.124465	3	0.177677	2.28436	0.590231	1.50549	2.17757	0.0294379	no	-0.0260833	2.15801	-0.0866468	0.941709	0.243744	0.807429	no
R11 - C5 : 9	YJL041W	NSP1	NLS-bearing substrate-nucleus import, RNA-nucleus export, mRNA-binding (hnRNP) protein-nucleus import, mRNA-nucleus export, nuclear pore organization and biogenesis, protein-nucleus export, protein-nucleus import, rRNA-nucleus export, ribosomal large subunit nucleus export, ribosomal protein-nucleus import, snRNA-nucleus export, snRNP protein-nucleus import, tRNA-nucleus export	326.218	321.934	96.806	2.43678	0.0979885	3	427.698	384.59	108.076	2.31557	0.0960422	3	142.188	261.346	345.935	2.31757	0.120169	3	-0.121215	2.37617	-0.402667	0.756459	-1.53017	0.125975	no	-0.119211	2.35271	-0.39601	0.759957	-0.785021	0.432442	no
R11 - C6 : 1	YGL123W	RPS2	protein biosynthesis, regulation of translational fidelity	1722.89	1256.7	496.3	3.11147	0.0941199	3	2533.41	2557.49	612.153	3.0984	0.0977724	3	1329.86	2497.06	3315.8	3.29515	0.104025	3	-0.0130614	3.10494	-0.0433889	0.970373	-0.166697	0.867608	no	0.183687	3.17884	0.610195	1.52647	2.8721	0.00407748	no
R11 - C6 : 10	YNL231C	PDR16	phospholipid transport, response to drug, sterol biosynthesis	129.01	98.38	18.793	1.89356	0.114848	3	143.149	113.158	26.285	1.77534	0.10765	3	50.297	104.844	174.033	1.93545	0.131988	3	-0.118225	1.83445	-0.392736	0.761683	-1.30087	0.193305	no	0.0418875	1.89004	0.139147	1.10125	0.89911	0.368594	no
R11 - C6 : 11	YDR252W	BTT1	nascent polypeptide association	76.371	81.133	19.282	1.79348	0.117826	3	162.687	133.749	55.477	1.9262	0.103513	3	34.64	61.818	74.702	1.68255	0.140986	3	0.132716	1.85984	0.440872	1.35742	1.46566	0.142742	no	-0.110927	1.71355	-0.368492	0.774592	-0.584387	0.55896	no
R11 - C6 : 12	YDR075W	PPH3	nitrogen metabolism, protein amino acid dephosphorylation	4.084	5.022	0	0.546532	0.444774	2	9.498	4.43	0	0.495424	0.280844	2	2.936	7.704	39.346	0.931003	0.242496	3	-0.0511079	0.520978	-0.169777	0.88898	-0.137404	0.890711	no	0.384472	0.7143	1.27719	2.42366	1.25896	0.208046	no
R11 - C6 : 13	YDR153C	ENT5	Golgi to endosome transport	32.521	44.862	9.472	1.48122	0.121773	3	60.777	85.284	16.538	1.54331	0.117677	3	13.417	31.779	53.231	1.39987	0.160256	3	0.0620913	1.51226	0.206263	1.1537	0.635081	0.525375	no	-0.0813508	1.41607	-0.270242	0.829181	-0.27896	0.780275	no
R11 - C6 : 14	YDR292C	SRP101	protein-ER targeting	219.377	238.872	46.175	2.22898	0.103283	3	272.844	378.253	86.136	2.21524	0.0974829	3	93.805	192.782	313.586	2.1991	0.123574	3	-0.0137378	2.22211	-0.0456359	0.968863	-0.167541	0.866944	no	-0.0298809	2.18957	-0.0992621	0.93351	0.204912	0.837641	no
R11 - C6 : 15	YDR303C	RSC3	regulation of cell cycle, regulation of transcription, DNA-dependent	51.324	44.456	10.227	1.55705	0.121525	3	76.235	118.625	29.006	1.70522	0.109777	3	26.42	60.116	147.613	1.73789	0.138948	3	0.148163	1.63114	0.492185	1.40657	1.56702	0.117109	no	0.18084	1.62301	0.600737	1.51649	2.15599	0.0310848	no
R11 - C6 : 16	YGR184C	UBR1	protein monoubiquitination, protein polyubiquitination	25.928	21.74	5.04	1.25221	0.141035	3	50.026	46.381	8.381	1.32856	0.139951	3	7.336	21.236	44.527	1.22826	0.185182	3	0.076347	1.29038	0.253619	1.19219	0.665549	0.505699	no	-0.0239441	1.21577	-0.0795404	0.946359	0.185952	0.852483	no
R11 - C6 : 2	YCL008C	STP22	protein-membrane targeting, protein-vacuolar targeting	44.994	21.563	7.723	1.39261	0.121545	3	67.735	107.078	14.74	1.57528	0.115446	3	4.74	19.076	93.032	1.25618	0.180598	3	0.182676	1.48394	0.606838	1.52292	1.88747	0.0590965	no	-0.136427	1.29992	-0.4532	0.730421	-0.696134	0.486345	no
R11 - C6 : 3	YBR076W	ECM8	cell wall organization and biogenesis	11.414	12.87	1.474	0.87956	0.286743	3	26.484	23.107	5.882	1.08436	0.175683	3	0.797	5.993	0.897	0.158511	0.423557	3	0.204802	0.981961	0.680338	1.60252	1.05485	0.291494	no	-0.721049	0.494568	-2.39527	0.190086	-2.27597	0.0228478	no
R11 - C6 : 4	YBR182C	SMP1	positive regulation of transcription from Pol II promoter	0.775	0	0	n/a	n/a	n/a	6.747	1.648	0	0.20644	0.336438	2	0	0.355	0	n/a	n/a	n/a	#VALUE!	0.20644	#VALUE!	#VALUE!	#VALUE!	n/a	n/a	#VALUE!	#DIV/0!	#VALUE!	#VALUE!	#VALUE!	n/a	n/a
R11 - C6 : 5	YJL146W	IDS2	* meiosis	55.303	40.073	9.006	1.53443	0.121645	3	79.912	74.316	13.067	1.5289	0.118787	3	19.792	36.172	49.859	1.46541	0.153177	3	-0.0055313	1.53167	-0.0183746	0.987344	-0.0563481	0.955065	no	-0.0690184	1.47546	-0.229274	0.853064	-0.177842	0.858847	no
R11 - C6 : 6	YIL015W	BAR1	protein catabolism	3.88	0.229	1.399	0.13255	0.648343	3	6.457	2.19	0	0.258643	0.326293	2	0.753	3.049	2.639	0.208676	0.411187	3	0.126093	0.195597	0.418872	1.33688	0.28676	0.774296	no	0.0761261	0.146146	0.252885	1.19159	0.282142	0.777835	no
R11 - C6 : 7	YML064C	TEM1	M phase of mitotic cell cycle, signal transduction	57.39	66.339	11.605	1.64947	0.120615	3	95.988	76.155	21.808	1.63312	0.112282	3	25.547	49.922	66.585	1.59088	0.144452	3	-0.0163502	1.6413	-0.0543143	0.963052	-0.171853	0.863553	no	-0.0585902	1.59571	-0.194632	0.873796	-0.0888708	0.929185	no
R11 - C6 : 8	YKR063C	LAS1	bud growth, establishment of cell polarity (sensu Saccharomyces)	38.152	28.706	4.048	1.31663	0.127639	3	48.63	35.966	9.288	1.30252	0.143346	3	16.18	33.494	50.806	1.42783	0.157044	3	-0.0141145	1.30957	-0.0468873	0.968023	-0.12737	0.898647	no	0.111201	1.34777	0.3694	1.29182	1.37055	0.170515	no
R11 - C6 : 9	YJL029C	VPS53	Golgi to vacuole transport	52.082	71.066	15.304	1.68544	0.120078	3	94.721	106.706	29.916	1.72579	0.10914	3	31.36	58.468	38.196	1.56298	0.145796	3	0.0403508	1.70562	0.134043	1.09736	0.430711	0.666678	no	-0.122457	1.59974	-0.406793	0.754298	-0.674216	0.500174	no
R11 - C7 : 1	YGL020C	MDM39	mitochondrion organization and biogenesis	67.751	56.958	13.457	1.67286	0.120277	3	113.639	91.435	22.812	1.69055	0.110235	3	34.68	86.521	113.292	1.79168	0.137003	3	0.0176843	1.6817	0.058746	1.04156	0.187741	0.85108	no	0.118818	1.7078	0.394703	1.31467	1.59375	0.110992	no
R11 - C7 : 10	YNL187W		unknown	0	2.142	0	n/a	n/a	n/a	5.368	4.449	0	0.372443	0.304322	2	0.2	0	3.675	-0.100553	0.488103	2	#VALUE!	0.372443	#VALUE!	#VALUE!	#VALUE!	n/a	n/a	#VALUE!	-0.100553	#VALUE!	#VALUE!	#VALUE!	n/a	n/a
R11 - C7 : 11	YDR442W		unknown	359.694	294.884	85.214	2.41975	0.0983577	3	608.205	585.069	234.908	2.53966	0.094156	3	155.161	263.147	328.684	2.3238	0.119997	3	0.119909	2.47971	0.39833	1.31798	1.52533	0.127177	no	-0.0959548	2.34731	-0.318755	0.801762	-0.5249	0.599653	no
R11 - C7 : 12	YDR280W	RRP45	35S primary transcript processing	168.125	127.128	17.204	1.95622	0.112536	3	164.284	178.658	22.415	1.83833	0.105847	3	84.951	125.459	253.454	2.09174	0.126868	3	-0.117893	1.89728	-0.391631	0.762267	-1.32172	0.186261	no	0.135513	1.99951	0.450163	1.36619	1.88382	0.0595898	no
R11 - C7 : 13	YDR277C	MTH1	glucose transport, signal transduction	12.866	22.072	6.178	1.18243	0.161788	3	37.12	41.848	10.223	1.29923	0.143783	3	13.148	20.198	26.882	1.23242	0.184488	3	0.116799	1.24083	0.387997	1.30858	0.934652	0.349968	no	0.0499893	1.18296	0.166061	1.12199	0.698269	0.485009	no
R11 - C7 : 14	YDR506C		unknown	38.397	34.101	8.91	1.4567	0.121754	3	50.123	74.802	18.727	1.51442	0.119967	3	11.975	27.027	59.199	1.37534	0.163292	3	0.0577149	1.48556	0.191725	1.14213	0.58484	0.558655	no	-0.081361	1.39155	-0.270275	0.829161	-0.27574	0.782748	no
R11 - C7 : 15	YGR240C	PFK1	glycolysis	723.592	466.535	172.208	2.6892	0.0940071	3	503.103	708.109	336.538	2.45928	0.0946154	2	231.782	182.198	514.082	2.39343	0.118126	3	-0.229915	2.57424	-0.76376	0.588959	-2.66877	0.00761287	no	-0.295768	2.51685	-0.98252	0.506095	-2.83193	0.00462676	no
R11 - C7 : 16	YJL130C	URA2	pyrimidine base biosynthesis	1215.32	1322.06	220.425	2.95079	0.0930521	3	1862.74	1910.77	442.349	2.96465	0.0958481	3	216.793	621.03	634.551	2.59175	0.113333	3	0.0138639	2.95772	0.0460549	1.03244	0.179755	0.857345	no	-0.359035	2.7468	-1.19269	0.437487	-3.66279	0.000249479	yes
R11 - C7 : 2	YCR003W	MRPL32	protein biosynthesis	168.684	120.157	31.027	2.03391	0.109665	3	209.824	149.753	40.697	1.93454	0.103303	3	64.884	113.186	97.016	1.8988	0.13324	3	-0.0993671	1.98423	-0.33009	0.795487	-1.14238	0.253295	no	-0.135106	1.94189	-0.448812	0.732646	-0.864905	0.387091	no
R11 - C7 : 3	YBR145W	ADH5	alcohol metabolism	49.802	65.597	12.091	1.63325	0.120824	3	247.759	332.839	59.435	2.12905	0.0989992	3	24.272	63.369	127.953	1.71256	0.139876	3	0.495794	1.88115	1.64699	3.1318	5.49761	3.84966e-08	yes	0.0793038	1.64844	0.263441	1.20034	1.2017	0.22948	no
R11 - C7 : 4	YBR273C		unknown	98.756	126.404	31.228	1.96468	0.112214	3	160.117	162.971	46.303	1.92633	0.10351	3	36.217	60.609	67.355	1.67115	0.14141	3	-0.0383477	1.9455	-0.127388	0.915487	-0.435075	0.663508	no	-0.293526	1.79345	-0.975072	0.508715	-2.34676	0.0189375	no
R11 - C7 : 5	YJL114W		unknown	0	1.077	0	n/a	n/a	n/a	0.347	0	0	n/a	n/a	n/a	0	0	0	n/a	n/a	n/a	#VALUE!	#DIV/0!	#VALUE!	#VALUE!	#VALUE!	n/a	n/a	#VALUE!	#DIV/0!	#VALUE!	#VALUE!	#VALUE!	n/a	n/a
R11 - C7 : 6	YGR245C	SDA1	start control point of mitotic cell cycle, actin cytoskeleton organization and biogenesis	113.21	98.686	26.563	1.92519	0.113717	3	100.931	77.931	18.876	1.62283	0.112761	3	39.957	87.785	208.865	1.90284	0.133101	3	-0.302368	1.77401	-1.00445	0.498462	-3.27025	0.00107453	yes	-0.0223557	1.88955	-0.0742641	0.949827	0.262964	0.792578	no
R11 - C7 : 7	YLR411W	CTR3	copper ion import	4.989	7.867	0	0.687462	0.376834	2	16.236	7.931	3.325	0.776144	0.228736	3	5.057	10.045	25.526	0.985488	0.231086	3	0.0886825	0.731803	0.294597	1.22654	0.298201	0.76555	no	0.298026	0.812008	0.990021	1.98621	1.16431	0.244299	no
R11 - C7 : 8	YLR020C		unknown	23.165	25.519	2.678	1.16756	0.166841	3	52.356	34.862	4.218	1.19442	0.158604	3	14.369	34.165	57.548	1.43156	0.156638	3	0.0268624	1.18099	0.0892349	1.06381	0.202117	0.839825	no	0.264001	1.27509	0.876992	1.83654	2.36847	0.0178617	no
R11 - C7 : 9	YKL171W		proteolysis and peptidolysis	0.404	12.422	1.777	0.417809	0.507599	3	16.218	33.199	5.75	1.06254	0.179216	3	0.081	0	0	n/a	n/a	n/a	0.644733	0.740175	2.14176	4.41299	2.07448	0.0380346	no	#VALUE!	0.368874	#VALUE!	#VALUE!	#VALUE!	n/a	n/a
R11 - C8 : 1	YGL011C	SCL1	ubiquitin-dependent protein catabolism	923.789	819.971	115.725	2.74865	0.0934981	3	1183.31	1255.95	168.659	2.69864	0.0939789	3	185.483	474.528	816.065	2.56664	0.113894	3	-0.0500164	2.72365	-0.166151	0.891217	-0.65349	0.51344	no	-0.182012	2.63318	-0.604631	0.65764	-1.56422	0.117765	no
R11 - C8 : 10	YNL180C	RHO5	* Rho protein signal transduction	308.015	227.592	65.844	2.32247	0.100694	3	410.302	466.178	104.135	2.33203	0.0958401	3	119.306	176.076	193.517	2.15091	0.125029	3	0.00955848	2.32725	0.0317526	1.02225	0.119095	0.9052	no	-0.171564	2.21222	-0.569923	0.673653	-1.32308	0.185808	no
R11 - C8 : 11	YDR445C		unknown	394.427	298.205	91.649	2.44526	0.0978092	3	651.536	713.339	298.386	2.61295	0.0939531	3	167.09	275.969	456.036	2.38882	0.118247	3	0.167691	2.5291	0.557056	1.47126	2.14158	0.0322276	no	-0.0564426	2.39257	-0.187498	0.878127	-0.0847452	0.932464	no
R11 - C8 : 12	YDR288W		unknown	53.867	45.991	11.965	1.59169	0.121263	3	71.684	95.453	25.763	1.64768	0.111677	3	22.378	36.605	72.343	1.5388	0.147246	3	0.0559894	1.61969	0.185993	1.1376	0.588262	0.556356	no	-0.0528929	1.54078	-0.175706	0.885334	-0.0359442	0.971327	no
R11 - C8 : 13	YDR282C		unknown	60.596	59.84	16.505	1.69341	0.119944	3	92.748	110.783	32.326	1.73939	0.108725	3	19.843	41.137	45.995	1.47273	0.152487	3	0.0459823	1.7164	0.15275	1.11169	0.491968	0.622742	no	-0.220676	1.5586	-0.733071	0.601622	-1.53327	0.12521	no
R11 - C8 : 14	YEL013W	VAC8	homotypic vacuole fusion (non-autophagic), microautophagy, protein-vacuolar targeting, vacuole inheritance	41.237	41.43	18.329	1.59964	0.121189	3	64.961	71.921	28.77	1.60843	0.113493	3	20.403	35.675	60.729	1.49636	0.150404	3	0.00879197	1.60403	0.0292063	1.02045	0.0917165	0.926923	no	-0.103272	1.52353	-0.343061	0.788367	-0.487257	0.626077	no
R11 - C8 : 15	YJL154C	VPS35	protein-Golgi retention, retrograde (endosome to Golgi) transport	84.373	241.395	78.664	2.35034	0.0999858	2	357.095	421.742	118.938	2.31666	0.0960284	3	39.646	221.74	325.1	2.0999	0.126611	3	-0.0336786	2.3335	-0.111878	0.925383	-0.374846	0.707775	no	-0.250441	2.20065	-0.831948	0.56177	-1.98146	0.0475392	no
R11 - C8 : 16	YJL005W	CYR1	G-protein signaling, coupled to cAMP nucleotide second messenger, RAS protein signal transduction, meiosis	64.025	66.662	20.789	1.75041	0.11884	3	115.609	151.101	40.198	1.84777	0.105586	3	22.676	51.63	96.518	1.63224	0.142871	3	0.0973568	1.79909	0.323412	1.25129	1.06075	0.288806	no	-0.118171	1.66686	-0.392556	0.761779	-0.645307	0.518728	no
R11 - C8 : 2	YCR006C		unknown	15.998	3.753	0.669	0.635679	0.401669	3	16.504	7.239	0.192	0.352468	0.308163	3	0.344	3.491	0	0.113346	0.434735	2	-0.283211	0.494073	-0.940807	0.520942	-0.968935	0.332577	no	-0.522332	0.350045	-1.73515	0.300378	-1.22939	0.218925	no
R11 - C8 : 3	YBR149W	ARA1	carbohydrate metabolism	174.947	235.746	50.751	2.20799	0.103908	3	442.764	531.639	98.873	2.35457	0.0955795	3	24.645	96.008	197.301	1.8376	0.135371	3	0.14658	2.28128	0.486928	1.40146	1.79827	0.072134	no	-0.370386	1.99833	-1.2304	0.4262	-3.2626	0.00110397	yes
R11 - C8 : 4	YBR287W		unknown	111.4	91.119	30.551	1.93156	0.113479	3	219.612	197.453	69.758	2.05918	0.100409	3	52.295	116.24	141.997	1.92658	0.132289	3	0.127621	1.99537	0.423947	1.34159	1.45882	0.144614	no	-0.00498439	1.9046	-0.0165578	0.988589	0.436758	0.662287	no
R11 - C8 : 5	YJL108C	PRM10	conjugation with cellular fusionunknown	2.704	0	0	n/a	n/a	n/a	1.417	0.826	0	-0.282419	0.433101	2	0	0	0	n/a	n/a	n/a	#VALUE!	-0.282419	#VALUE!	#VALUE!	#VALUE!	n/a	n/a	#VALUE!	#DIV/0!	#VALUE!	#VALUE!	#VALUE!	n/a	n/a
R11 - C8 : 6	YGR246C	BRF1	transcription initiation from Pol III promoter	1.588	2.684	0.343	0.156031	0.636703	3	6.755	8.19	0	0.55486	0.269618	2	0	1.217	0.664	-0.242529	0.523844	2	0.398829	0.355446	1.32488	2.50512	0.963129	0.335483	no	-0.39856	-0.0677161	-1.32399	0.399429	-0.669962	0.502882	no
R11 - C8 : 7	YLR404W		unknown	72.614	73.568	11.004	1.69081	0.119988	3	132.37	147.427	26.148	1.80155	0.106887	3	24.59	66.416	85	1.66203	0.14175	3	0.110738	1.74618	0.367863	1.29044	1.19361	0.232632	no	-0.0287794	1.65195	-0.0956032	0.935881	0.187972	0.850898	no
R11 - C8 : 8	YLR023C	IZH3	unknown	37.076	38.267	10.009	1.48516	0.121771	3	65.561	92.935	12.748	1.52903	0.118776	3	7.365	25.891	92.623	1.36356	0.16482	3	0.0438758	1.5071	0.145752	1.10631	0.446752	0.655054	no	-0.121599	1.39989	-0.403942	0.75579	-0.614172	0.539102	no
R11 - C8 : 9	YKL165C	MCD4	GPI anchor biosynthesis	0	0	0	n/a	n/a	n/a	0	0	0	n/a	n/a	n/a	0	0	0	n/a	n/a	n/a	#VALUE!	#DIV/0!	#VALUE!	#VALUE!	#VALUE!	n/a	n/a	#VALUE!	#DIV/0!	#VALUE!	#VALUE!	#VALUE!	n/a	n/a
R11 - C9 : 1	YGR095C	RPR46	35S primary transcript processing, mRNA catabolism	98.6	80.321	24.883	1.86592	0.11576	3	126.716	124.856	30.434	1.79314	0.10713	3	38.701	92.651	315.3	1.96564	0.130971	3	-0.0727802	1.82953	-0.24177	0.845707	-0.799232	0.424156	no	0.0997197	1.89132	0.331262	1.25811	1.47301	0.140749	no
R11 - C9 : 10	YNL098C	RAS2	RAS protein signal transduction, adenylate cyclase activation, pseudohyphal growth, sporulation (sensu Saccharomyces)	404.022	370.127	72.468	2.44602	0.0977932	3	608.395	737.958	181.91	2.5363	0.0941702	3	161.084	313.042	359.475	2.36732	0.118817	3	0.0902801	2.49116	0.299904	1.23106	1.15179	0.249409	no	-0.0787023	2.3822	-0.261443	0.834253	-0.33505	0.737587	no
R11 - C9 : 11	YDR526C		unknown	322.518	265.066	78.061	2.37584	0.0993652	3	551.801	755.631	301.488	2.59873	0.0939762	3	140.673	229.735	468.232	2.34118	0.119522	3	0.222896	2.48728	0.740445	1.67069	2.82283	0.00476019	no	-0.0346572	2.33404	-0.115129	0.9233	0.159098	0.873592	no
R11 - C9 : 12	YDR446W	ECM11	cell wall organization and biogenesis	0	0	0	n/a	n/a	n/a	0.958	0	1.002	-0.00633482	0.378134	2	0	0	0	n/a	n/a	n/a	#VALUE!	-0.00633482	#VALUE!	#VALUE!	#VALUE!	n/a	n/a	#VALUE!	#DIV/0!	#VALUE!	#VALUE!	#VALUE!	n/a	n/a
R11 - C9 : 13	YDR432W	NPL3	mRNA-nucleus export	5.135	5.99	2.632	0.73714	0.353186	3	7.804	5.294	2.977	0.595571	0.26198	3	2.284	4.194	7.37	0.564143	0.325316	3	-0.141568	0.666356	-0.47028	0.721825	-0.557606	0.577113	no	-0.172997	0.626174	-0.574682	0.671434	-0.447505	0.65451	no
R11 - C9 : 14	YNL227C		endocytosis	198.275	137.941	47.785	2.13981	0.106045	3	207.501	247.724	56.705	2.05381	0.100524	3	59.384	105.959	274.332	2.02691	0.128947	3	-0.0859916	2.09681	-0.285658	0.820367	-1.01932	0.308049	no	-0.112899	2.05889	-0.375043	0.771082	-0.663606	0.506942	no
R11 - C9 : 15	YLR129W	DIP2	processing of 20S pre-rRNA	133.59	64.723	27.045	1.8907	0.114946	3	62.814	114.732	39.093	1.71556	0.109456	3	49.687	61.48	277.825	1.92413	0.132373	3	-0.175137	1.80313	-0.581793	0.668133	-1.91116	0.0559843	no	0.0334333	1.88294	0.111063	1.08002	0.813766	0.415779	no
R11 - C9 : 16	YLR305C	STT4	actin cytoskeleton organization and biogenesis, phosphatidylethanolamine biosynthesis, NOT involved in protein secretion	57.676	40.01	9.253	1.5442	0.121598	3	59.759	73.609	16.206	1.51661	0.119784	3	24.472	45.626	80.257	1.59867	0.144138	3	-0.0275893	1.53041	-0.0916495	0.938449	-0.279962	0.779507	no	0.0544633	1.54697	0.180923	1.13361	0.949683	0.342274	no
R11 - C9 : 2	YER079C-A		unknown	105.528	87.634	26.384	1.89685	0.114735	3	135.762	150.536	37.121	1.85896	0.10528	3	45.576	69.779	42.213	1.65718	0.141931	3	-0.0378914	1.8779	-0.125873	0.91645	-0.421466	0.673415	no	-0.239667	1.75255	-0.796158	0.575881	-1.81012	0.0702766	no
R11 - C9 : 3	YCL055W	KAR4	karyogamy during conjugation with cellular fusion, meiosis, mitosis, * positive regulation of transcription from Pol II promoter	18.203	7.133	4.388	1.01962	0.224705	3	45.261	28.989	17.613	1.35354	0.136812	3	2.974	13.402	33.007	0.987585	0.230653	3	0.333926	1.18658	1.10928	2.15738	2.1985	0.0279134	no	-0.0320312	0.979133	-0.106405	0.9289	0.0909185	0.927557	no
R11 - C9 : 4	YCR012W	PGK1	glycolysis, gluconeogenesis	2482.13	1943.86	619.211	3.2595	0.0961829	3	4669.05	5560.62	1648.99	3.4428	0.105437	3	1132.25	2649.29	5503.21	3.35378	0.103861	3	0.183304	3.35115	0.608922	1.52512	2.22463	0.0261063	no	0.0942774	3.28217	0.313183	1.24245	1.7523	0.079722	no
R11 - C9 : 5	YJL054W	TIM54	* mitochondrial translocation	19.265	32.265	7.458	1.3231	0.126679	3	63.548	103.588	18.05	1.59057	0.114499	3	0.38	8.363	23.171	0.570243	0.323878	3	0.267478	1.45684	0.888543	1.8513	2.71315	0.00666476	no	-0.752854	0.922202	-2.50093	0.176663	-3.50583	0.000455189	yes
R11 - C9 : 6	YGR287C		unknown	0	0	0	n/a	n/a	n/a	0.392	3.113	2.202	0.0420389	0.368611	3	0	0	0	n/a	n/a	n/a	#VALUE!	0.0420389	#VALUE!	#VALUE!	#VALUE!	n/a	n/a	#VALUE!	#DIV/0!	#VALUE!	#VALUE!	#VALUE!	n/a	n/a
R11 - C9 : 7	YLR326W		unknown	43.174	43.231	7.644	1.48583	0.121771	3	80.251	94.859	28.828	1.67939	0.110587	3	16.067	36.957	67.421	1.48202	0.151641	3	0.193558	1.58261	0.642985	1.56156	2.03811	0.0415394	no	-0.00381336	1.45946	-0.0126677	0.991258	0.401847	0.687797	no
R11 - C9 : 8	YLR175W	CBF5	35S primary transcript processing, rRNA modification	390.885	284.917	83.812	2.42441	0.0982555	3	457.135	613.521	114.835	2.40159	0.095096	3	211.89	488.905	1451.98	2.67364	0.111605	3	-0.022819	2.413	-0.0758031	0.948814	-0.289046	0.772546	no	0.249231	2.52456	0.827927	1.77513	3.47317	0.00051435	yes
R11 - C9 : 9	YKR021W		unknown	31.061	26.872	3.68	1.26351	0.138226	3	48.468	69.367	13.029	1.44612	0.126334	3	7.439	15.799	40.011	1.17199	0.194934	3	0.182608	1.35481	0.606611	1.52268	1.68901	0.0912169	no	-0.0915227	1.19328	-0.304032	0.809986	-0.308683	0.757563	no
R12 - C1 : 1	YIL049W	DFG10	pseudohyphal growth	22.778	48.609	8.376	1.42348	0.121662	3	92.857	54.729	8.413	1.44261	0.126695	3	16.535	45.913	69.395	1.52177	0.148421	3	0.0191275	1.43304	0.0635402	1.04503	0.188611	0.850397	no	0.0982902	1.44816	0.326513	1.25398	1.32873	0.183936	no
R12 - C1 : 10	YNL331C	AAD14	aldehyde metabolism	6.718	0	0	n/a	n/a	n/a	12.436	0	0.322	0.303817	0.317546	2	0	2.098	0	n/a	n/a	n/a	#VALUE!	0.303817	#VALUE!	#VALUE!	#VALUE!	n/a	n/a	#VALUE!	#DIV/0!	#VALUE!	#VALUE!	#VALUE!	n/a	n/a
R12 - C1 : 11	YDL110C		unknown	412.076	990.21	218.292	2.87847	0.0929819	2	2316.01	691.018	529.732	3.04695	0.0969574	2	189.931	791.817	877.284	2.65467	0.111992	3	0.168476	2.96271	0.559666	1.47393	1.77361	0.0761274	no	-0.223805	2.7421	-0.743463	0.597304	-1.89634	0.0579148	no
R12 - C1 : 12	YDL183C		unknown	32.312	52.613	10.734	1.52146	0.121697	3	117.165	43.63	24.765	1.59975	0.113968	3	9.238	36.036	41.586	1.3283	0.169647	3	0.0782904	1.56061	0.260075	1.19754	0.81331	0.41604	no	-0.193162	1.40041	-0.64167	0.640971	-1.19651	0.231499	no
R12 - C1 : 13	YDL133W		unknown	0.197	0	0	n/a	n/a	n/a	0	3.102	0	n/a	n/a	n/a	0.035	0	0	n/a	n/a	n/a	#VALUE!	#DIV/0!	#VALUE!	#VALUE!	#VALUE!	n/a	n/a	#VALUE!	#DIV/0!	#VALUE!	#VALUE!	#VALUE!	n/a	n/a
R12 - C1 : 14	YDL174C	DLD1	aerobic respiration, carbohydrate metabolism	119.999	316.566	49.797	2.19334	0.104354	3	516.135	400.922	58.773	2.26061	0.0967872	3	48.519	184.302	162.192	2.0017	0.129773	3	0.0672748	2.22697	0.223482	1.16755	0.81869	0.412963	no	-0.191634	2.07305	-0.636595	0.643229	-1.48423	0.137747	no
R12 - C1 : 15	YDL117W	CYK3	cytokinesis	26.725	112.896	26.157	1.94622	0.11292	2	207.762	102.586	33.759	1.85129	0.105489	3	13.263	112.514	165.368	1.93857	0.131882	2	-0.0949288	1.89876	-0.315347	0.803658	-0.945291	0.344511	no	-0.0076507	1.91793	-0.0254151	0.982538	0.336275	0.736663	no
R12 - C1 : 16	YBR275C	RIF1	chromatin silencing at telomere, telomerase-dependent telomere maintenance	46.39	113.128	26.748	1.81682	0.117211	3	184.709	67.21	37.617	1.92348	0.103582	2	29.964	82.541	103.008	1.74993	0.13851	3	0.106667	1.87015	0.354342	1.2784	1.06967	0.284768	no	-0.0668913	1.7589	-0.222208	0.857252	-0.171412	0.8639	no
R12 - C1 : 2	YIL142C-A		unknown	0	0	0.032	n/a	n/a	n/a	0	1.016	0	n/a	n/a	n/a	0	0	0	n/a	n/a	n/a	#VALUE!	#DIV/0!	#VALUE!	#VALUE!	#VALUE!	n/a	n/a	#VALUE!	#DIV/0!	#VALUE!	#VALUE!	#VALUE!	n/a	n/a
R12 - C1 : 3	YBL074C	AAR2	snRNP recycling	6.603	10.693	2.67	0.859506	0.295944	3	23.915	12.837	3.313	0.901397	0.206469	3	0.339	7.151	12.338	0.439816	0.354925	3	0.0418905	0.880451	0.139157	1.10126	0.201071	0.840643	no	-0.41969	0.625194	-1.39418	0.380461	-1.38961	0.164647	no
R12 - C1 : 4	YBL046W		unknown	5.695	19.859	6.026	1.04555	0.213809	3	35.957	17.384	7.612	1.12476	0.169262	3	0.702	14.161	21.566	0.724946	0.287987	3	0.0792067	1.08515	0.263119	1.20007	0.503084	0.614905	no	-0.320603	0.86078	-1.06502	0.477966	-1.31188	0.189561	no
R12 - C1 : 5	YIL142W	CCT2	cytoskeleton organization and biogenesis, protein folding	60.324	101.353	32.251	1.86601	0.115757	3	172.348	174.107	53.831	1.96836	0.102471	3	30.979	94.527	278.543	1.91838	0.132568	3	0.102351	1.91719	0.340003	1.26576	1.14671	0.251502	no	0.0523724	1.86773	0.173977	1.12816	0.997009	0.31876	no
R12 - C1 : 6	YIL092W		unknown	16.271	26.056	4.699	1.20083	0.155812	3	68.157	33.194	9.487	1.34284	0.138141	3	11.053	23.659	49.83	1.31953	0.170903	3	0.142013	1.27184	0.471758	1.3868	1.18125	0.237502	no	0.118704	1.23572	0.394326	1.31433	1.2555	0.209297	no
R12 - C1 : 7	YMR178W		unknown	191.512	456.305	85.756	2.39263	0.0989708	3	845.003	691.681	146.546	2.54319	0.0941415	3	89.204	357.681	460.231	2.33683	0.11964	3	0.150564	2.46791	0.500161	1.41437	1.90919	0.0562371	no	-0.0557961	2.34026	-0.185351	0.879435	-0.0765427	0.938987	no
R12 - C1 : 8	YJR131W	MNS1	N-linked glycosylation	7.207	9.686	3.903	0.912821	0.271626	3	23.161	19.195	6.451	1.05147	0.181025	3	2.081	15.919	19.885	0.88745	0.251829	3	0.138648	0.982145	0.460578	1.37609	0.735689	0.46192	no	-0.0253709	0.875668	-0.0842802	0.943255	0.110186	0.912262	no
R12 - C1 : 9	YJL187C	SWE1	G2/M transition of mitotic cell cycle, cell morphogenesis checkpoint, regulation of CDK activity, regulation of meiosis	6.014	10.477	4.7	0.924888	0.266192	3	31.872	2.93	4.947	1.10142	0.172951	2	0.724	10.269	29.249	0.727005	0.287517	3	0.176536	1.01316	0.58644	1.50154	0.898831	0.368742	no	-0.197883	0.801479	-0.657353	0.63404	-0.658428	0.510263	no
R12 - C10 : 1	YGR118W	RPS23A	protein biosynthesis, regulation of translational fidelity	3876.42	2745.78	680.636	3.38773	0.0987567	3	4405.31	4650.14	1054.7	3.3438	0.102864	3	2295.09	4971.09	8924.58	3.61716	0.104364	3	-0.0439233	3.36576	-0.14591	0.903809	-0.533514	0.593678	no	0.229433	3.47798	0.762161	1.69603	3.35563	0.000791844	yes
R12 - C10 : 10	YNL084C	END3	actin cortical patch assembly, actin filament organization, endocytosis, cytokinesis, polar budding	368.598	312.485	65.054	2.39261	0.0989712	3	442.86	488.034	123.777	2.37473	0.0953622	3	110.349	223.003	323.089	2.24801	0.122138	3	-0.0178771	2.38367	-0.0593864	0.959672	-0.225294	0.82175	no	-0.144594	2.29584	-0.480332	0.716812	-1.05397	0.291895	no
R12 - C10 : 11	YLR297W		unknown	352.598	405.22	119.908	2.51233	0.0964987	3	822.888	580.666	330.012	2.63154	0.0939346	3	150.671	359.63	501.688	2.42599	0.117283	3	0.119215	2.57194	0.396025	1.31588	1.5333	0.125203	no	-0.0863427	2.44469	-0.286824	0.819704	-0.426609	0.669664	no
R12 - C10 : 12	YDR492W	IZH1	unknown	16.566	22.247	2.355	1.08055	0.199523	3	27.474	40.127	9.99	1.24625	0.151071	3	8.205	34.048	287.076	1.29668	0.17428	2	0.165704	1.1634	0.550457	1.46455	1.14682	0.251455	no	0.216129	1.16415	0.717964	1.64486	1.57129	0.116114	no
R12 - C10 : 14	YNL209W	SSB2	protein biosynthesis	6193.12	3800.39	1209.08	3.58579	0.104036	3	5173.56	5029.67	1749.06	3.45166	0.10568	3	3469.67	6585.58	9851.32	3.732	0.105841	3	-0.13413	3.51872	-0.44557	0.734294	-1.56659	0.11721	no	0.146219	3.63443	0.485728	1.40029	2.27756	0.0227526	no
R12 - C10 : 15	YML109W	ZDS2	cell aging (sensu Saccharomyces), chromatin silencing at ribosomal DNA (rDNA), establishment of cell polarity (sensu Saccharomyces)	74.174	115.272	43.379	1.95747	0.112488	3	152.535	239.085	65.389	2.02475	0.101161	3	24.569	123.805	285.415	1.92741	0.132261	3	0.06728	1.99111	0.223499	1.16756	0.770285	0.441131	no	-0.0300604	1.91798	-0.0998584	0.933125	0.188281	0.850657	no
R12 - C10 : 16	YLR433C	CNA1	adaptation to pheromone during conjugation with cellular fusion, cell ion homeostasis, cell wall organization and biogenesis	86.147	54.931	14.165	1.70981	0.119654	3	93.156	71.622	30.694	1.66938	0.110912	3	20.671	51.948	77.632	1.5882	0.144566	3	-0.0404317	1.6896	-0.134311	0.911105	-0.429231	0.667755	no	-0.121611	1.62454	-0.403982	0.75577	-0.670781	0.50236	no
R12 - C10 : 2	YDL046W	NPC2	unknown	40.156	20.856	15.46	1.47179	0.121771	3	49.835	89.635	24.731	1.58003	0.115144	3	4.852	31.321	98.226	1.54777	0.146677	2	0.108244	1.52591	0.359578	1.28305	1.11871	0.263266	no	0.0759872	1.48531	0.252424	1.19121	0.996987	0.318771	no
R12 - C10 : 3	YCR019W	MAK32	virus-host interaction	12.035	9.632	0.48	0.682857	0.379035	3	22.404	16.92	3.05	0.919953	0.20324	3	2.229	4.97	0	0.595826	0.317865	2	0.237097	0.801405	0.787618	1.72622	0.95484	0.339659	no	-0.087031	0.614874	-0.289111	0.818406	-0.121443	0.90334	no
R12 - C10 : 4	YCR079W		unknown	0	5.201	2.763	0.789822	0.32834	2	10.888	32.601	13.446	1.1252	0.169192	3	0	2.229	6.693	0.390607	0.366786	2	0.33538	0.957512	1.11411	2.16461	1.33148	0.18303	no	-0.399215	0.565747	-1.32616	0.398828	-1.00628	0.31428	no
R12 - C10 : 5	YJL048C		unknown	75	58.484	19.558	1.74553	0.118945	3	130.225	151.676	41.177	1.86903	0.105007	3	22.5	46.942	58.76	1.54549	0.146819	3	0.123504	1.80728	0.410271	1.32894	1.34822	0.177588	no	-0.200042	1.62104	-0.664524	0.630897	-1.38513	0.166013	no
R12 - C10 : 6	YHL047C	TAF1	iron ion homeostasis, iron-siderochrome transport, siderochrome metabolism	16.045	21.028	2.525	1.07785	0.200604	3	52.163	140.724	8.408	1.32358	0.140591	2	5.125	22.053	45.637	1.18537	0.192557	3	0.245721	1.20072	0.816268	1.76085	1.60988	0.107423	no	0.107517	1.10715	0.357164	1.28091	0.974528	0.329794	no
R12 - C10 : 7	YLR290C		unknown	187.344	176.465	49.307	2.17179	0.105023	3	322.24	321.712	80.314	2.20576	0.0976373	3	52.462	108.3	94.262	1.85748	0.134673	3	0.0339665	2.18877	0.112834	1.08135	0.410269	0.681608	no	-0.314309	1.99017	-1.04411	0.484944	-2.69138	0.00711566	no
R12 - C10 : 8	YLR197W	SIK1	35S primary transcript processing, processing of 20S pre-rRNA, rRNA modification	1319.64	947.033	422.677	3.00866	0.0932927	3	1145.24	1171.47	401.536	2.8094	0.0944315	3	565.256	1288.54	2514.09	3.03545	0.105929	3	-0.199269	2.90903	-0.661957	0.63202	-2.60008	0.00932014	no	0.026789	2.99759	0.0889912	1.06363	0.929172	0.3528	no
R12 - C10 : 9	YKR079C		tRNA processing	1.033	10.857	0.497	0.349777	0.541009	3	4.17	10.027	1.17	0.462109	0.287173	3	3.975	17.579	50.69	1.13096	0.202426	3	0.112332	0.405943	0.373157	1.29518	0.317654	0.750747	no	0.781186	0.715903	2.59504	6.04208	2.48912	0.0128061	no
R12 - C11 : 1	YGR195W	SKI6	35S primary transcript processing, mRNA catabolism	70.389	83.129	20.401	1.79336	0.11783	3	100.546	103.473	22.858	1.69102	0.11022	3	22.476	81.984	185.616	1.79257	0.136971	3	-0.102337	1.74219	-0.339955	0.790066	-1.09859	0.271946	no	-0.000791268	1.7685	-0.00262854	0.99818	0.461516	0.644428	no
R12 - C11 : 10	YNL042W	BOP3	unknown	60.434	63.57	9.539	1.6224	0.120951	3	102.57	131.727	25.135	1.7426	0.108627	3	27.372	51.661	109.401	1.67771	0.141166	3	0.120202	1.6825	0.399302	1.31887	1.28065	0.200316	no	0.0553086	1.62559	0.183731	1.13582	0.971269	0.331415	no
R12 - C11 : 11	YOL012C	HTZ1	chromatin silencing at HML and HMR (sensu Saccharomyces), regulation of transcription from Pol II promoter	361.432	335.646	106.313	2.47122	0.097279	3	696.579	531.33	217.832	2.53443	0.0941784	3	152.188	333.604	452.67	2.40168	0.11791	3	0.0632101	2.50283	0.209979	1.15667	0.808599	0.418746	no	-0.0695432	2.41198	-0.231018	0.852034	-0.233519	0.815359	no
R12 - C11 : 12	YOL101C	IZH4	unknown	93.124	83.479	15.279	1.79263	0.117848	3	116.791	138.999	34.79	1.81624	0.106468	3	29.115	57.76	419.545	1.68646	0.14084	2	0.0236034	1.80443	0.0784087	1.05585	0.257414	0.796859	no	-0.106169	1.71508	-0.352685	0.783125	-0.474532	0.635121	no
R12 - C11 : 13	YOL140W	ARG8	arginine biosynthesis, ornithine biosynthesis	16.481	4.517	0	0.826467	0.311229	2	20.199	12.884	0	0.891096	0.208269	2	0.305	0.997	0	-0.18491	0.509313	2	0.0646288	0.858782	0.214692	1.16046	0.244065	0.80718	no	-1.01138	0.296311	-3.35972	0.0974143	-2.28037	0.0225859	no
R12 - C11 : 14	YNL039W	BDP1	transcription initiation from Pol III promoter	324.406	245.046	97.949	2.39817	0.0988431	3	347.662	394.325	131.784	2.3179	0.0960129	3	110.409	164.415	202.849	2.13659	0.125469	3	-0.0802646	2.35804	-0.266633	0.831257	-1.00888	0.313031	no	-0.261582	2.24291	-0.868957	0.547543	-2.30593	0.0211148	no
R12 - C11 : 15	YMR205C	PFK2	glycolysis	427.912	208.496	104.237	2.42388	0.0982672	3	384.291	814.875	285.581	2.69429	0.0939707	2	189.899	249.519	907.718	2.4924	0.115631	3	0.27041	2.55909	0.898283	1.86385	3.09489	0.00196886	yes	0.0685249	2.43368	0.227635	1.17091	1.34069	0.18002	no
R12 - C11 : 16	YOL103W	ITR2	myo-inositol transport	270.382	264.512	73.47	2.34123	0.100214	3	394.049	391.342	105.943	2.30334	0.0961986	3	148.548	311.764	479.441	2.39669	0.118041	3	-0.0378953	2.32229	-0.125885	0.916441	-0.472499	0.63657	no	0.0554554	2.34449	0.184219	1.1362	1.16769	0.242933	no
R12 - C11 : 2	YCR049C		unknown	0	0	0	n/a	n/a	n/a	0	0	0	n/a	n/a	n/a	0	0	0	n/a	n/a	n/a	#VALUE!	#DIV/0!	#VALUE!	#VALUE!	#VALUE!	n/a	n/a	#VALUE!	#DIV/0!	#VALUE!	#VALUE!	#VALUE!	n/a	n/a
R12 - C11 : 3	YCR107W	AAD3	aldehyde metabolism	0	2.098	0	n/a	n/a	n/a	7.999	17.947	0	0.76192	0.231312	2	0	0.444	20.495	0.283257	0.39289	2	#VALUE!	0.76192	#VALUE!	#VALUE!	#VALUE!	n/a	n/a	#VALUE!	0.283257	#VALUE!	#VALUE!	#VALUE!	n/a	n/a
R12 - C11 : 4	YER061C	CEM1	hexadecanal biosynthesis	12.721	32.026	12.504	1.51236	0.121725	2	28.266	63.026	22.776	1.43503	0.127484	3	11.277	26.046	38.924	1.3006	0.173691	3	-0.0773322	1.4737	-0.256892	0.836889	-0.682838	0.494709	no	-0.211768	1.38201	-0.703477	0.61409	-1.23215	0.217893	no
R12 - C11 : 5	YJL013C	MAD3	mitotic spindle checkpoint	36.269	35.121	6.639	1.41012	0.121568	3	59.17	47.207	12.929	1.41817	0.129291	3	10.317	29.553	31.67	1.27615	0.177431	3	0.00804539	1.41415	0.0267262	1.0187	0.0785213	0.937413	no	-0.133977	1.31867	-0.445062	0.734553	-0.684842	0.493444	no
R12 - C11 : 6	YHL027W	RIM101	meiosis, negative regulation of transcription from Pol II promoter, response to pH, sporulation (sensu Saccharomyces)	110.314	107.723	27.005	1.93652	0.113291	3	204.048	199.99	64.578	2.03922	0.10084	3	36.742	92.288	164.598	1.86346	0.134465	3	0.102703	1.98787	0.341173	1.26679	1.17286	0.24085	no	-0.0730597	1.87552	-0.242699	0.845163	-0.237654	0.812149	no
R12 - C11 : 7	YLR201C		unknown	140.798	119.897	18.226	1.93042	0.113522	3	233.809	204.341	45.228	2.01049	0.101483	3	36.264	88.538	180.482	1.86889	0.134275	3	0.0800654	1.97045	0.265972	1.20245	0.910736	0.362434	no	-0.0615285	1.87519	-0.204393	0.867904	-0.124059	0.901268	no
R12 - C11 : 8	YLR359W	ADE13	purine base metabolism	1075.84	746.173	206.348	2.84078	0.0930469	3	1172.41	839.812	345.71	2.74294	0.0941034	3	546.404	1203.98	1713.53	2.96522	0.106766	3	-0.0978484	2.79186	-0.325045	0.798273	-1.28065	0.200315	no	0.124436	2.87854	0.413368	1.33179	2.12034	0.0339772	no
R12 - C11 : 9	YLL005C	SPO75	sporulation (sensu Saccharomyces)	3.147	9.673	0	0.632279	0.403305	2	14.82	6.244	2.781	0.702449	0.242165	3	0	1.566	0	n/a	n/a	n/a	0.0701694	0.667364	0.233098	1.17536	0.22093	0.825147	no	#VALUE!	0.583345	#VALUE!	#VALUE!	#VALUE!	n/a	n/a
R12 - C12 : 1	YGR207C	ETF-BETA	unknown	299.95	207.331	40.494	2.23476	0.103114	3	308.108	387.1	81.822	2.22874	0.0972683	3	87.915	179.047	246.184	2.14398	0.125242	3	-0.00601306	2.23175	-0.0199749	0.98625	-0.0734729	0.94143	no	-0.0907808	2.1649	-0.301567	0.81137	-0.44678	0.655034	no
R12 - C12 : 10	YNL037C	IDH1	glutamate biosynthesis, isocitrate metabolism, tricarboxylic acid cycle	183.283	190.004	57.135	2.20065	0.104131	3	279.955	431.102	112.582	2.27666	0.0965585	3	51.789	66.531	116.631	1.8159	0.136139	3	0.0760061	2.23865	0.252487	1.19126	0.927025	0.353913	no	-0.384747	1.98381	-1.2781	0.412338	-3.39355	0.000689938	yes
R12 - C12 : 11	YOR012W		unknown	520.731	394.397	117.287	2.56165	0.0956605	3	840.178	603.311	288.224	2.62049	0.093944	3	208.263	372.781	490.821	2.47488	0.116058	3	0.0588381	2.59107	0.195456	1.14509	0.760095	0.447198	no	-0.0867788	2.4938	-0.288273	0.818882	-0.435825	0.662964	no
R12 - C12 : 12	YOL096C	COQ3	ubiquinone biosynthesis, ubiquinone metabolism	29.785	26.555	1.827	1.15435	0.171479	3	39.351	46.913	4.463	1.20424	0.15715	3	2.233	8.108	21.953	0.814311	0.267866	3	0.0498873	1.17929	0.165722	1.12173	0.37149	0.710273	no	-0.340038	0.959863	-1.12958	0.457048	-1.58529	0.1129	no
R12 - C12 : 13	YOL126C	MDH2	gluconeogenesis, glyoxylate cycle, malate metabolism	300.469	258.346	59.371	2.32225	0.100699	3	487.157	712.196	165.013	2.48487	0.0944424	3	73.988	147.547	186.404	2.05073	0.128176	3	0.162626	2.40356	0.540233	1.45421	2.0403	0.0413208	no	-0.271519	2.16202	-0.901967	0.535157	-2.36518	0.0180211	no
R12 - C12 : 14	YNL034W		unknown	0	0	0	n/a	n/a	n/a	0	0	0	n/a	n/a	n/a	0	0	0	n/a	n/a	n/a	#VALUE!	#DIV/0!	#VALUE!	#VALUE!	#VALUE!	n/a	n/a	#VALUE!	#DIV/0!	#VALUE!	#VALUE!	#VALUE!	n/a	n/a
R12 - C12 : 15	YMR266W	RSN1	unknown	0	0	0	n/a	n/a	n/a	0	6.655	7.086	0.847655	0.215927	2	0	0	26.328	n/a	n/a	n/a	#VALUE!	0.847655	#VALUE!	#VALUE!	#VALUE!	n/a	n/a	#VALUE!	#DIV/0!	#VALUE!	#VALUE!	#VALUE!	n/a	n/a
R12 - C12 : 16	YOL081W	IRA2	RAS protein signal transduction	139.116	127.642	34.364	2.02955	0.109821	3	185.702	209.443	66.787	2.03714	0.100886	3	61.375	132.608	246.153	2.04847	0.128249	3	0.00758945	2.03334	0.0252116	1.01763	0.0881488	0.929758	no	0.0189211	2.01454	0.0628547	1.04453	0.69608	0.486379	no
R12 - C12 : 2	YKL018C-A		unknown	52.986	35.362	5.522	1.43932	0.121724	3	49.073	44.021	19.342	1.43928	0.12704	3	23.975	34.505	48.756	1.4831	0.151545	3	-4.06937e-05	1.4393	-0.000135181	0.999906	-0.000400606	0.99968	no	0.0437819	1.43674	0.14544	1.10607	0.826173	0.408706	no
R12 - C12 : 3	YEL017W	GTT3	unknown	39.297	47.15	6.022	1.45025	0.121744	3	76.733	92.099	16.09	1.58421	0.114884	3	14.384	33.376	64.635	1.44514	0.155198	3	0.13396	1.51723	0.445005	1.36132	1.38613	0.165709	no	-0.00510955	1.42323	-0.0169736	0.988304	0.384824	0.700368	no
R12 - C12 : 4	YER101C	AST2	unknown	23.806	17.362	3.303	1.14612	0.174436	3	19.72	45.3	12.07	1.24318	0.151507	3	6.084	7.271	29.71	0.987441	0.230683	3	0.097062	1.19465	0.322433	1.25044	0.727633	0.466839	no	-0.158679	1.04231	-0.527121	0.693938	-0.65725	0.51102	no
R12 - C12 : 5	YJL002C	OST1	N-linked glycosylation, N-linked glycosylation via asparagine	230.011	139.872	57.977	2.1913	0.104417	3	230.907	227.05	88.545	2.12119	0.0991499	3	113.946	213.905	324.072	2.24707	0.122165	3	-0.0701147	2.15624	-0.232916	0.850913	-0.843399	0.399005	no	0.055766	2.19472	0.18525	1.13701	1.12842	0.259143	no
R12 - C12 : 6	YHL024W	RIM4	meiosis, meiotic recombination, premeiotic DNA synthesis, sporulation	0	0	0	n/a	n/a	n/a	0	0	0	n/a	n/a	n/a	0	0	0	n/a	n/a	n/a	#VALUE!	#DIV/0!	#VALUE!	#VALUE!	#VALUE!	n/a	n/a	#VALUE!	#DIV/0!	#VALUE!	#VALUE!	#VALUE!	n/a	n/a
R12 - C12 : 7	YLR194C		unknown	1019.96	1037.39	220.613	2.89044	0.0929757	3	1309.59	1572.33	396.224	2.86948	0.0948729	3	296.982	567.413	777.758	2.6537	0.112011	3	-0.0209567	2.87996	-0.0696166	0.952891	-0.273255	0.784657	no	-0.236737	2.74761	-0.786425	0.579779	-2.23453	0.0254479	no
R12 - C12 : 8	YLR378C	SEC61	SRP-dependent cotranslational membrane targeting, translocation	308.388	244.594	96.461	2.38835	0.0990701	3	410.681	644.255	118.17	2.3973	0.0951367	3	157.2	447.855	1142.83	2.58307	0.113526	3	0.00894767	2.39283	0.0297235	1.02082	0.112832	0.910164	no	0.194715	2.46124	0.64683	1.56572	2.80082	0.00509729	no
R12 - C12 : 9	YLR001C		unknown	24.545	31.126	6.946	1.34266	0.12425	3	44.562	52.952	26.314	1.49662	0.121501	3	7.75	9.355	21.262	1.01053	0.225952	3	0.15396	1.41964	0.511445	1.42548	1.53448	0.124912	no	-0.332133	1.15213	-1.10332	0.465443	-1.90224	0.0571395	no
R12 - C13 : 1	YGR267C	FOL2	folic acid and derivative biosynthesis	260.912	327.026	75.166	2.37009	0.0995029	3	493.22	545.133	147.161	2.43139	0.0948321	3	124.233	311.632	567.545	2.39517	0.11808	3	0.0613022	2.40074	0.203641	1.1516	0.772458	0.439843	no	0.0250843	2.35816	0.0833284	1.05946	0.830261	0.406391	no
R12 - C13 : 10	YNL001W	DOM34	protein biosynthesis	149.625	106.568	16.813	1.91048	0.114255	3	161.55	149.68	24.227	1.82153	0.106318	3	30.276	76.265	153.772	1.79798	0.136777	3	-0.0889458	1.86601	-0.295472	0.814806	-0.987115	0.323586	no	-0.112501	1.82976	-0.373721	0.771789	-0.617782	0.536719	no
R12 - C13 : 11	YOR139C		unknown	932.025	728.498	214.232	2.82197	0.0931055	3	1329.82	1195.99	554.213	2.88068	0.0949701	3	394.269	625.233	924.22	2.73375	0.110435	3	0.0587075	2.85132	0.195022	1.14474	0.764567	0.44453	no	-0.0882196	2.75339	-0.293059	0.81617	-0.471071	0.63759	no
R12 - C13 : 12	YOR028C	CIN5 (YAP4)	regulation of transcription from Pol II promoter, response to drug, salinity response	267.663	155.707	28.987	2.12842	0.106417	3	312.69	241.305	88.204	2.17333	0.0981887	3	37.532	58.695	27.884	1.74509	0.138685	2	0.0449124	2.15088	0.149196	1.10895	0.537246	0.591097	no	-0.383328	1.91229	-1.27339	0.413687	-2.88962	0.00385708	no
R12 - C13 : 13	YOL031C		SRP-dependent cotranslational membrane targeting, translocation	10.845	8.799	0	0.880382	0.286367	2	11.679	6.515	0	0.624066	0.256663	2	8.341	14.435	27.744	1.12248	0.204011	3	-0.256316	0.752224	-0.851464	0.554222	-0.942613	0.345879	no	0.242099	0.976964	0.804234	1.74622	1.24236	0.214103	no
R12 - C13 : 14	YOL158C	ENB1	ferric-enterobactin transport	0	0	0	n/a	n/a	n/a	0	0	0	n/a	n/a	n/a	0	0	0	n/a	n/a	n/a	#VALUE!	#DIV/0!	#VALUE!	#VALUE!	#VALUE!	n/a	n/a	#VALUE!	#DIV/0!	#VALUE!	#VALUE!	#VALUE!	n/a	n/a
R12 - C13 : 15	YNL287W	SEC21	ER to Golgi transport, retrograde (Golgi to ER) transport	164.609	98.731	39.995	2.03869	0.109494	3	123.816	209.887	53.24	1.94594	0.103018	3	45.452	97.103	235.625	1.95355	0.131376	3	-0.092748	1.99232	-0.308102	0.807704	-1.06855	0.285272	no	-0.0851448	1.97165	-0.282845	0.821969	-0.366726	0.713824	no
R12 - C13 : 16	YML099W-A		unknown	19.536	9.936	0.054	1.03457	0.218391	2	29.558	14.106	2.342	0.8955	0.207499	3	8.608	14.236	35.33	1.16002	0.197087	3	-0.139074	0.965037	-0.461994	0.725982	-0.711572	0.47673	no	0.12545	1.07283	0.416735	1.3349	0.909101	0.363297	no
R12 - C13 : 2	YCR064C		unknown	0	0	0	n/a	n/a	n/a	1.547	1.028	0	-0.215853	0.419706	2	0	1.372	14.446	0.452293	0.35193	2	#VALUE!	-0.215853	#VALUE!	#VALUE!	#VALUE!	n/a	n/a	#VALUE!	0.452293	#VALUE!	#VALUE!	#VALUE!	n/a	n/a
R12 - C13 : 3	YGL225W	VGR4	N-linked glycosylation, lipid glycosylation, nucleotide-sugar transport	348.958	182.176	46.36	2.25752	0.102458	3	294.892	306.822	92.053	2.20581	0.0976365	3	201.703	324.808	760.57	2.51371	0.11512	3	-0.0517173	2.23167	-0.171801	0.887734	-0.632922	0.526785	no	0.256181	2.36115	0.851014	1.80377	3.42917	0.000605433	yes
R12 - C13 : 4	YGL208W	SIP2	cell aging (sensu Saccharomyces), filamentous growth, protein amino acid phosphorylation, signal transduction	103.038	98.211	22.76	1.8885	0.115021	3	148.307	185.497	43.36	1.92447	0.103557	3	35.03	51.39	42.455	1.57563	0.145142	3	0.0359755	1.90649	0.119508	1.08636	0.402606	0.687238	no	-0.31287	1.7076	-1.03933	0.486553	-2.46852	0.0135672	no
R12 - C13 : 5	YJR032W	CPR7	response to stress	56.987	44.467	10.967	1.58236	0.121343	3	59.29	47.381	6.621	1.32211	0.140779	3	18.153	47.429	91.374	1.57982	0.144942	3	-0.260241	1.45224	-0.864503	0.549236	-2.42526	0.0152976	no	-0.00253833	1.55662	-0.00843215	0.994172	0.42512	0.670749	no
R12 - C13 : 6	YHR028C	DAP2	protein processing	201.656	181.108	44.183	2.17032	0.105069	3	263.482	304.412	80.996	2.16984	0.0982503	3	56.988	122.339	197.543	1.99422	0.13002	3	-0.000486436	2.17008	-0.00161591	0.998881	-0.00585704	0.995327	no	-0.176108	2.0578	-0.585016	0.666642	-1.31767	0.187615	no
R12 - C13 : 7	YLR126C		unknown	12.033	8.947	2.291	0.898414	0.278151	3	23.593	20.703	1.343	0.837909	0.217658	3	3.029	12.643	28.971	0.962917	0.235775	3	-0.0605052	0.868161	-0.200994	0.869951	-0.296719	0.766681	no	0.0645026	0.906198	0.214273	1.16012	0.538839	0.589998	no
R12 - C13 : 8	YML118W	NGL3	unknown	76.859	109.52	21.748	1.85526	0.116094	3	134.423	170.544	49.585	1.9175	0.103734	3	13.316	34.985	15.11	1.23039	0.184827	3	0.0622404	1.88638	0.206758	1.15409	0.692437	0.488663	no	-0.624872	1.51835	-2.07578	0.237207	-4.57041	4.86771e-06	yes
R12 - C13 : 9	YLR127C	APC2	cyclin catabolism, mitotic chromosome segregation, mitotic metaphase/anaphase transition, mitotic spindle elongation, ubiquitin-dependent protein catabolism	23.901	23.794	5.001	1.25237	0.140993	3	38.12	51.366	8.196	1.30075	0.14358	3	5.756	16.782	37.261	1.13329	0.201994	3	0.0483862	1.27656	0.160735	1.11786	0.416471	0.677065	no	-0.119083	1.16836	-0.395586	0.76018	-0.493238	0.621844	no
R12 - C14 : 1	YBR233W-A	DAD3	mitosis	29.234	26.181	5.203	1.3011	0.130253	3	45.681	23.967	7.315	1.20013	0.157756	3	15.112	32.573	38.649	1.37432	0.163423	3	-0.100965	1.25062	-0.3354	0.792564	-0.854811	0.392656	no	0.0732204	1.31324	0.243233	1.18364	1.01243	0.311332	no
R12 - C14 : 10	YNR003C	RPC34	transcription from Pol III promoter	52.587	58.4	18.225	1.68371	0.120106	3	80.151	63.642	22.022	1.58245	0.114993	3	18.631	56.379	127.613	1.65696	0.141939	3	-0.10126	1.63308	-0.336379	0.792026	-1.05478	0.291525	no	-0.0267463	1.64587	-0.0888492	0.940272	0.206689	0.836253	no
R12 - C14 : 11	YOR169C		unknown	320.095	249.84	72.694	2.35587	0.0998491	3	462.221	246.055	136.985	2.29646	0.0962889	3	128.486	218.695	401.891	2.29881	0.120691	3	-0.0594054	2.32617	-0.19734	0.872157	-0.741768	0.458228	no	-0.057055	2.30287	-0.189533	0.87689	-0.0897939	0.928451	no
R12 - C14 : 12	YOR065W	CYT1	oxidative phosphorylation, oxidative phosphorylation, ubiquinone to cytochrome c	556.264	540.378	115.761	2.6149	0.0948787	3	854.421	931.81	205.491	2.63688	0.0939317	3	143.385	323.652	399.128	2.37044	0.118733	3	0.0219732	2.62589	0.0729934	1.0519	0.285061	0.775598	no	-0.244458	2.46821	-0.812073	0.569563	-2.22822	0.0258656	no
R12 - C14 : 13	YOR032C	HMS1	pseudohyphal growth	21.428	20.288	5.195	1.21899	0.150243	3	24.793	26.734	4.702	1.0635	0.179059	3	8.483	12.324	15.952	1.02192	0.223642	3	-0.155487	1.14125	-0.516518	0.699057	-1.15218	0.249249	no	-0.197073	1.09599	-0.654662	0.635224	-0.952343	0.340923	no
R12 - C14 : 14	YOL157C		unknown	290.37	244.532	78.938	2.35058	0.0999799	3	271.542	294.243	102.23	2.20299	0.0976831	3	109.848	183.983	482.392	2.27754	0.121292	3	-0.147595	2.27678	-0.490298	0.711878	-1.82891	0.0674137	no	-0.073044	2.28959	-0.242647	0.845193	-0.265667	0.790496	no
R12 - C14 : 15	YNL243W	SLA2	actin filament organization, cell wall organization and biogenesis, endocytosis, exocytosis, polar budding	271.752	152.726	37.807	2.16627	0.105197	3	216.106	124.45	37.799	1.90133	0.104152	3	94.163	100.13	90.429	1.9248	0.13235	3	-0.264949	2.0338	-0.880142	0.543314	-3.10001	0.00193514	yes	-0.241478	2.02107	-0.802173	0.573485	-1.97259	0.048542	no
R12 - C14 : 16	YML094W	GIM5	tubulin folding	135.786	110.9	42.974	2.03805	0.109517	3	150.038	109.17	41.288	1.84232	0.105737	3	75.52	107.899	135.221	1.96192	0.131095	3	-0.195732	1.94019	-0.650207	0.637189	-2.227	0.0259471	no	-0.0761324	1.97552	-0.252906	0.839204	-0.275777	0.78272	no
R12 - C14 : 2	YLR363W-A		unknown	41.66	23.364	6.963	1.37808	0.121798	3	31.377	19.761	6.426	1.09907	0.173327	3	24.619	45.412	106.882	1.64033	0.142565	3	-0.279011	1.23857	-0.926855	0.526004	-2.28123	0.0225346	no	0.262251	1.48473	0.87118	1.82916	2.87448	0.00404697	no
R12 - C14 : 3	YGL175C	SAE2	meiotic DNA double-strand break processing	0	0.115	0.588	-0.373874	0.900763	2	0	0	0.44	n/a	n/a	n/a	0	2.3	0	n/a	n/a	n/a	#VALUE!	-0.373874	#VALUE!	#VALUE!	#VALUE!	n/a	n/a	#VALUE!	-0.422809	#VALUE!	#VALUE!	#VALUE!	n/a	n/a
R12 - C14 : 4	YGL194C	HOS2	establishment and/or maintenance of chromatin architecture, histone deacetylation, negative regulation of meiosis, regulation of transcription, DNA-dependent	21.66	23.556	4.132	1.20903	0.153255	3	17.223	24.093	5.786	1.02574	0.18527	3	6.163	11.595	14.323	0.951245	0.238221	3	-0.183291	1.11738	-0.60888	0.655705	-1.32036	0.186714	no	-0.257784	1.05567	-0.85634	0.552352	-1.27705	0.201583	no
R12 - C14 : 5	YJR049C	UTR1	iron ion homeostasis, nicotinamide adenine dinucleotide phosphorylation and dephosphorylation	78.253	93.426	19.336	1.81783	0.117183	3	148.754	162.451	32.892	1.86571	0.105097	3	31.15	61.067	88.745	1.69035	0.140696	3	0.0478714	1.84177	0.159025	1.11653	0.526757	0.598362	no	-0.127485	1.72962	-0.423496	0.745615	-0.743039	0.457458	no
R12 - C14 : 6	YHR031C	RRM3	DNA replication	1.554	0	0.728	0.228318	0.600919	2	1.881	0	0	n/a	n/a	n/a	0	1.733	3.203	0.17592	0.419259	2	#VALUE!	0.228318	#VALUE!	#VALUE!	#VALUE!	n/a	n/a	-0.0523988	0.177652	-0.174065	0.886342	-0.00668668	0.994665	no
R12 - C14 : 7	YLR102C	APC9	cyclin catabolism, mitotic chromosome segregation, mitotic metaphase/anaphase transition, mitotic spindle elongation, ubiquitin-dependent protein catabolism	125.066	123.5	18.02	1.91591	0.114059	3	217.045	197.941	40.573	1.97939	0.102207	3	32.841	68.684	84.924	1.70865	0.14002	3	0.0634767	1.94765	0.210865	1.15738	0.717876	0.472834	no	-0.207262	1.78781	-0.688511	0.620494	-1.51848	0.128894	no
R12 - C14 : 8	YML116W	ATR1	multidrug transport	8.685	13.05	0.79	0.751724	0.346282	3	26.248	30.404	1.689	0.942164	0.199404	3	2.477	12.584	44.536	0.995364	0.229052	3	0.190439	0.846944	0.632625	1.55038	0.82547	0.409105	no	0.24364	0.849077	0.809355	1.75243	1.22056	0.222253	no
R12 - C14 : 9	YLR148W	PEP3	Golgi to endosome transport, homotypic vacuole fusion (non-autophagic), late endosome to vacuole transport, nonselective vesicle docking,	31.108	28.729	7.505	1.37657	0.121846	3	45.42	69.046	14.393	1.45046	0.125892	3	6.257	14.112	28.018	1.07901	0.212318	3	0.0738874	1.41351	0.245448	1.18546	0.730457	0.465111	no	-0.29756	1.20332	-0.988473	0.504011	-1.75914	0.078553	no
R12 - C15 : 1	YHR038W	FIL1	protein biosynthesis	102.639	91.27	24.386	1.88732	0.115061	3	136.159	156.587	38.693	1.87109	0.104952	3	35.961	66.782	75.995	1.70164	0.140279	3	-0.0162261	1.8792	-0.0539018	0.963327	-0.180461	0.856791	no	-0.185678	1.77001	-0.616808	0.652112	-1.30544	0.191743	no
R12 - C15 : 10	YNR035C	ARC35	cell growth and/or maintenance	324.065	403.615	119.746	2.49934	0.0967373	3	601.234	541.669	169.943	2.47997	0.0944736	3	136.491	319.325	385.254	2.35624	0.119114	3	-0.0193704	2.48966	-0.0643471	0.956378	-0.248126	0.804037	no	-0.143102	2.40332	-0.475373	0.719281	-1.06292	0.287819	no
R12 - C15 : 11	YOR252W		unknown	242.386	233.814	59.4	2.27678	0.101919	3	417.158	273.802	104.202	2.25748	0.0968329	3	107.421	208.102	437.397	2.27796	0.121279	3	-0.0192943	2.26713	-0.0640942	0.956546	-0.237712	0.812104	no	0.00118274	2.2529	0.00392898	1.00273	0.547953	0.583724	no
R12 - C15 : 12	YOR107W	RGS2	G-protein signaling, coupled to cAMP nucleotide second messenger	17.387	10.62	2.629	0.996435	0.234634	3	43.012	17.524	1.418	0.908578	0.205217	3	0.546	5.839	63.052	0.325358	0.382618	2	-0.0878574	0.952506	-0.291856	0.816851	-0.488179	0.625423	no	-0.671077	0.636429	-2.22927	0.213267	-2.05619	0.0397644	no
R12 - C15 : 13	YOR187W	TUF1	translational elongation	25.263	27.832	12.013	1.40995	0.121567	3	26.339	27.642	13.336	1.22801	0.15368	3	9.853	24.49	43.179	1.28716	0.175728	3	-0.181939	1.31898	-0.604389	0.65775	-1.60821	0.107788	no	-0.122793	1.32409	-0.40791	0.753714	-0.598687	0.549381	no
R12 - C15 : 14	YOL015W		unknown	9.292	16.669	4.738	1.05626	0.209382	3	22.393	16.495	4.785	0.981394	0.192707	3	4.735	13.18	13.066	0.918338	0.245191	3	-0.0748663	1.01883	-0.2487	0.841654	-0.455686	0.648616	no	-0.137921	0.962832	-0.458165	0.727911	-0.47803	0.632629	no
R12 - C15 : 15	YNL049C	SFB2	ER to Golgi transport	57.41	52.428	16.987	1.67061	0.120312	3	70.688	105.794	53.382	1.62031	0.112884	2	24.571	44.815	147.033	1.6843	0.140921	3	-0.050302	1.64546	-0.1671	0.890631	-0.475387	0.634511	no	0.0136883	1.65299	0.0454717	1.03202	0.585373	0.558297	no
R12 - C15 : 16	YPL047W		unknown	0	0.709	0	n/a	n/a	n/a	0	0.687	0	n/a	n/a	n/a	0	0	6.878	n/a	n/a	n/a	#VALUE!	#DIV/0!	#VALUE!	#VALUE!	#VALUE!	n/a	n/a	#VALUE!	#DIV/0!	#VALUE!	#VALUE!	#VALUE!	n/a	n/a
R12 - C15 : 2	YNL280C	ERG24	ergosterol biosynthesis	60.986	50.632	11.844	1.62211	0.120955	3	81.707	80.879	19.147	1.59968	0.113973	3	26.786	69.657	181.056	1.79077	0.137035	3	-0.0224298	1.61089	-0.0745103	0.949664	-0.233763	0.815169	no	0.168668	1.68197	0.560302	1.47458	2.06202	0.0392054	no
R12 - C15 : 3	YGL040C	HEM2	heme biosynthesis	50.774	47.241	14.59	1.61573	0.121025	3	65.443	84.246	23.459	1.60285	0.113796	3	16.093	35.713	136.913	1.57985	0.14494	3	-0.0128751	1.60929	-0.0427702	0.970789	-0.134241	0.893212	no	-0.0358788	1.57332	-0.119187	0.920707	0.119756	0.904676	no
R12 - C15 : 4	YGL090W	LIF1	double-strand break repair via nonhomologous end-joining	20.594	16.921	2.622	1.08799	0.196558	3	26.969	35.146	3.942	1.08976	0.174815	3	6.635	9.547	12.986	0.919607	0.244921	3	0.00177544	1.08888	0.0058979	1.0041	0.0116904	0.990673	no	-0.168382	0.97933	-0.559351	0.678607	-0.658797	0.510026	no
R12 - C15 : 5	YJR076C	CDC11	axial budding, cell wall organization and biogenesis, cellular morphogenesis, conjugation with cellular fusion, cytokinesis, establishment of cell polarity (sensu Saccharomyces)	273.824	268.983	69.627	2.33771	0.100303	3	351.445	291.548	75.3	2.19473	0.0978208	3	142.764	248.487	417.332	2.33801	0.119608	3	-0.142981	2.26622	-0.474973	0.71948	-1.7676	0.0771277	no	0.000300503	2.3134	0.000998248	1.00069	0.546305	0.584856	no
R12 - C15 : 6	YHR064C	SSZ1	protein biosynthesis	597.647	701.525	206.023	2.74652	0.0935135	3	801.865	826.196	213.157	2.61557	0.0939497	3	236.939	643.097	1207.32	2.70279	0.111027	3	-0.13095	2.68105	-0.435008	0.73969	-1.71106	0.0870698	no	-0.0437321	2.70019	-0.145275	0.904207	0.0620729	0.950505	no
R12 - C15 : 7	YLR059C	YNT20	RNA processing	116.88	108.753	27.012	1.9463	0.112917	3	169.593	167.09	33.105	1.8897	0.104456	3	48.224	84.74	169.275	1.89453	0.133387	3	-0.0566059	1.918	-0.188041	0.877797	-0.637387	0.523873	no	-0.0517741	1.89595	-0.17199	0.887618	-0.0281439	0.977547	no
R12 - C15 : 8	YML023C		unknown	9.14	11.826	2.716	0.923627	0.266759	3	17.706	15.452	3.195	0.87947	0.210309	3	4.794	13.185	37.806	1.07399	0.213295	3	-0.0441565	0.901548	-0.146685	0.903324	-0.22515	0.821863	no	0.150366	0.974342	0.499503	1.41373	1.01069	0.312167	no
R12 - C15 : 9	YLR240W	VPS34	vacuolar protein targeting	27.177	29.623	10.462	1.40954	0.121564	3	46.653	42.779	9.805	1.32946	0.139835	3	7.675	17.684	23.008	1.11273	0.20585	3	-0.080073	1.3695	-0.265997	0.831624	-0.748513	0.454151	no	-0.296812	1.23666	-0.985988	0.50488	-1.7959	0.0725102	no
R12 - C16 : 1	YHR041C	SRB2	transcription from Pol II promoter	381.381	407.27	88.52	2.48048	0.0970968	3	660.462	650.927	126.974	2.47798	0.0944866	3	257.579	629.389	945.01	2.6763	0.111551	3	-0.00250652	2.47923	-0.00832649	0.994245	-0.0320442	0.974437	no	0.195818	2.55392	0.650494	1.56971	2.86648	0.00415061	no
R12 - C16 : 10	YNR041C	COQ2	ubiquinone metabolism	28.133	31.356	5.364	1.32606	0.126264	3	46.084	25.202	14.01	1.30275	0.143315	3	20.877	42.314	100.101	1.59674	0.144214	3	-0.0233113	1.31441	-0.0774383	0.947739	-0.211392	0.832581	no	0.270679	1.43694	0.899176	1.865	2.88811	0.00387568	no
R12 - C16 : 11	YOR263C		unknown	189.402	198.538	60.714	2.22056	0.103532	3	379.987	227.407	100.687	2.21213	0.0975332	3	100.49	158	161.004	2.08375	0.127121	3	-0.00843423	2.21634	-0.0280179	0.980767	-0.102705	0.918197	no	-0.13681	2.12769	-0.454472	0.729777	-0.928377	0.353212	no
R12 - C16 : 12	YOR120W	GCY1	salinity response	153.814	232.848	60.925	2.21401	0.103727	3	329.115	277.552	92.134	2.20732	0.0976117	3	37.337	86.446	101.966	1.78699	0.137171	3	-0.00669452	2.21066	-0.0222387	0.984703	-0.0814079	0.935118	no	-0.427018	1.97603	-1.41852	0.374095	-3.80788	0.000140161	yes
R12 - C16 : 13	YOR190W	SPR1	sporulation (sensu Saccharomyces)	6.914	6.677	0.507	0.557495	0.439453	3	20.356	3.581	0	0.614754	0.258398	2	3.173	3.685	3.789	0.49669	0.341312	3	0.0572593	0.586124	0.190211	1.14093	0.183135	0.854692	no	-0.060805	0.502625	-0.20199	0.869351	-0.036951	0.970524	no
R12 - C16 : 14	YOR027W	STI1	protein folding	507.803	895.889	334.168	2.9492	0.0930479	2	561.965	662.128	227.279	2.54135	0.094149	3	184.769	381.757	475.301	2.45634	0.116517	3	-0.40785	2.74527	-1.35485	0.390976	-4.77888	1.76276e-06	yes	-0.492857	2.6783	-1.63724	0.321472	-4.71769	2.38542e-06	yes
R12 - C16 : 15	YNL023C	FAP1	unknown	143.113	135.282	24.553	1.9934	0.11114	3	149.111	232.816	55.308	1.99338	0.101878	3	61.945	75.455	149.359	1.89585	0.133341	3	-1.49399e-05	1.99339	-4.96293e-05	0.999966	-0.000171632	0.999863	no	-0.0975422	1.92016	-0.324028	0.798836	-0.485012	0.627668	no
R12 - C16 : 16	YML026C	RPS18B	protein biosynthesis	2547.76	1910.84	520.492	3.23565	0.0957834	3	3423.91	1579.38	406.66	3.01302	0.0964707	3	1499.72	3703.19	4665.24	3.41903	0.103796	3	-0.222629	3.12434	-0.739557	0.598923	-2.83647	0.00456148	no	0.183378	3.30288	0.609169	1.52538	2.84894	0.00438654	no
R12 - C16 : 2	YCR085W		unknown	0	0	0	n/a	n/a	n/a	0	0	0	n/a	n/a	n/a	0	0	0	n/a	n/a	n/a	#VALUE!	#DIV/0!	#VALUE!	#VALUE!	#VALUE!	n/a	n/a	#VALUE!	#DIV/0!	#VALUE!	#VALUE!	#VALUE!	n/a	n/a
R12 - C16 : 3	YGL039W		unknown	47.097	79.002	19.073	1.71807	0.119499	3	106.636	142.451	20.103	1.72722	0.109096	3	32.12	67.628	180.841	1.81261	0.136256	3	0.00914942	1.72265	0.0303937	1.02129	0.0979382	0.921981	no	0.09454	1.74087	0.314055	1.2432	1.37118	0.170318	no
R12 - C16 : 4	YGL059W		unknown	27	48.524	4.942	1.37146	0.122046	3	92.493	124.955	18.524	1.67581	0.110702	3	8.884	10.689	16.254	1.01071	0.225915	3	0.304348	1.52364	1.01102	2.01534	3.19922	0.00137799	yes	-0.360749	1.16662	-1.19838	0.435764	-2.10333	0.0354372	no
R12 - C16 : 5	YJR078W	BNA2	nicotinamide adenine dinucleotide biosynthesis	0	0	0	n/a	n/a	n/a	0	0	0	n/a	n/a	n/a	0	0	0	n/a	n/a	n/a	#VALUE!	#DIV/0!	#VALUE!	#VALUE!	#VALUE!	n/a	n/a	#VALUE!	#DIV/0!	#VALUE!	#VALUE!	#VALUE!	n/a	n/a
R12 - C16 : 6	YHR074W	QNS1	unknown	0	4.974	0.651	0.466232	0.483899	2	10.672	19.603	1.914	0.766448	0.230491	3	0.189	4.171	18.69	0.337316	0.379708	3	0.300217	0.61634	0.997298	1.99626	0.817729	0.413512	no	-0.128915	0.377307	-0.428248	0.743164	-0.196817	0.84397	no
R12 - C16 : 7	YLR052W	IES3	unknown	254.661	273.923	54.017	2.2931	0.101472	3	390.341	386.173	65.899	2.23131	0.0972282	3	102.969	184.381	299.406	2.19944	0.123564	3	-0.0617827	2.2622	-0.205238	0.867396	-0.761457	0.446384	no	-0.0936556	2.2218	-0.311117	0.806017	-0.484457	0.628062	no
R12 - C16 : 8	YMR004W	MVP1	protein-vacuolar targeting	133.533	173.979	40.955	2.09385	0.107572	3	220.8	165.177	61.084	2.0149	0.101383	3	60.037	102.065	119.856	1.9032	0.133089	3	-0.0789493	2.05438	-0.262264	0.833779	-0.925084	0.354922	no	-0.190655	1.97406	-0.633343	0.644681	-1.43442	0.151453	no
R12 - C16 : 9	YLR263W	RED1	synaptonemal complex formation	0	2.836	0	n/a	n/a	n/a	5.525	0	0	n/a	n/a	n/a	0	0	7.955	n/a	n/a	n/a	#VALUE!	#DIV/0!	#VALUE!	#VALUE!	#VALUE!	n/a	n/a	#VALUE!	#DIV/0!	#VALUE!	#VALUE!	#VALUE!	n/a	n/a
R12 - C17 : 1	YHR128W	FUR1	pyrimidine salvage	22.399	48.955	31.552	1.41056	0.121571	2	40.383	61.586	33.148	1.38125	0.133477	2	17.48	59.528	333.559	1.58222	0.144831	2	-0.0293172	1.3959	-0.0973897	0.934723	-0.229645	0.818367	no	0.17166	1.47193	0.570244	1.48477	1.64983	0.0989775	no
R12 - C17 : 10	YBL092W	RPL32	protein biosynthesis	1605.62	1900.97	687.836	3.20842	0.0953577	3	3054.14	1730.45	625.344	3.072	0.0973427	3	1836.1	4403.08	5152.33	3.48776	0.103861	3	-0.136422	3.14021	-0.453185	0.730429	-1.73402	0.0829138	no	0.279342	3.32363	0.927954	1.90258	4.03264	5.51527e-05	yes
R12 - C17 : 11	YOR369C	RPS12	protein biosynthesis	1261.33	1370.6	623.846	3.11199	0.0941254	3	2147.41	2063.82	876.502	3.09539	0.0977222	3	894.673	2614.26	4753.27	3.29655	0.10402	3	-0.0166028	3.10369	-0.0551532	0.962492	-0.211945	0.83215	no	0.184554	3.1798	0.613074	1.52952	2.88281	0.00394147	no
R12 - C17 : 12	YOR251C		unknown	129.425	116.24	52.471	2.06682	0.108502	3	190.1	161.753	56.791	1.97965	0.102201	3	66.852	132.201	167.77	2.0049	0.129668	3	-0.0871703	2.02323	-0.289573	0.818144	-1.01293	0.311095	no	-0.0619194	2.01139	-0.205692	0.867123	-0.133022	0.894176	no
R12 - C17 : 13	YOR244W	ESA1	histone acetylation, regulation of cell cycle, regulation of transcription from Pol II promoter	23.737	12.021	0.508	0.821465	0.313555	3	40.103	6.059	2.465	0.824743	0.220005	3	8.461	11.53	13.917	0.992145	0.229714	3	0.00327766	0.823104	0.0108882	1.00758	0.0148211	0.988175	no	0.170679	0.882338	0.566984	1.48142	0.978608	0.327774	no
R12 - C17 : 14	YOR154W		unknown	58.429	46.159	13.15	1.61766	0.121004	3	73.922	32.862	13.901	1.40845	0.130363	3	26.463	40.199	92.313	1.61192	0.143635	3	-0.209209	1.51305	-0.694979	0.617718	-2.03727	0.0416234	no	-0.00574065	1.59032	-0.01907	0.986869	0.398345	0.690376	no
R12 - C17 : 15	YOR005C	DNL4	double-strand break repair via nonhomologous end-joining	367.394	151.129	42.905	2.22672	0.10335	3	205.151	112.466	73.585	1.97557	0.102298	3	124.375	45.545	102.039	1.63735	0.142678	2	-0.251145	2.10115	-0.834286	0.560861	-2.99137	0.00277727	yes	-0.589373	1.90756	-1.95785	0.257411	-4.61074	4.01229e-06	yes
R12 - C17 : 2	YNL162W-A		unknown	0	0	0	n/a	n/a	n/a	0	0	0	n/a	n/a	n/a	0	0	0	n/a	n/a	n/a	#VALUE!	#DIV/0!	#VALUE!	#VALUE!	#VALUE!	n/a	n/a	#VALUE!	#DIV/0!	#VALUE!	#VALUE!	#VALUE!	n/a	n/a
R12 - C17 : 3	YGR048W	UFD1	mRNA processing, protein transport, ubiquitin-dependent protein catabolism	62.75	71.306	10.835	1.66291	0.120426	3	107.782	109.05	27.2	1.73386	0.108893	3	27.926	40.323	125.988	1.66518	0.141632	3	0.0709468	1.69838	0.23568	1.17746	0.756867	0.44913	no	0.0022645	1.63958	0.0075225	1.00523	0.477002	0.633361	no
R12 - C17 : 4	YGR193C	PDX1	acetyl-CoA biosynthesis from pyruvate	111.019	170.441	23.34	1.98275	0.111536	3	213.457	287.367	56.084	2.07781	0.100018	3	45.693	95.509	157.144	1.89328	0.13343	3	0.0950608	2.03028	0.315785	1.24469	1.09904	0.27175	no	-0.0894697	1.91354	-0.297212	0.813824	-0.403716	0.686422	no
R12 - C17 : 5	YJR125C	ENT3	Golgi to endosome transport, actin cortical patch assembly, actin filament organization, endocytosis	207.458	292.718	48.152	2.25639	0.10249	3	349.651	413.257	74.173	2.24231	0.0970591	3	74.19	130.837	141.954	1.99429	0.130018	3	-0.0140749	2.24935	-0.0467558	0.968111	-0.172707	0.862882	no	-0.2621	2.10087	-0.870676	0.54689	-2.23014	0.0257384	no
R12 - C17 : 6	YHR103W	SBE22	cell wall organization and biogenesis	14.683	9.255	1.506	0.871394	0.290482	3	11.494	13.707	4.032	0.833256	0.218487	3	7.214	15.127	22.656	1.07892	0.212336	3	-0.0381379	0.852325	-0.126691	0.91593	-0.181735	0.855791	no	0.207522	0.950688	0.689375	1.61258	1.23451	0.217011	no
R12 - C17 : 7	YLL027W	ISA1	iron ion transport	213.055	277.382	55.987	2.27427	0.101988	3	431.379	386.733	78.855	2.27198	0.0966243	3	99.473	209.492	316.902	2.22114	0.122921	3	-0.00229645	2.27313	-0.00762864	0.994726	-0.0283119	0.977413	no	-0.0531294	2.22324	-0.176492	0.884852	-0.0454912	0.963716	no
R12 - C17 : 8	YMR029C	FAR8	cell cycle arrest in response to pheromone	67.439	86.911	25.283	1.82466	0.116994	3	134.252	144.449	40.951	1.86558	0.1051	3	25.264	72.231	60.437	1.62872	0.143004	3	0.0409179	1.84512	0.135926	1.0988	0.450641	0.652249	no	-0.195938	1.70222	-0.650892	0.636886	-1.37807	0.168181	no
R12 - C17 : 9	YLR357W	RSC2	chromatin modeling	110.341	65.947	21.433	1.83206	0.116783	3	137.536	106.249	31.022	1.78442	0.107384	3	47.348	77.452	140.827	1.85222	0.134858	3	-0.0476452	1.80824	-0.158274	0.896097	-0.520164	0.602949	no	0.0201589	1.81767	0.0669665	1.04751	0.67083	0.502329	no
R12 - C18 : 1	YHR136C	SPL2	response to temperature	36.912	32.835	15.3	1.52379	0.121688	3	79.774	86.396	27.16	1.65637	0.111355	3	21.844	61.002	111.173	1.67144	0.141399	3	0.132586	1.59008	0.44044	1.35702	1.39222	0.163855	no	0.14765	1.57315	0.490484	1.40492	1.8252	0.0679712	no
R12 - C18 : 10	YPL138C	SPP1	chromatin silencing at telomere, histone methylation, regulation of transcription, DNA-dependent	51.192	55.034	12.411	1.6156	0.121027	3	95.919	84.727	18.213	1.62238	0.112783	3	26.059	44.938	59.105	1.56128	0.145889	3	0.0067788	1.61899	0.0225187	1.01573	0.0709736	0.943419	no	-0.0543243	1.56397	-0.180461	0.882421	-0.0492499	0.96072	no
R12 - C18 : 11	YOR382W	FIT2	siderochrome transport	283.162	290.815	77.305	2.36901	0.0995289	3	521.568	561.291	161.239	2.45693	0.0946325	3	139.629	214.925	230.598	2.22792	0.122723	3	0.087926	2.41297	0.292084	1.22441	1.1089	0.267473	no	-0.14109	2.274	-0.468691	0.72262	-1.01018	0.312407	no
R12 - C18 : 12	YOR279C	RFM1	* transcriptional gene silencing	59.641	53.678	10.1	1.60428	0.121144	3	85.42	81.994	14.235	1.56518	0.116116	3	21.686	40.797	42.467	1.47283	0.152478	3	-0.0390984	1.58473	-0.129882	0.913906	-0.403565	0.686533	no	-0.131444	1.51409	-0.436647	0.73885	-0.733839	0.463047	no
R12 - C18 : 13	YOR245C	DGA1	lipid storage, triacylglycerol biosynthesis	17.096	29.248	5.839	1.25616	0.140031	3	35.4	47.796	14.038	1.35751	0.136325	3	12.182	18.708	19.499	1.1638	0.196405	3	0.101346	1.30684	0.336666	1.26283	0.898207	0.369075	no	-0.0923665	1.18551	-0.306835	0.808413	-0.311868	0.755141	no
R12 - C18 : 14	YOR175C		unknown	52.09	43.694	11.334	1.57158	0.121426	3	69.109	99.683	18.382	1.59979	0.113966	3	17.391	44.464	100.482	1.57802	0.145027	3	0.0282192	1.58568	0.093742	1.06713	0.293501	0.769139	no	0.00644448	1.55033	0.0214081	1.01495	0.50711	0.612078	no
R12 - C18 : 15	YOR038C	HIR2	regulation of transcription from Pol II promoter	78.594	56.645	13.667	1.6958	0.119904	3	84.747	19.464	2.286	0.835034	0.21817	2	45.485	47.967	39.57	1.59327	0.144354	3	-0.860763	1.26542	-2.85939	0.137796	-5.09056	3.57e-07	yes	-0.102525	1.62007	-0.340582	0.789723	-0.49464	0.620855	no
R12 - C18 : 16	YMR075C-A		unknown	307.291	218.219	57.159	2.29556	0.101405	3	364.116	233.729	56.65	2.12666	0.0990447	3	168.793	328.294	494.588	2.42717	0.117253	3	-0.168902	2.21111	-0.561081	0.677794	-2.06383	0.0390335	no	0.131602	2.3369	0.437172	1.35395	2.01714	0.043681	no
R12 - C18 : 2	YCR096C	HMRA2	unknown	189.44	211.298	34.883	2.14938	0.105735	3	325.308	325.277	58.836	2.16368	0.0983599	3	71.496	113.186	103.706	1.92251	0.132428	3	0.0142929	2.15653	0.04748	1.03346	0.171427	0.863888	no	-0.226877	2.01148	-0.753669	0.593093	-1.81874	0.0689512	no
R12 - C18 : 3	YGR058W		unknown	0	5.359	2.174	0.74426	0.349813	2	8.757	15.04	0.28	0.421198	0.294977	3	0	1.994	7.582	0.393496	0.366087	2	-0.323061	0.582729	-1.07319	0.475268	-1.07575	0.282041	no	-0.350764	0.544411	-1.16521	0.445899	-0.842998	0.399229	no
R12 - C18 : 4	YGR202C	PCT1	CDP-choline pathway, phosphatidylcholine biosynthesis	43.865	41.04	7.239	1.47272	0.121772	3	82.807	106.305	11.339	1.56534	0.116104	3	13.261	15.196	48.418	1.27765	0.177197	3	0.0926199	1.51903	0.307677	1.23771	0.953467	0.340353	no	-0.195073	1.35072	-0.64802	0.638156	-1.17728	0.239086	no
R12 - C18 : 5	YJR136C		unknown	8.684	18.319	3.209	1.00372	0.231496	3	29.316	24.879	7.098	1.13697	0.167354	3	12.618	19.691	27.311	1.22508	0.185717	3	0.13325	1.07034	0.442648	1.3591	0.807958	0.419115	no	0.221359	1.08993	0.735338	1.66479	1.57744	0.114694	no
R12 - C18 : 6	YHR108W	GGA2	Golgi to vacuole transport	16.024	39.947	16.445	1.61985	0.12098	2	37.563	98.889	18.644	1.51243	0.120134	3	12.15	37.918	101.098	1.50393	0.149784	3	-0.10742	1.56614	-0.356842	0.780872	-0.975386	0.329369	no	-0.115913	1.53742	-0.385056	0.765749	-0.550629	0.581888	no
R12 - C18 : 7	YLL038C	ENT4	actin cortical patch assembly, actin filament organization, endocytosis	20.378	22.642	3.719	1.17922	0.162862	3	37.807	24.695	7.081	1.17237	0.161916	3	8.716	21.479	61.107	1.30069	0.173678	3	-0.00685277	1.1758	-0.0227644	0.984345	-0.0516836	0.958781	no	0.121464	1.21549	0.403494	1.32271	1.23959	0.215126	no
R12 - C18 : 8	YMR036C	MIH1	G2/M transition of mitotic cell cycle, regulation of CDK activity	35.036	44.658	9.98	1.4989	0.121754	3	56.593	58.421	14.82	1.46234	0.124708	3	13.874	29.305	30.761	1.31359	0.171767	3	-0.0365653	1.48062	-0.121467	0.919252	-0.363382	0.716319	no	-0.18531	1.38178	-0.615585	0.652665	-1.12191	0.261902	no
R12 - C18 : 9	YLR373C	VID22	vacuolar protein catabolism	23.022	20.241	3.223	1.15993	0.169502	3	36.568	19.113	6.485	1.11772	0.170368	3	8.581	17.474	11.918	1.03192	0.221626	3	-0.042209	1.13883	-0.140215	0.907384	-0.304205	0.760972	no	-0.12801	1.07146	-0.42524	0.744715	-0.490882	0.62351	no
R12 - C19 : 1	YHR148W	IMP3	35S primary transcript processing, processing of 20S pre-rRNA, rRNA modification, ribosome biogenesis	33.676	32.174	5.319	1.35461	0.123126	3	38.019	17.565	3.346	1.01534	0.187001	3	8.696	27.8	133.63	1.45097	0.154601	3	-0.339271	1.18497	-1.12703	0.457856	-2.62459	0.00867533	no	0.0963614	1.37832	0.320106	1.24842	1.27333	0.202902	no
R12 - C19 : 10	YPL088W		aldehyde metabolism	46.882	48.059	15.399	1.61448	0.121039	3	54.58	50.231	13.372	1.42035	0.129054	3	24.485	36.669	111.201	1.61432	0.143546	3	-0.194134	1.51741	-0.644901	0.639537	-1.90044	0.0573752	no	-0.000164682	1.58993	-0.00054706	0.999621	0.449878	0.652798	no
R12 - C19 : 11	YPL192C	PRM3	karyogamy	187.824	137.486	39.051	2.10227	0.107287	3	280.31	198.627	81.336	2.1176	0.0992193	3	83.489	111.104	138.053	1.98368	0.130369	3	0.0153288	2.10993	0.0509211	1.03593	0.181684	0.85583	no	-0.118588	2.01851	-0.393942	0.761047	-0.714552	0.474886	no
R12 - C19 : 12	YPL273W	SAM4	sulfur amino acid metabolism	157.022	112.054	32.633	2.02074	0.110139	3	261.197	156.933	36.386	1.95682	0.102751	3	91.117	104.801	93.108	1.93086	0.132143	3	-0.0639199	1.98878	-0.212337	0.863138	-0.735012	0.462332	no	-0.0898739	1.95133	-0.298554	0.813067	-0.412204	0.68019	no
R12 - C19 : 13	YOR303W	CPA1	arginine biosynthesis	42.296	50.728	7.631	1.50576	0.121741	3	134.381	154.022	20.734	1.77648	0.107616	3	17.428	20.074	55.667	1.37771	0.16299	3	0.270715	1.64112	0.899294	1.86515	2.88571	0.00390533	no	-0.128059	1.41727	-0.425404	0.74463	-0.673664	0.500525	no
R12 - C19 : 14	YPL265W	DIP5	amino acid transport	73.671	86.55	16.567	1.77566	0.118265	3	144.96	259.456	42.995	1.96852	0.102467	3	35.116	67.89	114.804	1.7603	0.138133	3	0.192864	1.87209	0.640679	1.55906	2.13477	0.03278	no	-0.0153561	1.74351	-0.0510117	0.965259	0.31983	0.749097	no
R12 - C19 : 15	YOR219C	STE13	peptide pheromone maturation	62.368	43.89	7.858	1.54527	0.121593	3	76.647	138.449	29.89	1.73272	0.108928	3	23.884	22.809	59.999	1.45266	0.154429	3	0.187447	1.63899	0.622684	1.53974	1.98879	0.0467241	no	-0.0926035	1.4745	-0.307622	0.807972	-0.384818	0.700372	no
R12 - C19 : 2	YCR104W	PAU3	unknown	11.945	11.671	1.098	0.829354	0.309887	3	21.156	21.961	3.092	0.951386	0.197821	3	9.597	8.587	16.998	0.996671	0.228784	3	0.122032	0.89037	0.405383	1.32444	0.574919	0.565346	no	0.167317	0.888545	0.555814	1.47	0.972393	0.330855	no
R12 - C19 : 3	YGR163W	GTR2	unknown	108.917	84.003	11.738	1.77805	0.118208	3	143.208	192.689	25.29	1.84687	0.105611	3	62.418	70.067	130.129	1.86628	0.134366	3	0.0688189	1.81246	0.228612	1.17171	0.75197	0.452069	no	0.0882281	1.7977	0.293087	1.22526	1.3275	0.184342	no
R12 - C19 : 4	YGR285C	ZUO1	protein folding	699.701	671.913	235.027	2.78217	0.0932863	3	746.516	629.968	191.32	2.55032	0.0941136	3	270.06	478.496	1151.04	2.67202	0.111637	3	-0.231852	2.66624	-0.770197	0.586338	-3.03049	0.00244154	yes	-0.110147	2.70263	-0.365902	0.775984	-0.728775	0.466139	no
R12 - C19 : 5	YKL082C	RRP14	unknown	383.802	268.413	118.163	2.46285	0.0974467	3	333.348	303.518	62.411	2.16573	0.0983233	3	207.297	280.348	487.767	2.43205	0.117129	3	-0.297127	2.31429	-0.987034	0.504514	-3.71764	0.000201095	yes	-0.030806	2.42298	-0.102335	0.931524	0.20608	0.836729	no
R12 - C19 : 6	YHR150W	PEX28	peroxisome organization and biogenesis	52.508	41.337	12.368	1.57734	0.121383	3	74.127	75.801	18.155	1.56849	0.115892	3	16.616	36.645	62.958	1.47574	0.152209	3	-0.0088493	1.57292	-0.0293968	0.97983	-0.0913307	0.92723	no	-0.1016	1.50208	-0.337508	0.791407	-0.468556	0.639387	no
R12 - C19 : 7	YKR060W	UTP30	unknown	154.285	142.516	32.703	2.05331	0.108975	3	224.587	212.281	40.775	1.99517	0.101836	3	72.765	111.78	233.637	2.04082	0.128496	3	-0.0581389	2.02424	-0.193133	0.874704	-0.67515	0.499581	no	-0.0124917	2.0226	-0.0414966	0.971646	0.374639	0.707929	no
R12 - C19 : 8	YMR131C	RRB1	ribosome biogenesis	257.434	221.085	91.079	2.33927	0.100263	3	202.681	249.358	58.601	2.05613	0.100474	3	152.812	232.231	528.78	2.37233	0.118683	3	-0.283145	2.1977	-0.940586	0.521021	-3.45506	0.000550173	yes	0.0330602	2.33133	0.109824	1.0791	0.914095	0.360667	no
R12 - C19 : 9	YML093W	UTP14	processing of 20S pre-rRNA	86.153	52.767	19.822	1.75265	0.118791	3	56.139	101.798	22.445	1.60165	0.113862	3	34.429	54.018	243.397	1.83314	0.135529	3	-0.150996	1.67715	-0.501598	0.706324	-1.5894	0.111969	no	0.0804898	1.76843	0.267381	1.20362	1.24386	0.213551	no
R12 - C2 : 1	YIL020C	HIS6	histidine biosynthesis	8.558	29.542	3.186	1.06974	0.203878	3	59.611	24.051	1.551	1.26164	0.148909	2	2.65	26.425	58.779	1.39936	0.160316	2	0.191894	1.16569	0.637459	1.55559	1.21505	0.224348	no	0.329619	1.21008	1.09497	2.13609	2.31645	0.020534	no
R12 - C2 : 10	YNL326C		unknown	13.655	27.444	7.63	1.25314	0.140796	3	54.552	37.474	6.646	1.27665	0.146835	3	4.241	26.789	36.396	1.15337	0.198296	3	0.0235019	1.26489	0.0780717	1.05561	0.200101	0.841402	no	-0.0997713	1.17879	-0.331433	0.794747	-0.362061	0.717306	no
R12 - C2 : 11	YDL092W	SRP14	protein-ER targeting	60.642	78.832	17.147	1.73894	0.119084	3	175.362	115.917	23.89	1.79438	0.107094	3	17.26	82.626	106.209	1.67465	0.141279	3	0.0554343	1.76666	0.184149	1.13615	0.599507	0.548835	no	-0.0642913	1.68233	-0.213571	0.8624	-0.143955	0.885536	no
R12 - C2 : 12	YBR067C	TIP1	cell wall organization and biogenesis	685.018	944.686	296.59	2.8621	0.0930017	3	1256.43	1172.54	310.666	2.7858	0.0942956	3	389.656	1215.62	3153.56	3.00597	0.106265	3	-0.0763059	2.82395	-0.253483	0.838869	-0.997911	0.318323	no	0.143868	2.90957	0.47792	1.39273	2.3648	0.0180397	no
R12 - C2 : 13	YDL131W	LYS21	lysine biosynthesis, aminoadipic pathway	6.694	10.19	1.206	0.739458	0.352087	3	22.149	1.509	0	0.445427	0.290351	2	3.257	11.548	53.893	1.05016	0.217984	3	-0.29403	0.592443	-0.976747	0.508124	-1.01769	0.308824	no	0.310707	0.870344	1.03215	2.04506	1.50425	0.132517	no
R12 - C2 : 14	YDL153C	SAS10	establishment and/or maintenance of chromatin architecture, processing of 20S pre-rRNA	189.936	265.176	98.45	2.33284	0.100427	3	310.212	100.728	60.109	2.13785	0.0988329	2	88.75	224.864	503.286	2.28185	0.121169	3	-0.194993	2.23534	-0.647754	0.638273	-2.14735	0.0317653	no	-0.0509942	2.28288	-0.169399	0.889213	-0.0226701	0.981913	no
R12 - C2 : 15	YDL073W		unknown	9.414	75.615	15.41	1.74429	0.118972	2	121.457	37.949	20.428	1.55689	0.116689	3	2.056	60.516	115.07	1.72516	0.139414	2	-0.187399	1.65059	-0.622527	0.649532	-1.73877	0.0820755	no	-0.0191356	1.71026	-0.0635671	0.956895	0.229935	0.818142	no
R12 - C2 : 3	YBL068W	PRS4	'de novo' IMP biosynthesis, 'de novo' pyrimidine base biosynthesis, histidine biosynthesis, purine salvage, tryptophan biosynthesis	64.888	82.769	19.09	1.77133	0.118367	3	174.425	102.311	16.803	1.72458	0.109177	3	22.868	95.522	194.402	1.82389	0.135856	3	-0.0467506	1.74796	-0.155302	0.897944	-0.502855	0.615066	no	0.0525553	1.77315	0.174585	1.12864	0.975568	0.329279	no
R12 - C2 : 4	YBR084C-A	RPL19A	protein biosynthesis	3211.42	4744.64	918.843	3.4831	0.101112	3	8511.61	5638.99	840.783	3.43424	0.105203	3	1784.1	6038.43	6410.11	3.56095	0.104082	3	-0.0488588	3.45867	-0.162305	0.893596	-0.579966	0.561938	no	0.0778462	3.49756	0.258599	1.19632	1.51328	0.130208	no
R12 - C2 : 5	YIR004W	DJP1	peroxisome matrix protein import	47.63	139.138	44.148	2.10527	0.107187	2	231.587	174.261	44.782	1.98462	0.102083	3	31.167	180.894	233.958	1.98796	0.130227	3	-0.120649	2.04494	-0.400788	0.757444	-1.25662	0.208893	no	-0.117302	2.02215	-0.389668	0.763305	-0.640391	0.521919	no
R12 - C2 : 6	YIL091C		unknown	27.743	43.99	14.222	1.51421	0.121719	3	67.821	35.807	5.708	1.27955	0.146438	3	9.25	48.873	139.615	1.54793	0.146668	3	-0.234661	1.39688	-0.779528	0.582558	-2.13447	0.0328041	no	0.0337154	1.5066	0.112	1.08073	0.751082	0.452604	no
R12 - C2 : 7	YMR157C		unknown	1.665	0	0	n/a	n/a	n/a	9.463	3.757	0	0.458841	0.287795	2	0	5.665	20.773	0.839091	0.262385	2	#VALUE!	0.458841	#VALUE!	#VALUE!	#VALUE!	n/a	n/a	#VALUE!	0.839091	#VALUE!	#VALUE!	#VALUE!	n/a	n/a
R12 - C2 : 8	YJR152W	DAL5	allantoin utilization	12.102	8.818	0	0.904664	0.275316	2	19.46	24.796	0.305	1.02517	0.185364	2	5.355	16.132	36.284	1.11327	0.205747	3	0.120504	0.964916	0.400305	1.31979	0.51346	0.607629	no	0.208603	0.984498	0.692963	1.6166	1.12927	0.258786	no
R12 - C2 : 9	YJL176C	SWI3	chromatin modeling	159.787	276.699	70.54	2.26572	0.102227	3	386.783	225.956	76.011	2.17307	0.0981934	3	97.568	199.24	281.623	2.194	0.123726	3	-0.0926495	2.21939	-0.307775	0.807887	-1.13211	0.257588	no	-0.0717203	2.20539	-0.23825	0.847773	-0.245905	0.805756	no
R12 - C20 : 1	YHR152W	SPO12	meiosis I, mitotic cell cycle, regulation of exit from mitosis	72.452	49.695	12.923	1.65696	0.120512	3	72.648	71.946	10.122	1.47344	0.123634	3	30.143	37.459	70.613	1.58175	0.144852	3	-0.18352	1.5652	-0.609642	0.655359	-1.84109	0.065608	no	-0.0752092	1.59489	-0.24984	0.84099	-0.241521	0.809151	no
R12 - C20 : 10	YPL087W	YDC1	ceramide metabolism, response to heat	134.434	139.559	26.056	1.99745	0.110991	3	218.127	282.405	54.533	2.07436	0.100089	3	47.139	79.757	67.287	1.74891	0.138547	3	0.0769116	2.0359	0.255495	1.19375	0.891338	0.372748	no	-0.248541	1.84871	-0.825635	0.564234	-1.94752	0.0514719	no
R12 - C20 : 11	YPL185W		unknown	213.688	153.526	32.754	2.11146	0.106979	3	302.202	221.816	83.189	2.14773	0.0986493	3	90.012	114.203	128.413	1.98807	0.130223	3	0.036266	2.1296	0.120473	1.08709	0.431655	0.665992	no	-0.123389	2.0253	-0.409891	0.75268	-0.765201	0.444152	no
R12 - C20 : 12	YPL266W	DIM1	35S primary transcript processing, rRNA modification	208.235	140.669	31.967	2.09154	0.107651	3	158.332	126.483	22.512	1.78362	0.107407	3	85.622	138.679	236.713	2.09749	0.126687	3	-0.307924	1.93758	-1.0229	0.492126	-3.50722	0.000452823	yes	0.00594521	2.07005	0.0197496	1.01378	0.571762	0.567483	no
R12 - C20 : 13	YOR316C	COT1	cobalt ion transport, zinc ion homeostasis, zinc ion transport	7.475	9.364	2.617	0.855347	0.29786	3	23.662	25.585	2.674	0.968677	0.194867	3	0	3.507	10.343	0.583533	0.32075	2	0.11333	0.912012	0.376474	1.29817	0.551479	0.581306	no	-0.271814	0.694973	-0.902948	0.534793	-0.783053	0.433596	no
R12 - C20 : 14	YPL243W	SRP68	protein-ER targeting	371.874	289.889	70.731	2.39513	0.0989128	3	446.563	463.985	73.503	2.29318	0.0963327	3	197.865	283.743	312.07	2.36239	0.118948	3	-0.101959	2.34415	-0.338701	0.790753	-1.27904	0.200885	no	-0.0327399	2.3543	-0.10876	0.927385	0.181315	0.856121	no
R12 - C20 : 15	YOR335C	ALA1	alanyl-tRNA aminoacylation	272.661	163.923	52.671	2.225	0.1034	3	223.571	113.813	49.976	1.93373	0.103323	3	203.809	237.703	240.727	2.30347	0.120561	3	-0.291266	2.07937	-0.967564	0.511369	-3.45124	0.000558011	yes	0.0784733	2.23977	0.260683	1.19805	1.3894	0.164712	no
R12 - C20 : 2	YNR046W		unknown	54.103	46.719	9.192	1.55643	0.121529	3	66.444	59.846	6.207	1.36307	0.135647	3	10.723	34.948	142.603	1.52383	0.148271	3	-0.193361	1.45975	-0.642332	0.640676	-1.83891	0.065928	no	-0.0325954	1.51567	-0.10828	0.927694	0.147617	0.882645	no
R12 - C20 : 3	YGR165W	MRPS35	aerobic respiration, protein biosynthesis	0	0	1.106	n/a	n/a	n/a	4.487	0.857	0	-0.0241258	0.381642	2	0	1.528	6.752	0.31052	0.386233	2	#VALUE!	-0.0241258	#VALUE!	#VALUE!	#VALUE!	n/a	n/a	#VALUE!	0.31052	#VALUE!	#VALUE!	#VALUE!	n/a	n/a
R12 - C20 : 4	YHL003C	LAG1	cell aging (sensu Saccharomyces), ceramide biosynthesis	33.374	18.903	4.663	1.25726	0.139758	3	43.934	74.013	10.839	1.41464	0.129677	3	9.707	19.152	69.451	1.3182	0.171096	3	0.157387	1.33595	0.522829	1.43677	1.42984	0.152763	no	0.0609482	1.26326	0.202466	1.15066	0.861495	0.388966	no
R12 - C20 : 5	YKL081W	TEF4	translational elongation	741.087	588.489	149.106	2.70542	0.0938515	3	748.81	714.156	124.743	2.50701	0.0943129	3	347.945	689.101	1409.85	2.79087	0.109404	3	-0.198418	2.60621	-0.65913	0.63326	-2.58296	0.00979572	no	0.085445	2.72368	0.283842	1.21743	1.61472	0.106371	no
R12 - C20 : 6	YHR161C	YAP1801	endocytosis	72.737	85.69	20.401	1.8025	0.117594	3	148.667	209.807	35.463	1.91355	0.103836	3	29.393	38.54	42.771	1.50965	0.149333	3	0.111047	1.85802	0.368891	1.29136	1.22606	0.220178	no	-0.292853	1.63161	-0.972838	0.509503	-2.2227	0.0262362	no
R12 - C20 : 7	YKR055W	RHO4	actin filament organization, establishment of cell polarity (sensu Saccharomyces), small GTPase mediated signal transduction	48.606	59.2	14.309	1.63926	0.120749	3	82.005	82.097	21.243	1.61741	0.113028	3	18.675	39.273	70.982	1.52005	0.148546	3	-0.0218563	1.62833	-0.0726052	0.950919	-0.228883	0.81896	no	-0.119215	1.55519	-0.396025	0.759949	-0.635893	0.524846	no
R12 - C20 : 8	YMR140W	SIP5	cellular response to glucose starvation	24.878	26.686	8.091	1.34442	0.124067	3	39.962	48.068	16.924	1.40295	0.130979	3	7.634	11.666	12.08	0.958459	0.236707	3	0.0585245	1.37368	0.194414	1.14426	0.561868	0.574206	no	-0.385963	1.12697	-1.28214	0.411185	-2.18428	0.0289416	no
R12 - C20 : 9	YML065W	ORC1	DNA replication initiation, chromatin silencing at HML and HMR (sensu Saccharomyces), pre-replicative complex formation and maintenance	14.826	11.079	2.09	0.946279	0.256631	3	18.525	15.238	3.563	0.899779	0.206751	3	3.995	5.514	23.566	0.852969	0.259336	3	-0.0465002	0.923029	-0.15447	0.898462	-0.244393	0.806926	no	-0.09331	0.875157	-0.309969	0.806659	-0.210665	0.833149	no
R12 - C21 : 1	YHR180W		unknown	22.935	15.43	1.264	0.984593	0.239769	3	34.316	29.089	6.788	1.17593	0.161377	3	8.947	14.276	17.137	1.06129	0.215786	3	0.191341	1.08026	0.635622	1.55361	1.14668	0.251512	no	0.0766928	0.998472	0.254768	1.19314	0.674556	0.499958	no
R12 - C21 : 10	YPL050C	MNN9	N-linked glycosylation	86.558	48.729	13.175	1.68267	0.120123	3	89.044	118.902	18.175	1.66037	0.111215	3	75.937	87.799	177.974	1.97265	0.130737	3	-0.0223029	1.67152	-0.0740886	0.949942	-0.235977	0.813451	no	0.289975	1.80319	0.963277	1.94973	3.30629	0.0009454	yes
R12 - C21 : 11	YPR082C	DIB1	mRNA splicing	91.398	60.526	10.49	1.68894	0.12002	3	114.115	68.587	25.571	1.66606	0.111022	3	36.966	43.756	51.201	1.58725	0.144607	3	-0.0228845	1.6775	-0.0760207	0.948671	-0.242436	0.808442	no	-0.101688	1.61363	-0.3378	0.791247	-0.486215	0.626814	no
R12 - C21 : 12	YPR013C		unknown	25.209	24.955	9.339	1.35739	0.122904	3	52.503	69.677	18.65	1.51026	0.120317	3	5.276	11.847	33.356	1.05424	0.217176	3	0.152869	1.43383	0.50782	1.4219	1.53946	0.123691	no	-0.303152	1.18135	-1.00705	0.497563	-1.7645	0.0776471	no
R12 - C21 : 13	YPR106W	ISR1	unknown	0	0	0	n/a	n/a	n/a	0	0	0	n/a	n/a	n/a	0	0	0	n/a	n/a	n/a	#VALUE!	#DIV/0!	#VALUE!	#VALUE!	#VALUE!	n/a	n/a	#VALUE!	#DIV/0!	#VALUE!	#VALUE!	#VALUE!	n/a	n/a
R12 - C21 : 14	YPL070W	MUK1	unknown	0	0	0	n/a	n/a	n/a	0	0	0	n/a	n/a	n/a	0	0	0	n/a	n/a	n/a	#VALUE!	#DIV/0!	#VALUE!	#VALUE!	#VALUE!	n/a	n/a	#VALUE!	#DIV/0!	#VALUE!	#VALUE!	#VALUE!	n/a	n/a
R12 - C21 : 15	YPL126W	NAN1	processing of 20S pre-rRNA	114.471	45.959	13.316	1.7162	0.119535	3	40.397	19.538	4.687	1.08832	0.175047	3	40.667	35.452	55.732	1.58287	0.144801	3	-0.627882	1.40226	-2.08578	0.235569	-5.13063	2.88771e-07	yes	-0.133327	1.62507	-0.442903	0.735653	-0.778483	0.436284	no
R12 - C21 : 16	YMR244C-A		unknown	143.903	74.506	20.139	1.87915	0.115332	3	187.707	113.764	37.161	1.86547	0.105103	3	65.01	62.937	79.949	1.78611	0.137203	3	-0.013686	1.87231	-0.0454638	0.968978	-0.151915	0.879254	no	-0.0930428	1.80817	-0.309081	0.807156	-0.426239	0.669934	no
R12 - C21 : 2	YEL054C	RPL12A	protein biosynthesis, ribosomal large subunit assembly and maintenance	1344.93	845.225	165.934	2.85959	0.0930059	3	1492.24	765.584	177.152	2.66767	0.0939368	3	864.199	1430.74	1792.1	3.06306	0.105637	3	-0.19192	2.76363	-0.637545	0.642806	-2.51468	0.0119141	no	0.203467	2.93686	0.675904	1.5976	3.10612	0.00189562	yes
R12 - C21 : 3	YHR002W	LEU5	coenzyme A transport	54.96	30.864	5.106	1.41358	0.121592	3	62.298	45.781	10.028	1.3844	0.133108	3	14.117	20.896	30.835	1.2675	0.178791	3	-0.0291792	1.39899	-0.0969313	0.93502	-0.280335	0.77922	no	-0.146086	1.31607	-0.485288	0.714354	-0.778245	0.436424	no
R12 - C21 : 4	YHR066W	SSF1	conjugation with cellular fusion, ribosomal large subunit assembly and maintenance	196.014	87.055	28.758	1.998	0.11097	3	125.773	78.956	15.917	1.63189	0.112338	3	84.889	91.326	232.113	2.03293	0.128752	3	-0.366112	1.81495	-1.2162	0.430415	-4.01586	5.92299e-05	yes	0.0349258	1.991	0.116021	1.08374	0.85454	0.392806	no
R12 - C21 : 5	YKL046C	DCW1	cell wall biosynthesis (sensu Fungi)	285.686	233.918	46.104	2.26395	0.102276	3	321.954	277.61	67.724	2.1596	0.098433	3	157.525	236.028	285.128	2.28966	0.120948	3	-0.10435	2.21178	-0.346645	0.786411	-1.27328	0.20292	no	0.025711	2.25234	0.0854103	1.06099	0.816248	0.414358	no
R12 - C21 : 6	YHR188C	GPI16	attachment of GPI anchor to protein	53.962	34.458	4.922	1.42156	0.12165	3	67.948	68.264	12.841	1.4906	0.122041	3	17.476	32.867	62.04	1.46517	0.1532	3	0.0690386	1.45608	0.229341	1.1723	0.69395	0.487714	no	0.0436085	1.4189	0.144864	1.10563	0.81937	0.412576	no
R12 - C21 : 7	YKR014C	YPT52	endocytosis, protein-vacuolar targeting	204.765	166.946	32.219	2.11504	0.10686	3	360.426	260.448	46.74	2.11302	0.0993085	3	83.844	136.591	139.556	2.01576	0.129311	3	-0.00201652	2.11403	-0.00669874	0.995368	-0.0239423	0.980899	no	-0.0992766	2.04093	-0.32979	0.795652	-0.51979	0.60321	no
R12 - C21 : 8	YMR217W	GUA1	GMP metabolism	611.691	384.676	121.979	2.58703	0.0952718	3	505.785	321.761	93.625	2.29324	0.0963318	3	334.175	510.305	863.997	2.67065	0.111665	3	-0.293784	2.44013	-0.97593	0.508412	-3.75573	0.00017284	yes	0.0836251	2.60437	0.277796	1.21234	1.56419	0.117773	no
R12 - C21 : 9	YMR053C	STB2	histone deacetylation	28.091	22.949	3.677	1.226	0.148191	3	35.475	34.918	10.146	1.26537	0.14839	3	1.608	5.74	2.165	0.381431	0.369005	3	0.0393701	1.24568	0.130785	1.09489	0.325162	0.745059	no	-0.844566	0.779247	-2.80559	0.143032	-3.46555	0.000529154	yes
R12 - C22 : 1	YHR181W	SVP26	unknown	61.317	43.082	6.019	1.50152	0.12175	3	84.941	89.581	15.342	1.58802	0.114652	3	36.685	62.025	107.599	1.74417	0.138719	3	0.0864942	1.54477	0.287327	1.22038	0.895812	0.370353	no	0.242645	1.59838	0.806048	1.74842	2.73625	0.00621431	no
R12 - C22 : 10	YPL039W		unknown	21.564	25.958	1.111	1.03229	0.219348	3	45.502	49.533	7.48	1.30789	0.142636	3	18.368	24.737	55.391	1.41483	0.158504	3	0.275593	1.17009	0.915502	1.88623	1.82438	0.0680946	no	0.382535	1.19909	1.27075	2.41288	2.7615	0.00575364	no
R12 - C22 : 11	YPR089W		unknown	368.591	214.658	43.441	2.27979	0.101835	3	398.762	347.252	127.21	2.31424	0.0960589	3	173.286	155.348	231.186	2.21256	0.123175	3	0.0344522	2.29701	0.114448	1.08256	0.426259	0.669919	no	-0.0672298	2.2217	-0.223333	0.856584	-0.198277	0.842828	no
R12 - C22 : 12	YPR058W	YMC1	transport	104.732	102.25	10.389	1.78316	0.118084	3	251.902	202.756	28.998	1.9558	0.102776	3	38.24	57.992	114.292	1.74918	0.138537	3	0.172642	1.86948	0.573504	1.48813	1.91014	0.0561156	no	-0.0339811	1.7417	-0.112883	0.924738	0.142281	0.886858	no
R12 - C22 : 13	YPR108W	RPN7	ubiquitin-dependent protein catabolism	168.016	105.056	20.822	1.95615	0.112538	3	152.222	126.001	30.362	1.82067	0.106342	3	63.086	54.414	100.069	1.79319	0.136949	3	-0.135481	1.88841	-0.450059	0.732013	-1.51556	0.12963	no	-0.16296	1.85021	-0.541341	0.687132	-1.11419	0.265197	no
R12 - C22 : 14	YPL020C	ULP1	G2/M transition of mitotic cell cycle, protein desumoylation	214.288	158.597	26.711	2.08705	0.107804	3	287.518	242.122	45.791	2.06677	0.100248	3	98.348	104.864	169.947	2.02911	0.128876	3	-0.0202784	2.07691	-0.0673633	0.954381	-0.238589	0.811424	no	-0.0579353	2.03361	-0.192457	0.875114	-0.0927877	0.926072	no
R12 - C22 : 15	YPL036W	PMA2	proton transport, regulation of pH	36.446	14.066	1.05	1.01139	0.228208	3	74.001	11.336	3.391	0.803274	0.223849	2	6.509	5.906	1.05	0.483211	0.344528	3	-0.208118	0.907333	-0.691354	0.619273	-1.01055	0.312234	no	-0.52818	0.722834	-1.75458	0.29636	-2.00864	0.0445753	no
R12 - C22 : 16	YMR251W-A	HOR7	response to stress	3718.74	3016.09	423.549	3.32664	0.0974431	3	8958.79	4348.69	1227.23	3.45879	0.105878	3	1326.1	1213.88	1005.18	2.84695	0.10847	2	0.132153	3.39271	0.439002	1.35567	1.59073	0.111671	no	-0.479686	3.06233	-1.59348	0.331371	-4.52847	5.94135e-06	yes
R12 - C22 : 2	YEL049W	PAU2	unknown	13.638	10.941	0.891	0.80895	0.319389	3	40.368	33.154	4.087	1.14494	0.166118	3	12.273	14.692	66.568	1.30764	0.172642	3	0.335987	0.976944	1.11612	2.16764	1.61649	0.105988	no	0.498694	1.03383	1.65663	3.15279	2.61255	0.00898686	no
R12 - C22 : 3	YHR025W	THR1	homoserine metabolism, isoleucine metabolism, methionine metabolism, threonine metabolism	41.018	58.047	19.741	1.65843	0.120491	3	92.488	54.209	19.46	1.56204	0.11633	3	25.961	68.681	134.205	1.74085	0.13884	3	-0.0963851	1.61024	-0.320184	0.800967	-0.996779	0.318872	no	0.0824249	1.67518	0.27381	1.209	1.23765	0.215846	no
R12 - C22 : 4	YHR111W		protein modification	76.352	62.34	13.988	1.70884	0.119672	3	93.711	68.896	19.531	1.59918	0.114	3	34.343	44.683	45.022	1.56101	0.145904	3	-0.109655	1.65401	-0.364266	0.776864	-1.14913	0.250502	no	-0.147822	1.61046	-0.491054	0.711505	-0.907655	0.364061	no
R12 - C22 : 5	YKL045W	PRI2	DNA repair synthesis, DNA replication initiation, DNA replication, priming, lagging strand elongation	23.5	20.241	3.139	1.15909	0.169801	3	25.119	18.696	6.452	1.05943	0.179724	3	9.43	18.953	20.662	1.137	0.201305	3	-0.0996591	1.10926	-0.33106	0.794952	-0.698136	0.485092	no	-0.0220859	1.12358	-0.0733677	0.950417	0.176579	0.859839	no
R12 - C22 : 6	YHR194W	MDM31	mitochondrion organization and biogenesis	0	2.984	0.412	0.255936	0.587271	2	3.307	10.682	1.914	0.508954	0.278281	3	0.88	3.918	13.846	0.507503	0.338736	3	0.253018	0.382445	0.840508	1.79068	0.568247	0.569867	no	0.251567	0.357252	0.835686	1.78471	0.654671	0.51268	no
R12 - C22 : 7	YKR006C	MRPL13	protein biosynthesis	48.074	31.45	5.854	1.41672	0.121615	3	42.687	51.538	14.232	1.39751	0.131596	3	23.47	21.068	71.461	1.46395	0.153318	3	-0.0192087	1.40711	-0.0638099	0.956734	-0.185675	0.852699	no	0.0472311	1.41586	0.156898	1.11489	0.851137	0.394693	no
R12 - C22 : 8	YMR221C		unknown	33.188	27.845	6.249	1.3549	0.123101	3	44.78	52.291	11.851	1.38003	0.13362	3	25.802	29.058	54.023	1.48371	0.151491	3	0.0251319	1.36747	0.0834862	1.05958	0.239593	0.810646	no	0.12881	1.39484	0.427898	1.34527	1.57716	0.11476	no
R12 - C22 : 9	YMR054W	STV1	vacuolar acidification	0	0	0	n/a	n/a	n/a	0	0	0.083	n/a	n/a	n/a	0	0.671	3.401	-0.0170936	0.467203	2	#VALUE!	#DIV/0!	#VALUE!	#VALUE!	#VALUE!	n/a	n/a	#VALUE!	-0.0170936	#VALUE!	#VALUE!	#VALUE!	n/a	n/a
R12 - C23 : 1	YDL050C		unknown	293.014	102.629	24.26	1.90917	0.114302	2	138.751	89.521	13.191	1.63709	0.112109	3	148.657	101.705	145.724	1.88918	0.133572	2	-0.272078	1.77313	-0.903823	0.534469	-2.62758	0.00859949	no	-0.0199902	1.87471	-0.0664061	0.955014	0.232837	0.815888	no
R12 - C23 : 10	YPL001W	HAT1	chromatin silencing at telomere, histone acetylation	15.936	13.539	1.018	0.881626	0.285798	3	10.835	11.245	1.442	0.647196	0.252364	3	13.235	9.591	23.166	1.10403	0.207502	3	-0.234431	0.764411	-0.778761	0.582867	-1.06498	0.286886	no	0.222399	0.968359	0.738793	1.66878	1.33065	0.183303	no
R12 - C23 : 11	YPR200C	ARR2	response to arsenate	148.733	88.212	18.112	1.89302	0.114867	3	161.287	90.733	52.163	1.85985	0.105256	3	70.808	70.146	85.134	1.82328	0.135877	3	-0.0331686	1.87644	-0.110184	0.92647	-0.368744	0.712319	no	-0.0697472	1.83368	-0.231695	0.851634	-0.202608	0.839441	no
R12 - C23 : 12	YPR176C	BET2	protein amino acid geranylgeranylation	13.403	9.689	1.985	0.904802	0.275253	3	22.176	43.637	6.018	1.15401	0.164719	3	11.811	12.807	43.172	1.21952	0.186653	3	0.249206	1.02941	0.827844	1.77503	1.34561	0.178429	no	0.314722	1.0377	1.04548	2.06406	1.89394	0.0582325	no
R12 - C23 : 13	YPR186C	PZF1	transcription initiation from Pol III promoter	1.014	3.671	1.338	0.333481	0.549029	3	32.776	3.36	0	0.704353	0.241816	2	0	0	0	n/a	n/a	n/a	0.370872	0.518917	1.23201	2.34894	1.02974	0.303131	no	#VALUE!	0.284547	#VALUE!	#VALUE!	#VALUE!	n/a	n/a
R12 - C23 : 14	YPR156C	TPO3	polyamine transport	152.507	75.912	19.447	1.88521	0.115131	3	150.64	148.345	36.253	1.86846	0.105023	3	91.31	76.224	116.918	1.91804	0.13258	3	-0.0167424	1.87683	-0.0556171	0.962183	-0.186084	0.852379	no	0.0328367	1.87716	0.109081	1.07854	0.806593	0.419901	no
R12 - C23 : 15	YPR194C	OPT2	oligopeptide transport	21.757	8.975	0	1.03587	0.217849	2	12.306	27.039	3.281	0.911649	0.204683	3	17.489	9.472	21.668	1.13289	0.202068	3	-0.124218	0.973758	-0.412643	0.751246	-0.639805	0.522299	no	0.0970205	1.05991	0.322295	1.25032	0.755326	0.450053	no
R12 - C23 : 16	YMR316C-B		unknown	63.581	25.232	4.485	1.38674	0.121607	3	40.066	27.772	7.161	1.1994	0.157865	3	38.474	43.372	60.187	1.61517	0.143514	3	-0.187339	1.29307	-0.622326	0.649623	-1.62832	0.103457	no	0.228436	1.47649	0.75885	1.69214	2.55397	0.0106504	no
R12 - C23 : 2	YEL033W		unknown	929.392	367.416	106.819	2.50799	0.0965775	2	703.033	281.446	91.623	2.3184	0.0960067	3	709.98	588.587	581.468	2.57091	0.113798	2	-0.189588	2.4132	-0.629799	0.646266	-2.15552	0.031121	no	0.0629185	2.51498	0.209011	1.1559	1.05982	0.289226	no
R12 - C23 : 3	YHR156C	LIN1	unknown	66.947	40.357	4.357	1.458	0.121756	3	60.585	44.132	9.091	1.36085	0.135917	3	29.955	24.798	30.996	1.40194	0.160008	3	-0.0971463	1.40943	-0.322713	0.799565	-0.922101	0.356476	no	-0.0560582	1.4055	-0.186221	0.878905	-0.061367	0.951067	no
R12 - C23 : 4	YHR177W	GON3	unknown	0	0	0.117	n/a	n/a	n/a	0	6.058	0	n/a	n/a	n/a	0	0	0	n/a	n/a	n/a	#VALUE!	#DIV/0!	#VALUE!	#VALUE!	#VALUE!	n/a	n/a	#VALUE!	#DIV/0!	#VALUE!	#VALUE!	#VALUE!	n/a	n/a
R12 - C23 : 5	YKL004W	AUR1	sphingolipid metabolism	213.662	134.261	24.997	2.05291	0.108989	3	186.026	124.508	30.509	1.84868	0.105561	3	93.766	112.452	214.576	2.06608	0.127683	3	-0.204233	1.95079	-0.678446	0.624838	-2.33139	0.0197327	no	0.0131667	2.03503	0.0437389	1.03078	0.640731	0.521698	no
R12 - C23 : 6	YMR006C	PLB2	glycerophospholipid metabolism	130.705	85.305	23.754	1.90872	0.114318	3	108.584	80.21	21.022	1.65317	0.111471	3	68.513	74.312	138.346	1.89715	0.133297	3	-0.255556	1.78095	-0.848937	0.555194	-2.77219	0.00556803	no	-0.0115778	1.87847	-0.0384607	0.973693	0.368463	0.712528	no
R12 - C23 : 7	YKL207W		unknown	154.863	71.091	19.616	1.87918	0.115332	3	145.895	146.303	30.505	1.83683	0.105889	3	81.724	75.132	125.365	1.91	0.132855	3	-0.0423466	1.85801	-0.140672	0.907096	-0.468461	0.639455	no	0.0308165	1.87012	0.10237	1.07354	0.78515	0.432366	no
R12 - C23 : 8	YMR300C	ADE4	purine base metabolism	125.696	67.038	14.245	1.79416	0.117809	3	150.835	75.679	7.551	1.71214	0.109562	2	117.347	126.455	306.38	2.1671	0.124536	3	-0.0820124	1.75315	-0.272439	0.827918	-0.795517	0.426313	no	0.372945	1.95616	1.2389	2.36018	4.26248	2.02168e-05	yes
R12 - C23 : 9	YMR302C	PRP12	mitochondrial genome maintenance, rRNA processing	5.145	15.602	2.021	0.837766	0.305985	3	13.72	48.116	11.543	1.19293	0.158826	3	8.24	5.986	18.652	0.935809	0.241477	3	0.355166	1.01535	1.17984	2.26551	1.78438	0.0743616	no	0.0980429	0.86232	0.325692	1.25327	0.653097	0.513694	no
R12 - C24 : 10	YCL039W	MOH2	unknown	29.934	19.439	3.788	1.21547	0.151295	3	23.392	35.228	6.573	1.14352	0.166337	3	11.05	10.715	30.904	1.13567	0.201551	3	-0.0719538	1.17949	-0.239025	0.847318	-0.554265	0.579397	no	-0.0798027	1.1511	-0.265099	0.832142	-0.212149	0.83199	no
R12 - C24 : 12	YPR192W	AQY1	transport, water	0	0	0	n/a	n/a	n/a	0	0	0	n/a	n/a	n/a	0	0	0	n/a	n/a	n/a	#VALUE!	#DIV/0!	#VALUE!	#VALUE!	#VALUE!	n/a	n/a	#VALUE!	#DIV/0!	#VALUE!	#VALUE!	#VALUE!	n/a	n/a
R12 - C24 : 14	YCR017C	CWH43	cell wall organization and biogenesis, signal transduction	21.451	9.194	1.104	0.880362	0.286376	3	12.42	17.973	2.747	0.828145	0.219398	3	3.937	2.796	14.788	0.685083	0.297119	3	-0.0522173	0.854254	-0.173462	0.886712	-0.250702	0.802044	no	-0.195279	0.758256	-0.648703	0.637853	-0.614246	0.539053	no
R12 - C24 : 15	YCR018C	SRD1	rRNA processing	0	0	0	n/a	n/a	n/a	0	0	0	n/a	n/a	n/a	0	0	0	n/a	n/a	n/a	#VALUE!	#DIV/0!	#VALUE!	#VALUE!	#VALUE!	n/a	n/a	#VALUE!	#DIV/0!	#VALUE!	#VALUE!	#VALUE!	n/a	n/a
R12 - C24 : 16	YMR325W		unknown	20.198	6.306	0	0.943082	0.258054	2	6.467	2.491	2.529	0.43562	0.292222	3	5.556	0.141	2.689	0.0557365	0.449042	3	-0.507462	0.689351	-1.68575	0.310841	-2.04196	0.0411553	no	-0.887345	0.474942	-2.9477	0.129615	-2.64457	0.00817953	no
R12 - C24 : 2	YCR020W-B	HTL1	DNA replication and chromosome cycle, regulation of cell cycle	13.463	5.767	0	0.835596	0.306991	2	9.218	5.666	0.635	0.40584	0.297916	3	4.301	3.306	9.354	0.655836	0.303874	3	-0.429756	0.620718	-1.42762	0.371744	-1.55169	0.120735	no	-0.179761	0.721249	-0.597152	0.661058	-0.468729	0.639263	no
R12 - C24 : 3	YHR203C		protein biosynthesis	174.962	118.752	41.331	2.07901	0.10808	3	135.193	208.976	45.773	1.93616	0.103262	3	117.686	199.76	478.073	2.29812	0.120711	3	-0.142844	2.00759	-0.474518	0.719707	-1.65516	0.0978927	no	0.219113	2.1641	0.727877	1.6562	2.86541	0.00416464	no
R12 - C24 : 4	YHR190W	ERG9	ergosterol biosynthesis	34.308	19.059	15.433	1.4357	0.121714	3	11.255	72.757	19.594	1.58788	0.11466	2	9.535	18.613	70.442	1.31354	0.171776	3	0.152175	1.51179	0.505514	1.41963	1.41832	0.156096	no	-0.122169	1.35015	-0.405835	0.754799	-0.602516	0.546831	no
R12 - C24 : 5	YDL037C	BSC1	unknown	4.368	18.774	2.687	0.882091	0.285586	3	3.198	11.242	1.61	0.486461	0.282545	3	1.734	1.944	22.351	0.57356	0.323097	3	-0.39563	0.684276	-1.31426	0.402133	-1.70573	0.0880581	no	-0.308531	0.703358	-1.02492	0.491438	-1.0427	0.297086	no
R12 - C24 : 6	YDL038C		unknown	0	0	0	n/a	n/a	n/a	0	0	0	n/a	n/a	n/a	0	0	0	n/a	n/a	n/a	#VALUE!	#DIV/0!	#VALUE!	#VALUE!	#VALUE!	n/a	n/a	#VALUE!	#DIV/0!	#VALUE!	#VALUE!	#VALUE!	n/a	n/a
R12 - C24 : 7	YKL208W	CBT1	cytochrome biogenesis, mRNA processing	11.832	6.706	0.388	0.597173	0.420239	3	10.728	20.166	2.55	0.812838	0.222134	3	2.628	3.337	7.098	0.545918	0.32962	3	0.215665	0.705005	0.716422	1.6431	0.785849	0.431956	no	-0.0512548	0.547078	-0.170265	0.88868	-0.0075252	0.993996	no
R12 - C24 : 8	YDL045W-A	MRP10	protein biosynthesis	105.36	28.812	3.648	1.2219	0.149384	2	29.181	33.09	2.866	1.0463	0.181873	3	61.887	39.33	31.769	1.35211	0.166347	2	-0.1756	1.1341	-0.58333	0.667421	-1.17898	0.238405	no	0.130203	1.26254	0.432526	1.34959	1.13312	0.257165	no
R12 - C24 : 9	YDL229W	SSB1	protein biosynthesis	89.513	53.018	9.262	1.64873	0.120625	3	95.761	129.73	20.825	1.70322	0.109839	3	62.479	70.577	238.423	1.95513	0.131323	3	0.0544894	1.67597	0.18101	1.13368	0.578507	0.562922	no	0.306401	1.77746	1.01784	2.02489	3.45152	0.000557428	yes
R12 - C3 : 1	YFR043C		unknown	87.604	98.142	19.951	1.84584	0.11638	3	207.204	127.523	23.574	1.83042	0.106068	3	21.344	55.624	48.845	1.53567	0.147452	3	-0.0154184	1.83813	-0.0512188	0.965121	-0.169598	0.865326	no	-0.310171	1.66628	-1.03037	0.489586	-2.40875	0.0160073	no
R12 - C3 : 10	YNL301C	RP18B	protein biosynthesis	1029.02	1534.71	265.846	2.97542	0.0931344	3	3165.22	2674.28	420.36	3.08269	0.0975137	3	542.124	2417.43	4262.15	3.19691	0.104521	3	0.107273	3.02905	0.356354	1.28019	1.37791	0.168233	no	0.221491	3.06169	0.735777	1.66529	3.34576	0.000820587	yes
R12 - C3 : 11	YDR134C		unknown	4414.98	4144.61	1758.99	3.60361	0.104566	3	9068.43	7790.86	3226.94	3.68491	0.112998	3	2502.68	4960.17	7584.21	3.60582	0.104284	3	0.0812996	3.64426	0.270071	1.20587	0.914644	0.360379	no	0.00220202	3.58025	0.00731496	1.00508	0.599752	0.548672	no
R12 - C3 : 12	YDL021W	GPM2	glycolysis, gluconeogenesis	88.661	98.767	28.825	1.90176	0.114565	3	279.15	297.875	66.827	2.14722	0.0986587	3	14.996	35.068	50.32	1.42209	0.157682	3	0.245459	2.02449	0.815399	1.75978	2.812	0.00492341	no	-0.479672	1.63746	-1.59344	0.331381	-3.82778	0.000129304	yes
R12 - C3 : 13	YDL029W	ARP2	actin filament organization	0.951	12.215	16.411	n/a	n/a	n/a	16.225	5.876	16.906	0.673039	0.247581	2	0.615	4.61	0	0.29988	0.388829	2	#VALUE!	0.673039	#VALUE!	#VALUE!	#VALUE!	n/a	n/a	#VALUE!	0.29988	#VALUE!	#VALUE!	#VALUE!	n/a	n/a
[truncated: 4,627 more rows]

## Sheet: Legend and Notes
COLUMN	Definition
[truncated: 20 more rows]
