# Supplementary material for: A genomic approach highlights common and diverse effects and determinants of susceptibility on the yeast Saccharomyces cerevisiae exposed to distinct antimicrobial peptides
Source: BMC Microbiol. 2010 Nov 15;10:289. doi: 10.1186/1471-2180-10-289 (PMC2996382; doi:10.1186/1471-2180-10-289)
Supplement: Additional file 3 — Representative S. cerevisiae genes that change expression after exposure to peptides PAF26 and Melittin. Excel File showing lists of genes with the most significant induction/repression that are common or specific after exposure to peptides PAF26 and/or Melittin. [file 1471-2180-10-289-S3.XLS]

## Sheet: Add. File 3.1
Add. File 3.1	List of the 20 most induced genes after PAF26 treatment
Systematic Name	Standard Name	GO Cellular Component	GO Molecular Function	GO Biological Process	Fold-change	'p (2-tailed)'	Mel significance
YOL058W	ARG1	Cytosol	Argininosuccinate synthase	Arginine biosynthesis, argininosuccinate metabolism, citrulline metabolism	15.0401	4.44089e-16	no
YMR137C	PSO2	Nucleus	Damaged DNA binding	DNA repair, double-strand break repair	10.8674	3.51987e-11	yes
YML082W		Cytoplasm, nucleus	Carbon-sulfur lyase	Sulfur metabolic process	9.08029	7.61613e-14	yes
YMR154C	RIM13	Unknown	Cysteine-type endopeptidase	Protein processing	9.07839	1.08802e-13	no
YKL150W	MCR1	Mitochondrion, integral to michocondrial outer membrane, mitochondrial intermembrane space	Cytochrome-b5 reductase	Electron transport, ergosterol biosynthesis, response to oxidative stress	7.81338	0	no
YPL220W	RPL1A	Cytosolic large ribosomal subunit	Structural constituent of ribosome	Protein biosynthesis	7.4642	2.22045e-16	yes
YMR008C	PLB1	Fungal type cell wall, plasma membrane enriched fraction	Lysophospholipase	Glycerophospholipid metabolism	6.53941	1.58984e-13	yes
YLR274W	CDC46	Cytoplasm, nucleus, DNA replication preinitation complex, nuclear chromosome, telomeric region	ATP dependent DNA helicase, chromatin binding	DNA replication initiation, DNA unwinding, pre-replicative complex formation and maintenance	6.51331	0	no
YBR043C	AQR2	Plasma membrane	Unknown	Unknown	6.34761	0.00122328	no
YOR222W	ODC2	Mitochondrion, michocondrial inner membrane	Intracellular transporter, organic acid transporter	Mitochondrial transport	6.2828	0.000511881	no
YDR380W	ARO10	Cytoplasm	Carboxy-lyase, phenylpyruvate decarboxylase, pyruvate decarboxylase	Leucine catabolism, phenylalanine catabolism	6.03458	0.000720593	no
YLL004W	ORC3	DNA replication preinitation complex, nuclear origin of replication recognition complex, pre-replicative complex	DNA replication origin binding	DNA replication initiation, chromatin silencing, pre-replicative complex formation and maintenance	5.97694	1.00542e-12	no
YMR119W	ASI1	Endoplasmic reticulum membrane, nuclear inner membrane	Ubiquitin-protein ligase	Ubiquitin-dependent protein catabolism	5.71905	0.00295425	no
YLR289W	GUF1	Mitochondrion, mitochondrial matrix, colocalizes with mitochondrial ribosome	GTPase	Unknown	5.56158	4.75175e-14	yes
YNL325C	FIG4	Extrinsic to membrane, fungal-type vacuole membrane	Polyphosphoinositide phosphatase activity	Cellular morphogenesis during conjugation with cellular fusion	5.4676	0.00181545	no
YDL219W	DTD1	Cytoplasm	Hydrolase activity, acting on ester bonds	D-amino acid catabolism	5.26925	0.000503833	no
YNL294C	RIM21	Unknown	Unknown	Invasive growth, sporulation	5.20684	3.08109e-12	no
YDR077W	SED1	Mitochondrion, ribosome, fungal-type cell wall	Structural constituent of cell wall	Cell wall organization and biogenesis	5.18464	6.00409e-13	no
YIL045W	PIG2	Cytoplasm	Protein phosphatase type 1 regulator activity	Glucose repression	5.17556	1.9591e-07	no
YML034W	SRC1	Nuclear envelope	Unknown	Mitotic sister chromatid separation	5.09825	2.68175e-10	no
COLUMN	Definition
Systematic Name	Systematic name at SGD
Standard Name	Standard name at SGD
GO Cellular Component	GO annotations of Cellular Component
GO Molecular Function	GO annotations of Molecular Funtion
GO Biological Process	GO annotations of Biological Process
Fold-change	Fold change of expression between condition "PAF26" and "Control"
p (2-tailed)	p (2-tailed) value of the probability associated with the difference of expression(under the null hypothesis of no difference)
Mel Significance	Indicates whether the gene is differentially expressed in the comparison "Melittin" to "control"
NOTES
SGD	Saccharomyces Genome Database (http://www.yeastgenome.org/)
GO Annotations	Gene Ontoloy annotation (http://www.geneontology.org/)

## Sheet: Add. File 3.2
Add. File 3.2	List of the 20 most repressed genes after PAF26 treatment
Systematic Name	Standard Name	GO Cellular Component	GO Molecular Function	GO Biological Process	Fold-change	'p (2-tailed)'	Mel significance
YDL158C		Unknown	Unknown	Unknown	0.042175	2.59804e-05	no
YOL080C	REX4	Nucleus, nucleolus	3'-5' Exonuclease activity	rRNA processing, ribosome assembly	0.0741606	0.000470669	no
YOR038C	HIR2	Nucleus, HIR complex	Transcription co-repressor activity	Regulation of transcription from Pol II promoter	0.137796	3.57e-07	no
YHR170W	NMD3	Cytosol, cytosolic large ribosomal subunit	RNA binding, protein binding	Ribosomal large subunit assembly and maintenance	0.144683	4.59792e-05	no
YER149C	PEA2	Polarisome, actin cap, mating projection tip	Cytoskeletal regulatory protein binding	Rho protein signal transduction, actin filament organization, establishment of cell polarity (sensu Saccharomyces), polar budding	0.157453	0.000303349	no
YJL128C	PBS2	Cytoplasm, cellular bud tip, cellular bud neck	MAP kinase kinase activity, MAP-kinase scaffold protein activity	Actin filament organization, * activation of MAPK (osmolarity sensing), osmosensory signaling pathway, protein amino acid phosphorylation	0.157593	2.8507e-05	no
YOR095C	RKI1	Cytoplasm, nucleus	Ribose-5-phosphate isomerase activity	Pentose-phosphate shunt	0.15951	0.000150795	no
YOR129C	AFI1	Cytoplasm, nucleus, plasma membrane, cellular bud neck	Unknown	Cellular bud site selection, actin cortical patch localization, asymmetric protein localization	0.172953	0.00203601	no
YDR103W	STE5	Cytoplasm, nucleus, plasma membrane, mating projection tip	MAP-kinase scaffold protein activity	Signal transduction during conjugation with cellular fusion	0.184233	5.64695e-10	yes
YBL060W	YEL1	Cytoplasm, cellular bud tip, cellular bud neck	ARF guanyl-nucleotide exchange factor activity	Protein localization, actin cortical patch localization	0.193621	2.8252e-05	no
YGR142W	BTN2	Cytosol, late endosome, perinuclear region of cytoplasm	Protein binding	Intracellular protein transport, regulation of pH	0.20031	2.26485e-14	yes
YBR266C	SLM6	Unknown	Unknown	Endocytosis	0.204362	1.45142e-05	no
YGR149W		Integral to membrane	Unknown	Unknown	0.22128	1.67285e-09	yes
YMR296C	LCB1	Membrane fraction, microsome, serine C-palmitoyltransferase complex	Serine C-palmitoyltransferase activity	Sphingolipid biosynthesis	0.224477	2.78484e-05	no
YPR101W	SNT309	Spliceosome	Protein binding, contributes to RNA splicing factor activity	Nuclear mRNA splicing, via spliceosome	0.232148	0.000172887	no
YPL126W	NAN1	Nucleolus, 90S preribosome, rDNA heterochromatin	snoRNA binding	Processing of 20S pre-rRNA	0.235569	2.88771e-07	no
YKR095W	MLP1	Nuclear envelope, nucleoplasm, colocalizes with ribonucleoprotein complex	Ribonucleoprotein binding	Protein-nucleus import	0.241068	5.85005e-06	no
YNL051W	COG5	Golgi transport complex	Unknown	Intra-Golgi transport	0.272676	0.000107981	no
YMR135W-A		Unknown	Unknown	Unknown	0.273838	0.00270929	no
YGL076C	RPL7A	Cytosolic large ribosomal subunit	Structural constituent of ribosome	Protein biosynthesis	0.275886	0.000431025	no
COLUMN	Definition
Systematic Name	Systematic name at SGD
Standard Name	Standard name at SGD
GO Cellular Component	GO annotations of Cellular Component
GO Molecular Function	GO annotations of Molecular Funtion
GO Biological Process	GO annotations of Biological Process
Fold-change	Fold change of expression between condition "PAF26" and "Control"
p (2-tailed)	p (2-tailed) value of the probability associated with the difference of expression(under the null hypothesis of no difference)
Mel Significance	Indicates whether the gene is differentially expressed in the comparison "Melittin" to "control"
NOTES
SGD	Saccharomyces Genome Database (http://www.yeastgenome.org/)
GO Annotations	Gene Ontoloy annotation (http://www.geneontology.org/)

## Sheet: Add. File 3.3
Add. File 3.3	List of the 20 most induced genes after Melittin treatment
Systematic Name	Standard Name	GO Cellular Component	GO Molecular Function	GO Biological Process	Fold-change	'p (2-tailed)'	PAF26 significance
YMR137C	PSO2	Nucleus	Damaged DNA binding	DNA repair, double-strand break repair	8.82389	2.5373e-09	yes
YBR146W	MRPS9	Mitochondrion, mitochondrial small ribosomal subunit	Structural constituent of ribosome	Protein biosynthesis	7.75738	0.000198369	no
YML082W		Cytoplasm, nucleus	Carbon-sulfur lyase	Sulfur metabolic process	7.30737	7.94282e-11	yes
YHL015W	RPS20	Cytosolic small ribosomal subunit	Structural constituent of ribosome	Protein biosynthesis	6.32489	1.44329e-14	yes
YMR008C	PLB1	Fungal type cell wall, plasma membrane enriched fraction	Lysophospholipase	Glycerophospholipid metabolism	5.99084	2.13356e-11	yes
YHR215W	PHO12	Fungal type vacuole	acid phosphatase activity	Unknown	5.95427	2.77651e-11	no
YBL039C	URA7	Cytosol	CTP synthase activity	CTP biosynthesis, phospholipid biosynthesis, pyrimidine base biosynthesis	5.74209	3.81348e-11	yes
YDR302W	GPI11	Endoplasmic reticulum membrane	Phosphoethanolamine N-methyltransferase	GPI anchor biosynthesis	5.26803	0.00133002	no
YOR294W	RRS1	Nucleus, preribosome, large subunit precursor	Unknown	rRNA processing, * ribosome biogenesis	5.14423	9.55244e-06	no
YML046W	PRP39	Commitment complex, snRNP U1	RNA binding	Nuclear mRNA splicing, via spliceosome	5.08652	0.0018959	no
YKR044W	UIP5	Nuclear envelope	Unknown	Unknown	4.62297	0.00122477	no
YNL317W	PFS2	mRNA cleavage and polyadenylation specificity factor complex	Cleavage/polyadenylation specificity factor	mRNA cleavage, mRNA polyadenylation	4.35167	1.16675e-07	yes
YPL043W	NOP4	Nucleolus	RNA binding	rRNA processing	4.29507	7.6457e-05	no
YKL170W	MRPL38	Mitochondrion, mitochondrial large ribosomal subunit	Structural constituent of ribosome	Protein biosynthesis	4.1552	0.000195032	yes
YPR057W	BRR1	Small nuclear ribonucleoprotein complex	RNA binding	Spliceosome assembly	4.1286	1.97176e-08	yes
YML018C		Fungal-type vacuole membrane	Unknown	Unknown	4.04814	9.63162e-08	no
YPL094C	SEC62	Endoplasmic reticulum membrane	Protein binding, protein transporter activity	SRP-dependent, co-translational membrane targeting, translocation	4.02403	1.85884e-07	no
YOL037C		Unknown	Unknown	Unknown	3.90837	9.9111e-05	no
YGR208W	SER2	Cytoplasm, nucleus	Phosphoserine phosphatase	Serine family amino acid biosynthesis	3.85768	0.00363081	no
YLL065W	GIN11	Unknown	Unknown	Unknown	3.74691	1.83046e-06	yes
COLUMN	Definition
Systematic Name	Systematic name at SGD
Standard Name	Standard name at SGD
GO Cellular Component	GO annotations of Cellular Component
GO Molecular Function	GO annotations of Molecular Funtion
GO Biological Process	GO annotations of Biological Process
Fold-change	Fold change of expression between condition "Melittin" and "Control"
p (2-tailed)	p (2-tailed) value of the probability associated with the difference of expression(under the null hypothesis of no difference)
Mel Significance	Indicates whether the gene is differentially expressed in the comparison "PAF26" to "control"
NOTES
SGD	Saccharomyces Genome Database (http://www.yeastgenome.org/)
GO Annotations	Gene Ontoloy annotation (http://www.geneontology.org/)

## Sheet: Add. File 3.4
Add. File 3.4	List of the 20 most repressed genes after Melittin treatment
Systematic Name	Standard Name	GO Cellular Component	GO Molecular Function	GO Biological Process	Fold-change	'p (2-tailed)'	PAF26 significance
YFL012W		Unknown	Unknown	Unknown	0.0216947	2.30148e-05	no
YDR533C	HSP31	Soluble fraction	Cysteine type petidase activity, unfolded protein binding	Unknown	0.0407687	0.0010939	no
YGR051C		Unknown	Unknown	Unknown	0.0507517	0.00102394	no
YDR258C	HSP78	Mitochondrion, mitochondrial matrix	ATP-dependent peptidase activity, chaperone activity, heat shock protein activity	Protein folding, mitochondrial genome maintenance, response to stress, mitochondrial translocation	0.052583	1.64482e-08	no
YCR026C	NPP1	Unknown	Nucleoside-triphosphate diphosphatase activity	Phosphate metabolic process, cellular response to phosphate starvation	0.0557218	0.000425299	no
YNL194C		Cell cortex, cytoplasm, integral to membrane, endoplasmic reticulum	Unknown	Ascospore formation	0.0568413	1.41587e-11	no
YJR094C	IME1	Nucleus	Transcription regulator activity	Meiosis	0.0571196	6.93123e-06	no
YFL014W	HSP12	Cytoplasm, nucleus, plasma membrane enriched fraction	Heat shock protein activity	Cell adhesion, hyperosmotic response, response to dessication, response to heat, response to oxidative stress	0.0621901	0	no
YIL136W	OM45	Integral to mitochondrial outer membrane	Unknown	Unknown	0.0688358	4.08562e-14	no
YBR132C	AGP2	Endoplasmic reticulum membrane, integral to plama membrane, vacuolar membrane	Hydrogen:amino acid symporter activity	Fatty acid metabolism, response to osmotic stress	0.0969691	7.9128e-06	no
YGR248W	SOL4	Cytoplasm, nucleus, cytosol	6-Phosphogluconolactonase activity	Pentose-phosphate shunt, oxidative branch	0.11122	1.30999e-06	no
YDL245C	HXT15	Plasma membrane	Fructose transporter activity, glucose transporter activity, mannose transporter activity	Hexose transport	0.114379	4.79116e-05	no
YDR216W	ADR1	Nucleus	Transcription factor activity	Peroxisome organization and biogenesis, regulation of carbohydrate metabolism, transcription	0.115224	2.87918e-05	no
YGR249W	MGA1	Nucleus	DNA binding, transcription factor activity	Filamentous growth	0.120455	3.41009e-06	no
YJL201W	ECM25	Cytoplasm	Unknown	Cell wall organization and biogenesis	0.121895	1.53958e-06	no
YGR043C	NQM1	Nucleus	Transaldolase activity	Unknown	0.12616	2.23149e-07	no
YDR103W	STE5	Cytoplasm, nucleus, plasma membrane, mating projection tip	MAP-kinase scaffold protein activity	Signal transduction during conjugation with cellular fusion	0.12788	6.85184e-07	yes
YDL220C	CDC13	Nuclear telomere cap complex	Single-stranded DNA binding activity	Telomere capping, telomere maintenance	0.138326	6.00234e-09	no
YGR149W		Integral to membrane	Unknown	Unknown	0.142386	1.15128e-11	yes
YMR053C	STB2	Nucleus, sin3 complex	Transcriptional repressor activity	Histone deacetylation	0.143032	0.000529154	no
COLUMN	Definition
Systematic Name	Systematic name at SGD
Standard Name	Standard name at SGD
GO Cellular Component	GO annotations of Cellular Component
GO Molecular Function	GO annotations of Molecular Funtion
GO Biological Process	GO annotations of Biological Process
Fold-change	Fold change of expression between condition "Melittin" and "Control"
p (2-tailed)	p (2-tailed) value of the probability associated with the difference of expression(under the null hypothesis of no difference)
Mel Significance	Indicates whether the gene is differentially expressed in the comparison "PAF26" to "control"
NOTES
SGD	Saccharomyces Genome Database (http://www.yeastgenome.org/)
GO Annotations	Gene Ontoloy annotation (http://www.geneontology.org/)

## Sheet: Add. File 3.5
Add. File 3.5	List of the 30 genes induced by both peptide treatments
					PAF26		Melittin
Systematic Name	Standard Name	GO Cellular Component	GO Molecular Function	GO Biological Process	Fold-change	'p (2-tailed)'	Fold-change	'p (2-tailed)'
YMR137C	PSO2	Nucleus	Damaged DNA binding	DNA repair, * double-strand break repair	10.8674	3.51987e-11	8.82389	2.5373e-09
YML082W		Cytoplasm, nucleus	Carbon-sulfur lyase	Sulfur metabolic process	9.08029	7.61613e-14	7.30737	7.94282e-11
YPL220W	RPL1A	Cytosolic large ribosomal subunit	Structural constituent of ribosome	Protein biosynthesis	7.4642	2.22045e-16	2.2117	0.00115899
YMR008C	PLB1	Fungal type cell wall, plasma membrane enriched fraction	Lysophospholipase	Glycerophospholipid metabolism	6.53941	1.58984e-13	5.99084	2.13356e-11
YLR289W	GUF1	Mitochondrion, mitochondrial matrix, colocalizes with mitochondrial ribosome	GTPase	Unknown	5.56158	4.75175e-14	2.96583	9.55845e-06
YHL015W	RPS20	Cytosolic small ribosomal subunit	Structural constituent of ribosome	Protein biosynthesis	4.83314	3.20151e-11	6.32489	1.44329e-14
YKL170W	MRPL38	Mitochondrion, mitochondrial large ribosomal subunit	Structural constituent of ribosome	Protein biosynthesis	4.69812	8.8317e-05	4.1552	0.000195032
YJL159W	HSP150	Fungal type cell wall	Structural constituent of cell wall	Cell wall organization and biogenesis	4.54597	1.7687e-11	2.76642	1.7585e-06
YKL195W	MIA40	Mitochondrial inner membrane, mitochondrial intermembrane space	Unknown	Protein import into mitochondrial intermembrane space	4.42749	2.22808e-10	2.98731	2.91241e-06
YMR301C	ATM1	Mitochondrial inner membrane	ATP-binding cassette (ABC) transporter activity	Iron ion homeostasis	4.30208	1.67766e-10	2.17338	0.00141875
YLR429W	CRN1	Actin cortical patch	Actin cross-linking, microtubule binding	Actin filament organization, microtubule-based process	4.01452	5.07075e-08	3.07852	1.81559e-05
YLR047C	FRE8	Membrane	Oxidoreductase activity, oxidizing metal ions	Cellular metal ion homeostasis	3.52871	2.35797e-08	1.84354	0.00235769
YNL317W	PFS2	mRNA cleavage and polyadenylation specificity factor complex	Cleavage/polyadenylation specificity factor activity	mRNA cleavage, mRNA polyadenylation	3.14831	5.40713e-06	4.35167	1.16675e-07
YOR331C		Unknown	Unknown	Unknown	3.13661	1.29491e-06	3.59502	7.20291e-07
YDL244W	THI13	Unknown	Unknown	Thiamin biosynthesis	2.8992	1.28418e-07	1.948	0.000827859
YDL243C	AAD4	Unknown	Benzyl alcohol dehydrogenase	Aldehyde metabolism	2.69414	8.2728e-07	1.67316	0.00285789
YNL216W	RAP1	Nuclear envelope, nuclear telomere cap complex, chromosome telomeric region	DNA binding activity, transcription factor activity	Chromatin silencing, chromatin silencing at telomere, telomerase-dependent telomere maintenance, transcription from Pol III promoter	2.66934	0.00128143	2.83987	0.0010646
YER019C-A	SBH2	Endoplasmic reticulum	Protein transporter activity	Cotranslational membrane targeting	2.51	2.98962e-05	2.02256	0.000713422
YPR057W	BRR1	Small nuclear ribonucleoprotein complex	RNA binding	Spliceosome assembly	2.46185	0.000110616	4.1286	1.97176e-08
YBR162C	TOS1	Fungal-type cell wall	Unknown	Response to drug	2.3867	0.00024543	2.95062	2.41059e-05
YLL065W	GIN11	Unknown	Unknown	Unknown	2.34355	0.00074343	3.74691	1.83046e-06
YOR313C	SPS4	Unknown	Unknown	DNA metabolism, meiosis, sporulation (sensu Saccharomyces)	2.21974	0.00165857	2.27722	0.000788752
YNL241C	ZWF1	Cytoplasm	Glucose-6-phosphate 1-dehydrogenase activity	Pentose-phosphate shunt	2.18903	0.000239289	2.17661	0.00103402
YBL039C	URA7	Cytosol	CTP synthase activity	CTP biosynthesis, phospholipid biosynthesis, pyrimidine base biosynthesis	2.17729	0.00141329	5.74209	3.81348e-11
YPL227C	ALG5	Endoplasmic reticulum membrane	Dolichyl-phosphate beta-glucosyltransferase	N-linked glycosylation	2.09597	0.000231093	2.8646	6.15099e-07
YHR143W	DSE2	Fungal-type cell wall, extracellular region	Glucan 1,3-beta-glucosidase	Cell wall organization and biogenesis, cytokinesis, completion of separation	2.08465	0.00201506	3.20665	5.48465e-06
YPL215W	CBP3	Integral to mitochondrial membrane	Unknown	Protein complex assembly	2.02004	0.000464602	2.74471	1.60736e-06
YBR078W	ECM33	Plasma membrane, membrane fraction, fungal-type cell wall	Unknown	Cell wall organization and biogenesis	1.9666	0.00179179	2.90096	3.96649e-07
YMR011W	HXT2	Plasma membrane, membrane fraction	Fructose transporter activity, glucose transporter activity, mannose transporter activity	Hexose transport	1.84448	0.000599497	1.55991	0.00362566
YKL163W	PIR3	Fungal-type cell wall	Structural constituent of cell wall	Cell wall organization and biogenesis
COLUMN	Definition
Systematic Name	Systematic name at SGD
Standard Name	Standard name at SGD
GO Cellular Component	GO annotations of Cellular Component
GO Molecular Function	GO annotations of Molecular Funtion
GO Biological Process	GO annotations of Biological Process
Fold-change	Fold change of expression between each peptide condition ant the Control
p (2-tailed)	p (2-tailed) value of the probability associated with the difference of expression(under the null hypothesis of no difference)
NOTES
SGD	Saccharomyces Genome Database (http://www.yeastgenome.org/)
GO Annotations	Gene Ontoloy annotation (http://www.geneontology.org/)

## Sheet: Add. File 3.6
Add. File 3.6	List of the 13 genes repressed by both peptide treatments
					PAF26		Melittin
Systematic Name	Standard Name	GO Cellular Component	GO Molecular Function	GO Biological Process	Fold-change	'p (2-tailed)'	Fold-change	'p (2-tailed)'
YDR103W	STE5	Cytoplasm, nucleus, plasma membrane, mating projection tip	MAP-kinase scaffold protein activity	Signal transduction during conjugation with cellular fusion	0.184233	5.64695e-10	0.12788	6.85184e-07
YGR142W	BTN2	Cytosol, late endosome, perinuclear region of cytoplasm	Protein binding	Intracellular protein transport, regulation of pH	0.20031	2.26485e-14	0.198844	4.07563e-12
YGR149W		Integral to membrane	Unknown	Unknown	0.22128	1.67285e-09	0.142386	1.15128e-11
YCL038C	AUT4	Integral to vacuolar membrane	Unknown	Autophagy, * protein-vacuolar targeting	0.383463	1.42799e-05	0.221961	1.82772e-09
YOR027W	STI1	Cytoplasm	Chaperone activity, enzyme inhibitor activity	Protein folding	0.390976	1.76276e-06	0.321472	2.38542e-06
YOR204W	DED1	Cytoplasm	RNA helicase activity	Translational initiation	0.41546	0.00155602	0.276476	0.000575504
YAL035W	FUN12	Cytosolic small ribosomal subunit	Translation initiation factor activity	Translational initiation	0.44906	4.95177e-05	0.432582	0.000862732
YNL026W	SAM50	Integral to mitochondrial outer membrane, mitochondrial sorting and assembly machinery complex	Protein channel activity	Protein import into mitochondrial outer membrane	0.464319	0.00151933	0.316223	0.000567463
YBR101C	FES1	Cytosolic ribosome	Adenyl-nucleotide exchange factor activity	Protein biosynthesis	0.464786	0.000159718	0.274047	4.05074e-07
YJL144W		Cytoplasm	Unknown	Response to dessication and osmotic stress	0.473332	0.000499755	0.156391	2.79639e-11
YDL101C	DUN1	Nucleus	Protein kinase	DNA damage checkpoint, cell cycle checkpoint, protein amino acid phosphorylation	0.482647	0.000426058	0.192977	3.57804e-10
YAL004W		Unknown	Unknown	Unknown	0.538003	0.00086368	0.345742	1.49429e-05
YOR005C	DNL4	DNA ligase IV complex, colocalizes wiyh nuclear chromatin	DNA ligase (ATP) activity	Double-strand break repair via nonhomologous end-joining	0.560861	0.00277727	0.257411	4.01229e-06
COLUMN	Definition
Systematic Name	Systematic name at SGD
Standard Name	Standard name at SGD
GO Cellular Component	GO annotations of Cellular Component
GO Molecular Function	GO annotations of Molecular Funtion
GO Biological Process	GO annotations of Biological Process
Fold-change	Fold change of expression between each peptide condition ant the Control
p (2-tailed)	p (2-tailed) value of the probability associated with the difference of expression(under the null hypothesis of no difference)
NOTES
SGD	Saccharomyces Genome Database (http://www.yeastgenome.org/)
GO Annotations	Gene Ontoloy annotation (http://www.geneontology.org/)
