# Supplementary material for: A genomic approach highlights common and diverse effects and determinants of susceptibility on the yeast Saccharomyces cerevisiae exposed to distinct antimicrobial peptides
Source: BMC Microbiol. 2010 Nov 15;10:289. doi: 10.1186/1471-2180-10-289 (PMC2996382; doi:10.1186/1471-2180-10-289)
Supplement: Additional file 4 — Non-redundant global GO annotation analyses of S. cerevisiae genes differentially expressed upon peptide treatment. Excel File showing lists of GO annotation terms significantly over- or under-represented among genes induced or repressed after exposure to peptides PAF26 and/or Melittin. [file 1471-2180-10-289-S4.XLS]

## Sheet: Add File 4.1
Add. File 4.1	Non-redundant global GO annotation of genes differentially expressed upon PAF26 treatment
Expression Change	GO Category	GO Annotation	Annotation Level	Abundance	Genes list1	Number of Genes list1	Percentage list1	Genes list2	Number of Genes list2	Percentage list2	Unadj. pvalue	Adj. pvalue
induced	biological_process	nonprotein amino acid metabolic process	7	OR	YMR169C YMR062C YOL058W YJL088W YER069W	5	3.31	YPL111W YMR170C YOL140W YJL071W	4	0.13	2.14848e-05	0.0385007
induced	cellular_component	chitin- and beta-glucan-containing cell wall	6	OR	YMR008C YBR162C YGR192C YKL163W YJL159W YDR077W YNL190W YKL164C YGL028C YJL052W YHR143W YBR078W YCL051W YKR042W	14	7.25	YBR067C YER011W YPR026W YKL096W-A YNR044W YOR242C YJL078C YML052W YGR282C YLR084C YOR382W YJR076C YLR286C YDL049C YLR120C YOL030W YLR390W-A YNL327W YNR067C YOR190W YOL155C YJL158C YJR151C YDR522C YHR211W YPL163C YDR144C YDR055W YGR189C YMR006C YEL040W YLR040C YIL123W YLL024C YJR009C YJL171C YMR307W YNL160W YIL011W YNL322C YMR251W-A YBR093C YOR383C YGR279C YLR194C YJR004C YAR050W YLR110C YKL096W Y…	62	1.47	3.78867e-06	0.0135786
induced	molecular_function	n.s.a.
repressed	biological_process	rRNA processing	7	OR	YDL213C YOR004W YNL002C YKL014C YGR103W YDL014W YOR287C YDR398W YPL266W YGR145W YLR196W YER082C YPL126W YMR290C YPL211W YGL029W YIL019W YMR128W YPR112C YOL144W YMR049C YHR196W YER006W YGL171W YCL054W YNL112W YMR131C YDL148C YLR068W YKL099C YDR087C YHR072W-A YKL172W YLR276C YOL080C YER127W YOR056C YBR142W	38	39.18	YOR094W YER146W YDR457W YKR060W YLL011W YLR002C YDR083W YLR186W YLR129W YGR251W YER112W YLR192C YLR430W YLR165C YNL075W YHR089C YBR167C YOR145C YMR239C YHR197W YJL050W YLR051C YDL153C YGR158C YGL136C YPR144C YHR085W YPL217C YLL035W YNL282W YPL043W YDR449C YJL033W YNL222W YMR285C YPL012W YGR090W YOL041C YGR095C YBL026W YHR069C YDL060W YNL163C YNL061W YPR137W YHR065C YJR002W YLL008W YHR081W YGL246C…	136	4.29	7.08404e-25	8.46307e-22
		maturation of SSU-rRNA	8	OR	YOR004W YGR103W YDL014W YOR287C YDR398W YPL126W YIL019W YMR128W YHR196W YLR068W YKL099C YOR056C	12	19.67	YLR129W YLR192C YDL153C YDR449C YPL012W YML093W YCR031C YDR324C YGR128C YOR078W YNL207W YLR222C YDL166C YLR435W YAL026C YEL026W YOR119C YOR310C YMR093W	19	0.7	4.56e-13	2.04e-10
		cellular component organization and biogenesis	3	OR	YPR165W YDL213C YNL243W YDR429C YOR004W YNL002C YJL122W YMR186W YKL014C YGR103W YER149C YDL014W YGL061C YOR287C YGR142W YDR398W YPL266W YGR245C YFL023W YGR145W YLR196W YGR020C YER082C YPL093W YPL126W YMR290C YPL211W YIL008W YGL029W YJL128C YNL062C YIL019W YMR276W YOR204W YKL082C YMR128W YPR112C YPR163C YLR009W YGR152C YNL051W YDL226C YPL249C YOL144W YCL038C YPR018W YMR049C YDL101C YPL237W YHR196W…	82	73.21	YOL138C YDR395W YPL015C YER087C-B YEL004W YLL027W YLR045C YDR329C YMR197C YDL116W YOR094W YDR167W YPL118W YJL065C YBR279W YDR363W YLR443W YBR067C YDL222C YCL008C YIL048W YKL007W YIL146C YDL003W YMR183C YER146W YPL063W YDR457W YDR181C YGL097W YJL083W YNR016C YKR054C YGR041W YGL155W YKL214C YPL119C YHR186C YBR291C YLR078C YDR258C YBR234C YNL047C YKR060W YHR150W YGL219C YMR039C YKL195W YJR126C YKL09…	1646	42.25	8.82766e-11	2.43372e-08
		ribosomal large subunit assembly and maintenance	8	OR	YDL014W YPL211W YOL144W YHR170W YHR066W YDR312W YLR276C YBR142W	8	13.11	YML073C YHR197W YHR085W YDR418W YPL193W YDR060W YNL182C YKR081C YLR075W YEL054C YOR063W YGL078C YIR012W YLR221C YPR102C YOL077C YFL002C YGR085C YLR340W YHR088W YLR448W YKR024C YOL127W YDL031W YPL131W	25	0.93	3.24e-07	6.82e-05
		macromolecular complex assembly	4	OR	YDR429C YMR186W YDL014W YGR245C YPL211W YNL062C YOR204W YPR163C YOL144W YPR018W YPL237W YMR123W YAL035W YHR170W YHR066W YDR312W YLR276C YOL080C YEL034W YOR056C YBR142W YNL026W YNL030W	23	20.54	YDR395W YPR008W YIL143C YDR167W YPL118W YPR086W YGR047C YPR019W YPL119C YNL257C YML015C YML032C YKL122C YMR146C YPR057W YDR225W YKR059W YGR246C YOR194C YAL039C YAL001C YOR260W YER058W YBR173C YDR091C YLR117C YLR048W YBL003C YOR145C YLR103C YGR214W YML073C YGL241W YHR197W YIL036W YPR041W YOL023W YLL001W YMR153W YBL103C YNL246W YPL202C YBR084W YHR085W YOL089C YPL217C YLR038C YMR236W YNL314W YGR186W…	265	6.9	3.51595e-06	0.000600055
		transcription, DNA-dependent	7	UR	YDR496C YOR038C	2	2.06	YPL015C YEL009C YPR008W YBR050C YDL165W YIL143C YDR167W YPR187W YJL065C YPR086W YBR279W YDR363W YDR457W YDR181C YGR047C YPR019W YNL257C YGL162W YKL038W YMR039C YDR217C YML015C YLR006C YHR079C YDR043C YKR101W YFL028C YLR442C YDL080C YPR168W YGR104C YPR009W YHR084W YDR464W YJL176C YIL101C YKR038C YFL013C YMR091C YNL068C YGL178W YCR020W-B YOR032C YDR096W YGR246C YDR448W YOR194C YHR041C YGL066W YCL06…	526	16.60	8.92587e-06	0.00145411
		rRNA modification	7	OR	YDL014W YPL266W YCL054W YHR072W-A YER127W	5	5.15	YLL011W YLR165C YNL075W YHR089C YGL136C YMR228W YPR137W YOR201C YDL208W YHR148W YLR175W YLR197W YOR310C	13	0.41	0.000132	0.0143
		regulation of transcription	7	UR	YDR496C YKR095W YOR038C	3	3.09	YPL015C YEL009C YPR008W YBR050C YDL165W YIL143C YDR167W YPR187W YJL065C YPR086W YBR279W YDR363W YDR457W YDR181C YGR047C YPR019W YGL162W YKL038W YMR039C YDR217C YML015C YLR006C YHR079C YDR043C YKR101W YFL028C YLR442C YDL080C YPR168W YGR104C YPR009W YHR084W YDR464W YJL176C YJR127C YIL101C YKR038C YFL013C YMR091C YNL068C YGL178W YCR020W-B YOR032C YDR096W YGR246C YDR448W YOR194C YHR041C YGL066W YCL06…	501	15.81	0.000152	0.0157
		translational initiation	7	OR	YDR429C YNL062C YOR204W YPR163C YPL237W YAL035W YEL034W	7	7.22	YPL118W YPL119C YMR146C YKR059W YOR260W YDR091C YPR041W YOL023W YBR084W YER165W YLR291C YJL138C YJR007W YMR260C YKR026C YBR079C YMR309C YBL090W YGR162W YMR012W YJR047C YDR283C YDR494W YDR117C YJL131C YOR361C YNL244C YGL049C YER025W YNL007C YLR289W YGR054W YGR083C YJR014W YER153C YCR077C YDR211W YOL139C	38	1.20	0.000296	0.0265
		cellular bud site selection	9	OR	YNL243W YER149C YFL023W YGR152C YCR047C YMR014W	6	17.14	YGR041W YIL140W YHR107C YFL005W YCR002C YLR084C YJR076C YBL007C YEL029C YGL174W YOR301W YLL021W YCR038C YKL048C YGR080W YDR309C YJL085W YCL014W YOR122C YPR055W YIL068C YKL092C YLR074C YOL072W YIL159W YLR337C YDR129C YGL233W YLR353W YHL007C YDR507C YKL129C YLR166C YOR299W YMR109W YDR388W YNL084C YLR330W YER008C YGL054C YLR314C YDR166C YDR420W YCL024W YNR027W YNL271C YCR009C YGR262C YIR006C YOR181W…	51	2.84	0.000559	0.0455
repressed	cellular_component	intracellular non-membrane-bound organelle	7	OR	YDL213C YNL243W YOR004W YNL002C YKL006W YKL014C YGR103W YER149C YDL014W YGL061C YDR398W YPL266W YGR145W YLR196W YER082C YPL093W YPL126W YNL113W YMR290C YPL211W YBR101C YGL029W YOR129C YIL019W YJL148W YKL082C YMR128W YPR112C YPR163C YLR009W YDL226C YOL144W YPR018W YMR049C YPL237W YHR196W YER006W YNL102W YDR496C YGL171W YCL054W YAL035W YGR283C YHR170W YMR131C YDL148C YER002W YHR066W YLR068W YDR312W…	64	57.66	YMR193W YLR045C YDL202W YPR187W YPL118W YBR122C YKL007W YDL003W YOR274W YER146W YDR457W YDR181C YGL097W YOR026W YKR054C YDR383C YPR019W YGR220C YBR234C YKR060W YGL147C YNL081C YDR532C YKL170W YPR171W YML063W YJL090C YIR008C YOR340C YIR010W YIL034C YGR034W YLL011W YDR113C YML032C YLR442C YGR241C YDR156W YJR113C YLR029C YIL140W YMR233W YNL188W YLR453C YDR225W YLL039C YLR002C YLR249W YBL097W YMR076C…	759	20.17	2.14e-17	1.28e-14
		organelle lumen	4	OR	YDL213C YOR004W YNL002C YKL014C YGR103W YDL014W YDR398W YPL266W YGR145W YLR196W YER082C YPL093W YPL126W YNL113W YMR290C YPL211W YGL029W YIL019W YJL148W YKL082C YMR128W YPR112C YLR009W YOL144W YPR018W YMR049C YHR196W YER006W YDR496C YGL171W YCL054W YGR283C YKR095W YMR131C YDL148C YER002W YHR066W YLR068W YDR312W YKL099C YDR087C YHR072W-A YKL172W YLR276C YIL096C YOL080C YER127W YOR056C YBR142W	49	40.50	YPL015C YMR193W YGR097W YLL027W YDL202W YDL165W YIL143C YDR167W YPR187W YPL118W YJL065C YPR086W YBR122C YBR279W YDR232W YGR222W YOR274W YER146W YDR457W YGR047C YPR019W YPR190C YGR220C YDR258C YKR060W YKL195W YPL188W YML015C YKL170W YJL087C YOR340C YKR101W YLL011W YFL028C YLR442C YPR168W YGR104C YDR156W YJR113C YLR139C YMR233W YJL176C YLR002C YFL013C YMR091C YCR020W-B YJR135W-A YDR083W YGR246C YLR…	603	13.76	1.13e-12	4.48e-10
		nuclear part	9	OR	YDL213C YOR004W YNL002C YKL014C YGR103W YDL014W YGL061C YDR398W YPL266W YGR145W YPR101W YLR196W YER082C YPL093W YPL126W YNL113W YMR290C YPL211W YGL029W YIL019W YJL148W YKL082C YMR128W YPR112C YLR009W YOL144W YPR018W YMR049C YHR196W YER006W YNL102W YDR496C YGL171W YCL054W YGR283C YKR095W YMR131C YDL148C YER002W YHR066W YLR068W YDR312W YKL099C YDR087C YHR072W-A YKL172W YLR276C YIL096C YOL080C YER12…	53	68.83	YDR395W YGR129W YPL015C YGR097W YLR045C YDL116W YDL165W YIL143C YDR167W YPR187W YJL065C YPR086W YBR279W YDL003W YOR274W YER146W YDR457W YDR181C YGL097W YOR026W YGR047C YPR019W YPR190C YDR179C YKR060W YFL009W YML015C YHR079C YIR008C YJL087C YOR340C YIR010W YKR101W YLL011W YML032C YFL028C YLR442C YPR168W YGR104C YPR057W YDR156W YMR233W YNL181W YJL176C YLR453C YDR225W YDR482C YLR002C YFL013C YMR091C…	750	38.74	2.97e-07	6.64e-05
		ribonucleoprotein complex	6	OR	YOR004W YNL002C YKL006W YDL014W YDR398W YPR101W YER082C YPL126W YPL211W YBR101C YMR128W YPR112C YPR163C YLR009W YPL237W YHR196W YAL035W YHR170W YKR095W YDL148C YKL099C YDR087C YGL076C YHR072W-A YER127W YEL034W YGR285C YOR056C YDR515W	29	24.17	YGR129W YMR193W YDL202W YGR178C YPL118W YBR122C YER146W YGR220C YGL147C YNL081C YKL170W YML063W YGR034W YLL011W YKL122C YPR057W YJR113C YLR029C YKL142W YDR482C YLL039C YLR002C YBR065C YLR249W YKR059W YOR369C YJR145C YNL286W YLR186W YOL120C YLR129W YNL122C YPR178W YGR072W YNL069C YER056C-A YLR061W YOR260W YER112W YDR091C YLR117C YKL155C YAL032C YNL014W YMR188C YNL075W YHR089C YOR253W YBR167C YNL25…	393	9.18	1.67e-06	0.000333
		integral to membrane	7	UR	YMR296C YNL243W YBR266C YGR020C YGR149W YKR093W YCL038C YMR123W YBR089W YIL060W YBR127C YNL026W	12	10.81	YDR395W YER087C-B YEL004W YBL095W YDR329C YMR197C YDL116W YPR124W YGL167C YMR221C YLR443W YDL222C YEL065W YIL048W YOR324C YKL100C YIL146C YIL121W YNL228W YOR228C YEL063C YGR121C YDL095W YMR183C YPL063W YGR055W YGR115C YBL062W YDR119W YGR041W YML116W YOL137W YBL059W YBR291C YLR078C YDR072C YLR411W YHR150W YGL219C YKL195W YJR126C YMR274C YBR113W YHR079C YBR008C YMR203W YHR028C YNL219C YIL043C YGR23…	1003	26.65	6.86e-05	0.00794
		mitochondrial part	9	UR	YPR165W YJL208C YNL026W	3	3.9	YPR098C YMR193W YLL027W YDL202W YHR051W YPL118W YBR122C YGR266W YDR232W YOR228C YGR222W YPL063W YBR291C YGR220C YDR258C YGL219C YKL195W YPL188W YKL170W YMR203W YCL044C YOL008W YHR017W YIL043C YGR231C YJR113C YLR139C YBR265W YOR297C YJL143W YJR135W-A YOR125C YPL134C YAL039C YOR374W YER058W YBR177C YKL155C YCL064C YAL008W YOR142W YGR028W YMR188C YFL016C YNL252C YJR077C YDR376W YFL005W YHR190W YLR39…	378	19.52	0.000153	0.0156
repressed	molecular_function	snoRNA binding	5	OR	YDR398W YER082C YPL126W YPR112C YHR196W YDL148C YKL099C	7	10.29	YLL011W YLR186W YLR129W YDL153C YPR144C YDR449C YGR090W YPR137W YML093W YBR247C YDR324C YDL208W YGR128C YCR057C YOR078W YBL004W YLR222C YJL069C YCL059C YMR093W	20	0.78	3.43e-06	0.0006
		translation initiation factor activity	5	OR	YDR429C YNL062C YOR204W YPR163C YPL237W YAL035W YEL034W	7	10.29	YPL119C YMR146C YKR059W YOR260W YLR192C YPR041W YOL023W YLR291C YNL163C YJL138C YJR007W YMR260C YKR026C YBR079C YMR309C YGR162W YPR016C YMR012W YJR047C YDR117C YJL131C YOR361C YNL244C YGL049C YER025W YLR289W YGR054W YGR083C YJR014W YER153C YDR211W YOL139C	32	1.25	4.64e-05	0.00594
		RNA helicase activity	4	OR	YMR290C YOR204W YMR128W YGL171W YLR276C YBR142W	6	7.14	YKR059W YLR430W YPL029W YJL033W YER013W YJL138C YHR065C YLL008W YKR086W YDL084W YMR080C YDR243C YOR046C YIR002C YGL078C YHR169W YBR237W YFL002C YNR011C YKL078W YKR024C YDL031W YDR021W	23	0.78	0.000108	0.012
COLUMN	Definition
Expression Change	Either of induced or repressed genes
GO Category	Indicates the analyses for each of the three GO Categories
GO Annotation	GO annotations term
Annotation Level	GO annotations level
Abundance	Indicates whether the annotation term is either over-represented (OR) or under-represented (UR) in list 1 over list 2
List 1	List of genes that are differentially expressed upon PAF26 treatment
List 2	Reference list of analyzed genes that are not differentially expressed upon PAF26 treatment
Genes	Genes that share the indicated GO annotation term in either list
Number of genes	Number of Genes that share the indicated GO annotation term among genes in either list
Percentage of genes	Percentage of Genes that share the indicated GO annotation term among genes in either list
NOTES
GEPAS	Analysis carried by using the FatiGO tool from the GEPAS package (http://gepas.org/)
GO Annotations	Gene Ontoloy annotation (http://www.geneontology.org/)
n.s.a.	No significant annotation found

## Sheet: Add File 4.2
Add. File 4.2	Non-redundant global GO annotation of genes differentially expressed upon Melittin treatment
Expression Change	GO Category	GO Annotation	Annotation Level	Abundance	Genes list1	Number of Genes list1	Percentage list1	Genes list2	Number of Genes list2	Percentage list2	Unadj. pvalue	Adj. pvalue
induced	biological_process	regulation of translational fidelity	8	OR	YGR118W YPL081W YBR189W YPR132W YDR025W YDL229W	6	6.19	YHR064C YNL209W YGL123W YBR048W YGR285C	5	0.19	6.99469e-07	8.91823e-05
		ribosomal large subunit assembly and maintenance	8	OR	YDL014W YDR418W YDR060W YNL182C YEL054C YIR012W YGR085C YLR448W YPL131W	9	9.28	YML073C YHR197W YHR085W YPL193W YPL211W YKR081C YOL144W YLR075W YOR063W YGL078C YLR221C YPR102C YOL077C YFL002C YHR170W YLR340W YHR066W YHR088W YDR312W YLR276C YKR024C YBR142W YOL127W YDL031W	24	0.91	1.20586e-06	0.000148446
		vesicle-mediated transport	5	UR	No genes	0	0	YPR165W YMR197C YOR094W YIL048W YMR183C YLR078C YNL243W YPR171W YLR148W YGR241C YDR164C YBL040C YNL106C YER125W YIL118W YNL287W YCR028C YDR490C YLR360W YNL258C YOR132W YML052W YHL019C YIL002C YFL005W YPL218W YLR080W YHR098C YMR237W YDL072C YBR207W YJL053W YBL037W YKR031C YDR498C YDR484W YGL098W YBL007C YDR108W YNL267W YGL161C YGR086C YKL126W YBR131W YIL004C YKL203C YLR043C YOR106W YJL192C YAL042W…	289	7.87	4.44733e-06	0.000496156
		ribosomal small subunit assembly and maintenance	8	OR	YCR031C YGR159C YML024W YDR447C YDR025W	5	5.15	YLR048W YGR214W YLR167W YBR048W YCL031C	5	0.19	1.13056e-05	0.00112114
		telomere maintenance	8	OR	YKL170W YGL168W YNL216W YDR418W YGL127C YBR106W YDR450W YCR031C YJL190C YGR118W YHR021C YGL135W YEL054C YMR116C YGR159C YML024W YDR447C YPL220W YKL009W YPR132W YDR184C YDR025W	22	22.68	YOL138C YLL027W YBR279W YCL008C YDR532C YLR148W YML032C YLR240W YGR104C YDR156W YPR131C YLR453C YBL058W YMR186W YKR038C YMR091C YCR020W-B YDR083W YKR059W YJR145C YHR059W YHR041C YMR263W YGR072W YLR234W YOL061W YLR192C YAL044C YKL139W YMR284W YML061C YBR112C YDR320C YBR035C YNL133C YIL036W YER116C YDR206W YBR258C YOL001W YGR229C YMR179W YGL136C YGR163W YMR202W YEL029C YGR281W YIL052C YNL246W YDR08…	213	8.11	1.42258e-05	0.0013726
		rRNA processing	7	OR	YOR004W YDL014W YPL043W YPL012W YGL029W YCR031C YNL182C YDL208W YPR016C YDR412W YNL112W YGR159C YPL146C YLR175W YPR143W YEL026W YKL009W YOR294W	18	16.22	YOR094W YDL213C YER146W YDR457W YKR060W YLL011W YNL002C YLR002C YDR083W YLR186W YLR129W YKL014C YGR103W YGR251W YER112W YLR192C YLR430W YLR165C YHR089C YBR167C YOR145C YOR287C YMR239C YHR197W YLR051C YDL153C YDR398W YPL266W YGR158C YGL136C YPR144C YGR145W YHR085W YPL217C YLL035W YNL282W YLR196W YDR449C YER082C YPL126W YJL033W YNL222W YMR285C YGR090W YOL041C YGR095C YBL026W YHR069C YMR290C YPL211W…	155	4.97	1.65958e-05	0.00151916
		protein modification process	6	UR	YGL225W YDR302W YPL050C YPL227C YNL317W	5	3.23	YPR161C YKL025C YER075C YER054C YDR167W YBR279W YDR363W YCL008C YDR313C YDL095W YDL003W YDR457W YPL140C YER123W YGL155W YLL019C YDR179C YFL009W YMR274C YGL047W YHR079C YNL219C YDL025C YHR109W YLR240W YPR131C YNR031C YNR030W YBL058W YLL039C YMR076C YBR205W YOR138C YDR448W YLR368W YNL298W YGL066W YAL039C YER125W YOL113W YBR094W YDL090C YNR059W YLR066W YBR125C YDL232W YOL013C YGL022W YDL190C YDR490C…	487	14.01	1.89307e-05	0.00168956
		regulation of transcription, DNA-dependent	8	UR	YPR009W YKR036C YNL216W YGL127C	4	4.12	YPL015C YEL009C YPR008W YBR050C YDL165W YIL143C YDR167W YPR086W YBR279W YDR363W YDR457W YDR181C YGR047C YPR019W YGL162W YKL038W YMR039C YDR217C YML015C YLR006C YHR079C YDR043C YKR101W YFL028C YLR442C YDL080C YPR168W YGR104C YHR084W YDR464W YJL176C YIL101C YKR038C YFL013C YMR091C YNL068C YGL178W YCR020W-B YOR032C YDR096W YGR246C YDR448W YOR194C YHR041C YGL066W YMR263W YAL001C YDL106C YER022W YOR28…	478	18.20	6.84272e-05	0.00519755
		proteolysis	6	UR	No genes	0	0	YCL008C YMR161W YFL009W YJR126C YOR197W YLR178C YHR028C YGR231C YML092C YBL058W YKR038C YER078C YOR261C YER125W YER021W YJL034W YBR173C YDR143C YOL013C YDL190C YPL020C YPL154C YEL012W YFL016C YDL007W YMR314W YGL259W YLR163C YER098W YBR281C YHR132C YDR101C YML013W YEL037C YBR273C YHR024C YLR120C YER012W YFR044C YNL045W YHR043C YJL001W YDR400W YMR077C YLL036C YGR048W YIR011C YMR297W YIL015W YOR275C…	209	6.01	0.000138756	0.00917334
		cellular catabolic process	4	UR	YMR008C YNL112W YKL009W	3	1.88	YJL200C YEL015W YBR252W YDR305C YDL165W YGR240C YLR270W YCL008C YER146W YBR208C YMR161W YFL009W YPR026W YOR076C YGR088W YML092C YDL219W YDL080C YDR272W YNR034W YOR173W YOR297C YBL058W YOR388C YLR354C YGL178W YGL134W YOR261C YER125W YER021W YGR072W YDR256C YGL222C YJL034W YBR173C YER112W YLR174W YDR143C YOL013C YCL064C YLR345W YDL190C YOR142W YOR283W YPL154C YOR348C YOL126C YAL044C YEL012W YER065C…	367	9.79	0.000155221	0.0100753
		GMP metabolic process	9	OR	YLR432W YHR216W YML056C	3	7.89	YAR073W YMR217W YDR454C	3	0.17	0.000162068	0.0103318
		intracellular transport	6	UR	YKL195W YIL040W YPL094C YDL051W YGR082W YPL146C YER019C-A	7	4.52	YDR395W YER087C-B YDR329C YMR197C YDL116W YOR094W YCL008C YIL048W YMR183C YPL063W YDR457W YGL097W YNR016C YKR054C YKL214C YBR291C YLR078C YDR258C YJR126C YDR372C YMR203W YLR148W YDR113C YKL122C YLR240W YNR034W YBL040C YOR297C YFL045C YMR091C YJL143W YGL178W YLR018C YJR135W-A YLR292C YNL286W YPL134C YER125W YDR192C YAL047C YNL287W YJL034W YLR066W YDR091C YLR360W YMR255W YGR028W YNL258C YOR132W YHL…	483	13.90	0.000272568	0.0162178
		purine ribonucleoside monophosphate biosynthetic process	9	OR	YLR432W YHR216W YML022W YML056C	4	10.53	YOL061W YML035C YLR028C YAR073W YKL181W YGR061C YBL068W YNL141W YER099C YMR120C YMR217W YOR128C YDR408C YHL011C	14	0.79	0.000404765	0.0222712
		energy derivation by oxidation of organic compounds	5	UR	No genes	0	0	YJL200C YER054C YGR240C YLR273C YIL053W YPR026W YOL008W YGL062W YLR139C YNR034W YOR297C YBL058W YLR354C YGL134W YOR125C YLR174W YLR345W YOR142W YOR283W YEL011W YOL126C YJL089W YMR188C YEL012W YER065C YER059W YIL097W YML100W YPL201C YOR136W YJR152W YOL136C YPR074C YLR028C YDR148C YPL075W YDR175C YHR163W YHR174W YBR084W YIL050W YER178W YDR115W YGR256W YKR097W YHR011W YDR099W YER062C YLR201C YPL031C…	185	5.04	0.000505157	0.0269166
		macromolecule catabolic process	4	UR	YNL112W YKL009W	2	1.25	YEL015W YDL165W YGR240C YLR270W YCL008C YER146W YMR161W YFL009W YPR026W YOR076C YML092C YNR034W YOR173W YBL058W YLR354C YGL178W YGL134W YOR261C YER125W YER021W YGR072W YGL222C YJL034W YBR173C YER112W YDR143C YOL013C YLR345W YDL190C YOR283W YPL154C YOL126C YEL012W YDL007W YNR052C YMR314W YER059W YER098W YLR307W YJR152W YOL136C YJR096W YPR074C YML013W YGR158C YLR286C YEL037C YBR273C YPL075W YPL029W…	289	7.71	0.000584529	0.0297323
		protein transport	5	UR	YKL195W YPL094C YGR082W YPL146C YER019C-A	5	3.14	YDR395W YER087C-B YDR329C YMR197C YDL116W YOR094W YCL008C YIL048W YMR183C YPL063W YGL097W YNR016C YLR078C YDR258C YJR126C YDR372C YMR203W YDR113C YKL122C YLR240W YDR164C YHR193C YBL040C YOR297C YFL045C YMR091C YJL143W YGL178W YJL049W YLR018C YJR135W-A YLR292C YDR425W YDR192C YNL287W YJL034W YLR066W YDR091C YLR360W YGR028W YNL258C YHL019C YFL005W YPL218W YLR080W YHR098C YNR065C YGR046W YDR244W YLR…	412	11.22	0.000590585	0.0297323
		cell cycle phase	5	UR	YGR108W YOR313C YLR175W	3	1.89	YIL143C YDR167W YDL003W YDR457W YGL097W YOR026W YKR054C YAL024C YDR383C YFL009W YML015C YIR010W YGL197W YDR113C YML032C YNL188W YNL068C YBL097W YCR020W-B YMR076C YDR293C YDR097C YFL003C YNL298W YDR517W YDL154W YAL047C YGL251C YKR028W YLR234W YKR083C YPL020C YLR079W YGL061C YMR198W YGL229C YML064C YOR195W YPR078C YIL122W YAL041W YOR054C YAL016W YOR198C YKR031C YMR153W YER115C YJL030W YFR028C YNR01…	324	8.82	0.000704763	0.0335467
		biopolymer modification	5	UR	YGL225W YDL014W YDR302W YPL050C YDL201W YPL227C YDL208W YNL317W YLR175W	9	5.66	YPR161C YKL025C YER075C YER054C YDR167W YBR279W YDR363W YCL008C YDR313C YNL292W YDL095W YDL003W YOR274W YDR457W YPL140C YER123W YGL155W YLL019C YDR179C YFL009W YMR274C YGL047W YHR079C YBL024W YNL219C YDL025C YLL011W YHR109W YLR240W YPR131C YNR031C YNR030W YBL058W YLL039C YMR076C YBR205W YLR316C YOR138C YNR015W YDR448W YLR368W YNL298W YGL066W YAL039C YER125W YOL113W YBR094W YDL090C YNR059W YLR066W…	543	14.78	0.000716866	0.0336738
induced	cellular_component	n.s.a.
induced	molecular_function	structural constituent of ribosome	3	OR	YGL147C YKL170W YML063W YGR034W YKL006W YNL069C YLR061W YPL143W YMR194W YOR182C YBR146W YDR418W YHL033C YNL301C YMR242C YOR312C YIL069C YLR367W YNL162W YDR450W YHR010W YER074W YCR031C YJL190C YBL087C YGR118W YGR148C YOR234C YLR344W YMR230W YER117W YPL198W YLR333C YHR021C YGL135W YEL054C YDR382W YBL027W YHL015W YOR096W YDL130W YML024W YJR101W YDR447C YOR293W YGL103W YBL092W YGR085C YPR043W YHL001W…	60	40	YMR193W YDL202W YPL118W YBR122C YGR220C YNL081C YJR113C YLR029C YNL002C YLL039C YGL125W YOR369C YJR145C YOL120C YNL122C YER056C-A YKL155C YMR188C YNL252C YLR048W YHR141C YGR214W YML073C YDL082W YKR085C YMR121C YDL136W YDR175C YIL052C YLR441C YDR115W YHL004W YBR084C-A YDR462W YGL068W YDR347W YBR268W YML026C YKL138C YMR024W YNR036C YJL096W YBR282W YJL063C YNL067W YJR123W YDR405W YJL189W YNR037C YDR…	146	4.08	4.81025e-39	8.58629e-36
		protein binding	3	UR	YMR233W YBR265W YJL122W YGR108W YNL241C YKR036C YDL244W YNL216W YDR441C YLR058C YPL043W YPL050C YGL127C YHL033C YDR399W YLR007W YPL094C YDL201W YER073W YGR146C YKL128C YDL051W YCR031C YNL182C YGR118W YCL046W YDL208W YPR016C YPL239W YJL111W YNL317W YDL130W YBL039C YLR432W YLR175W YHR216W YLR429W YPR113W YDR194C YPR132W YDL229W	41	27.33	YPR161C YOL138C YDR395W YGR129W YMR193W YLR031W YKL025C YLR045C YGL060W YEL009C YEL015W YBR252W YDR329C YER054C YDR305C YNL201C YDL116W YPL171C YDL165W YGR240C YOR094W YDR167W YER052C YGR178C YPR086W YBR122C YMR221C YBR155W YCR095C YLR270W YCL008C YDR313C YIL048W YKL007W YNL292W YOR324C YNL218W YDL167C YBR270C YGR121C YDL095W YOR323C YOR274W YPL063W YGL097W YCL056C YOR026W YMR315W YAL024C YDR383C…	1836	51.31	8.1514e-09	1.26524e-06
		rRNA binding	5	OR	YDR450W YDL208W YPL146C YGR085C YPL081W YBR189W YPL131W YDR025W	8	10.13	YNL081C YLR249W YJR145C YLR192C YMR188C YHR089C YML026C YDR500C YPR112C YKR081C YFR031C-A YIL018W YLR185W YHR148W YDR385W YPR102C YOL077C YHR066W YHR088W YDR312W YBR048W YHR072W-A YDR337W YHR203C YNL137C YOL127W YOR133W YHR147C	28	1.11	7.87901e-06	0.000827296
		potassium ion binding	6	OR	YLR432W YHR216W YML056C YLR180W	4	6.35	YLR080W YDR502C YAR073W YJL129C YKR050W	5	0.24	7.23215e-05	0.00526914
		IMP dehydrogenase activity	6	OR	YLR432W YHR216W YML056C	3	4.76	YAR073W	1	0.05	9.08346e-05	0.00648559
		acid phosphatase activity	7	OR	YHR215W YAR071W YBR093C	3	11.54	YBR092C YLR410W YPR073C	3	0.28	0.000220566	0.0133461
		adenine phosphoribosyltransferase activity	6	OR	YDR441C YML022W	2	3.17	No genes	0	0	0.000826063	0.0382993
repressed	biological_process	response to unfolded protein	5	OR	YDR258C YMR173W YOR027W YLL024C YBR169C YBR126C YDR074W YLL026W YCR021C YER103W YFL014W	11	8.03	YBR067C YHR079C YJL087C YMR186W YCR044C YJL034W YFL016C YGR038W YBR044C YDR171W YNL328C YPL240C YPL106C YDL006W YDR214W YNL064C YBL075C YLR369W YJL159W YMR214W YNL209W YER089C YLR259C YKL073W YGL018C YIL098C YDR059C YGL020C YJR045C YAL005C YGL073W YNL310C YDL229W YLR350W	34	0.92	2.92874e-07	0.00034852
		RNA processing	6	UR	No genes	0	0	YGR129W YKL025C YDL116W YDL165W YOR094W YGR178C YDL213C YNL292W YGR222W YOR274W YER146W YDR457W YPL228W YPL119C YKR060W YHR079C YJL087C YLL011W YPR057W YOR004W YNR034W YNL002C YDR482C YCL017C YLR002C YBR065C YLR018C YDR083W YLR316C YNL286W YLR186W YNR015W YKL095W YLR129W YDR192C YKL014C YPR178W YGR103W YGR251W YGR156W YER112W YLR117C YDL014W YLR192C YLR430W YLR165C YMR255W YAL032C YMR188C YHR089C…	395	11.27	9.74319e-07	0.00086958
		cellular component organization and biogenesis	3	UR	YDR258C YMR316W YLR080W YGR142W YGR086C YKR076W YHR138C YDL126C YER124C YCL014W YOR204W YDR358W YGR023W YOR035C YLL024C YDR216W YCL038C YJL054W YDL220C YDL101C YDR356W YDR103W YLL026W YGR111W YJL201W YAL035W YNL015W YMR053C YDL161W YKL043W YER103W YDR022C YPR030W YPR154W YCR009C YNL026W YBR132C	37	26.24	YOL138C YDR395W YPR165W YPL015C YER087C-B YEL004W YLL027W YLR045C YDR329C YMR197C YDL116W YOR094W YDR167W YPL118W YBR279W YDR363W YLR443W YBR067C YDL222C YCL008C YIL048W YKL007W YDL213C YDL003W YMR183C YER146W YPL063W YDR457W YDR181C YGL097W YJL083W YNR016C YKR054C YGR041W YGL155W YKL214C YPL119C YHR186C YBR291C YLR078C YBR234C YNL243W YNL047C YKR060W YHR150W YGL219C YMR039C YKL195W YJR126C YKL09…	1674	43.75	2.83658e-05	0.00843884
		trehalose biosynthetic process	8	OR	YML100W YBR126C YDR074W	3	3.7	YMR261C	1	0.04	9.92385e-05	0.0186464
		ribosome biogenesis and assembly	5	UR	No genes	0	0	YOR094W YDL213C YER146W YDR457W YGL097W YKR060W YLL011W YOR004W YNL002C YJL122W YLL039C YLR002C YDR083W YLR186W YLR129W YKL014C YGR103W YGR251W YKL021C YER112W YDR091C YDL014W YLR192C YLR430W YLR165C YHR089C YBR167C YLR048W YOR145C YOR287C YGR214W YMR239C YML073C YHR197W YPR041W YLR051C YDL153C YER036C YDR398W YPL266W YDR101C YGR158C YGL136C YGR245C YPR144C YGR145W YHR085W YPL217C YLL035W YNL282W…	238	6.44	0.000211833	0.0302498
repressed	cellular_component	ribonucleoprotein complex	6	UR	YBR101C YAL035W	2	1.26	YGR129W YMR193W YDL202W YGR178C YPL118W YBR122C YER146W YGR220C YGL147C YNL081C YKL170W YML063W YGR034W YLL011W YKL122C YPR057W YJR113C YLR029C YKL142W YOR004W YNL002C YDR482C YLL039C YLR002C YBR065C YLR249W YKR059W YOR369C YJR145C YNL286W YLR186W YKL006W YOL120C YLR129W YNL122C YPR178W YGR072W YNL069C YER056C-A YLR061W YOR260W YER112W YDR091C YLR117C YKL155C YDL014W YAL032C YNL014W YMR188C YHR08…	420	10	2.59612e-05	0.00842558
		non-membrane-bound organelle	3	UR	YPR019W YBR101C YDR409W YCL014W YDL220C YIR003W YPR065W YDR356W YAL035W YDL161W YDR022C YCR009C	12	7.32	YMR193W YLR045C YDL202W YPL118W YPR187W YBR122C YKL007W YDL213C YDL003W YOR274W YER146W YDR457W YDR181C YGL097W YOR026W YKR054C YDR383C YGR220C YBR234C YNL243W YKR060W YGL147C YNL081C YDR532C YKL170W YPR171W YML063W YJL090C YIR008C YOR340C YIR010W YIL034C YGR034W YLL011W YDR113C YML032C YLR442C YGR241C YDR156W YJR113C YLR029C YIL140W YOR004W YMR233W YNL188W YNL002C YLR453C YDR225W YLL039C YLR002C…	809	18.83	5.46335e-05	0.0130028
		alpha,alpha-trehalose-phosphate synthase complex (UDP-forming)	8	OR	YML100W YBR126C YDR074W	3	2.59	YMR261C	1	0.03	0.000139268	0.0236756
		intracellular organelle part	7	UR	YHR051W YDR232W YPR019W YDR258C YBR177C YCL064C YLR080W YMR312W YGR086C YGL237C YML120C YDL181W YDR409W YDL126C YCL014W YDR358W YLL024C YKL109W YNL037C YCL038C YJL054W YDL220C YDL132W YPR065W YDR356W YPL186C YHR001W-A YIL136W YAL035W YMR053C YDL161W YOL135C YDR022C YOL117W YGL156W YCR009C YEL024W YGR008C YNL026W YBR132C	40	31.5	YDR395W YGR129W YPR165W YPL015C YPR098C YMR193W YER087C-B YGR097W YLL027W YLR045C YDR329C YDL202W YMR197C YDL116W YDL165W YIL143C YDR167W YPL118W YPR187W YPR086W YBR122C YBR279W YGR266W YCL008C YMR296C YDR313C YIL048W YKL007W YDL213C YOR228C YGR222W YDL095W YDL003W YOR274W YER146W YPL063W YDR457W YDR181C YGL097W YOR026W YNR016C YER123W YKR054C YDR383C YGR047C YDR119W YPR190C YOL137W YHR186C YBR29…	1784	48.05	0.000271132	0.0372285
repressed	molecular_function	alpha,alpha-trehalose-phosphate synthase (UDP-forming) activity	8	OR	YML100W YBR126C YDR074W	3	16.67	YMR261C	1	0.18	9.44826e-05	0.0186464
		endopeptidase inhibitor activity	5	OR	YLR178C YHR138C YNL015W	3	3.03	YMR174C	1	0.04	0.000210157	0.0302498
COLUMN	Definition
Expression Change	Either of induced or repressed genes
GO Category	Indicates the analyses for each of the three GO Categories
GO Annotation	GO annotations term
Annotation Level	GO annotations level
Abundance	Indicates whether the annotation term is either over-represented (OR) or under-represented (UR) in list 1 over list 2
List 1	List of genes that are differentially expressed upon Melittin treatment
List 2	Reference list of analyzed genes that are not differentially expressed upon Melittin treatment
Genes	Genes that share the indicated GO annotation term in either list
Number of genes	Number of Genes that share the indicated GO annotation term among genes in either list
Percentage of genes	Percentage of Genes that share the indicated GO annotation term among genes in either list
NOTES
GEPAS	Analysis carried by using the FatiGO tool from the GEPAS package (http://gepas.org/)
GO Annotations	Gene Ontoloy annotation (http://www.geneontology.org/)
n.s.a.	No significant annotation found

## Sheet: Add File 4.3
Add. File 4.3	Non-redundant global GO annotation of genes that co-expressed upon treatment with either of the two peptides
Expression Change	GO Category	GO Annotation	Annotation Level	Abundance	Genes list1	Number of Genes list1	Percentage list1	Genes list2	Number of Genes list2	Percentage list2	Unadj. pvalue	Adj. pvalue
induced	biological_process	n.s.a.
induced	cellular_component	chitin- and beta-glucan-containing cell wall	6	OR	YMR008C YBR162C YKL163W YJL159W YHR143W YBR078W	6	24	YBR067C YER011W YPR026W YKL096W-A YNR044W YOR242C YJL078C YML052W YGR282C YLR084C YOR382W YJR076C YLR286C YDL049C YLR120C YOL030W YLR390W-A YNL327W YNR067C YOR190W YOL155C YJL158C YGR192C YJR151C YDR522C YHR211W YPL163C YDR144C YDR055W YGR189C YMR006C YEL040W YLR040C YIL123W YLL024C YJR009C YJL171C YMR307W YNL160W YDR077W YIL011W YNL322C YMR251W-A YBR093C YOR383C YGR279C YKL164C YLR194C YJR004C Y…	67	1.56	2.55384e-06	0.0091019
		cell wall	5	OR	YMR008C YBR162C YKL163W YJL159W YHR143W YBR078W	6	24	YLR443W YBR067C YER011W YPR026W YKL096W-A YLR037C YNR044W YOR242C YJL078C YLR436C YML052W YJL062W YGR282C YLR084C YHR132C YOR382W YJR076C YGR229C YOR092W YLR286C YDL049C YLR120C YBR301W YOL030W YJL091C YLR390W-A YNL327W YNR067C YOR190W YOL155C YMR273C YKR076W YNL192W YJL158C YGR192C YLL031C YJR151C YDR522C YHL028W YLR155C YKR004C YDR437W YHR211W YPL163C YDR144C YDR055W YGR189C YMR006C YEL040W YLR…	105	2.41	2.74548e-05	0.0395678
induced	molecular_function	n.s.a.
repressed	biological_process	n.s.a.
repressed	cellular_component	n.s.a.
repressed	molecular_function	n.s.a.
COLUMN	Definition
Expression Change	Either of induced or repressed genes
GO Category	Indicates the analyses for each of the three GO Categories
GO Annotation	GO annotations term
Annotation Level	GO annotations level
Abundance	Indicates whether the annotation term is either over-represented (OR) or under-represented (UR) in list 1 over list 2
List 1	List of genes that co-express with either of the two peptides treatment
List 2	Reference List of genes that do not co-express with either of the two peptides treatment
Genes	Genes that share the indicated GO annotation term in either list
Number of genes	Number of Genes that share the indicated GO annotation term among genes in either list
Percentage of genes	Percentage of Genes that share the indicated GO annotation term among genes in either list
NOTES
GEPAS	Analysis carried by using the FatiGO tool from the GEPAS package (http://gepas.org/)
GO Annotations	Gene Ontoloy annotation (http://www.geneontology.org/)
n.s.a.	No significant annotation found

## Sheet: Add File 4.4
Add. File 4.4	Non-redundant global GO annotation of genes differentially expressed upon PAF26 treatment that do not respond to Melittin treatment
Expression Change	GO Category	GO Annotation	Annotation Level	Abundance	Genes list1	Number of Genes list1	Percentage list1	Genes list2	Number of Genes list2	Percentage list2	Unadj. pvalue	Adj. pvalue
induced	biological_process	n.s.a.
induced	cellular_component	n.s.a.
induced	molecular_function	n.s.a.
repressed	biological_process	rRNA processing	7	OR	YDL213C YOR004W YNL002C YKL014C YGR103W YDL014W YOR287C YDR398W YPL266W YGR145W YLR196W YER082C YPL126W YMR290C YPL211W YGL029W YIL019W YMR128W YPR112C YOL144W YMR049C YHR196W YER006W YGL171W YCL054W YNL112W YMR131C YDL148C YLR068W YKL099C YDR087C YHR072W-A YKL172W YLR276C YOL080C YER127W YOR056C YBR142W	38	42.7	YOR094W YER146W YDR457W YKR060W YLL011W YLR002C YDR083W YLR186W YLR129W YGR251W YER112W YLR192C YLR430W YLR165C YHR089C YBR167C YOR145C YMR239C YHR197W YLR051C YDL153C YGR158C YGL136C YPR144C YHR085W YPL217C YLL035W YNL282W YPL043W YDR449C YJL033W YNL222W YMR285C YPL012W YGR090W YOL041C YGR095C YBL026W YHR069C YDL060W YNL163C YNL061W YPR137W YHR065C YJR002W YLL008W YHR081W YGL246C YML093W YCR031C…	134	4.29	1.79416e-26	2.13146e-23
		maturation of SSU-rRNA	8	OR	YOR004W YGR103W YDL014W YOR287C YDR398W YPL126W YIL019W YMR128W YHR196W YLR068W YKL099C YOR056C	12	21.43	YLR129W YLR192C YDL153C YDR449C YPL012W YML093W YCR031C YDR324C YGR128C YOR078W YNL207W YLR222C YDL166C YLR435W YAL026C YEL026W YOR119C YOR310C YMR093W	19	0.72	1.83862e-13	7.28092e-11
		cellular component organization and biogenesis	3	OR	YPR165W YDL213C YNL243W YDR429C YOR004W YNL002C YJL122W YMR186W YKL014C YGR103W YER149C YDL014W YGL061C YOR287C YDR398W YPL266W YGR245C YFL023W YGR145W YLR196W YGR020C YER082C YPL093W YPL126W YMR290C YPL211W YIL008W YGL029W YJL128C YNL062C YIL019W YMR276W YKL082C YMR128W YPR112C YPR163C YLR009W YGR152C YNL051W YDL226C YPL249C YOL144W YPR018W YMR049C YPL237W YHR196W YER006W YGL171W YCL054W YNL112W…	75	74.26	YOL138C YDR395W YPL015C YER087C-B YEL004W YLL027W YLR045C YDR329C YMR197C YDL116W YOR094W YDR167W YPL118W YBR279W YDR363W YLR443W YBR067C YDL222C YCL008C YIL048W YKL007W YDL003W YMR183C YER146W YPL063W YDR457W YDR181C YGL097W YJL083W YNR016C YKR054C YGR041W YGL155W YKL214C YPL119C YHR186C YBR291C YLR078C YDR258C YBR234C YNL047C YKR060W YHR150W YGL219C YKL195W YMR039C YJR126C YKL096W-A YDR532C YKL…	1626	42.34	1.6307e-10	4.47062e-08
		ribosomal large subunit assembly and maintenance	8	OR	YDL014W YPL211W YOL144W YHR170W YHR066W YDR312W YLR276C YBR142W	8	14.29	YML073C YHR197W YHR085W YDR418W YPL193W YDR060W YNL182C YKR081C YLR075W YEL054C YOR063W YGL078C YIR012W YLR221C YPR102C YOL077C YFL002C YGR085C YLR340W YHR088W YLR448W YKR024C YOL127W YDL031W YPL131W	25	0.94	1.84892e-07	4.11847e-05
		transcription, DNA-dependent	7	UR	YDR496C YOR038C	2	2.25	YPL015C YEL009C YPR008W YBR050C YDL165W YIL143C YDR167W YPR187W YPR086W YBR279W YDR363W YDR457W YDR181C YGR047C YPR019W YNL257C YGL162W YKL038W YMR039C YDR217C YML015C YLR006C YHR079C YDR043C YKR101W YFL028C YLR442C YDL080C YPR168W YGR104C YPR009W YHR084W YDR464W YJL176C YIL101C YKR038C YFL013C YMR091C YNL068C YGL178W YCR020W-B YOR032C YDR096W YGR246C YDR448W YOR194C YHR041C YGL066W YMR263W YAL00…	517	16.57	3.08383e-05	0.00387558
		macromolecular complex assembly	4	OR	YDR429C YMR186W YDL014W YGR245C YPL211W YNL062C YPR163C YOL144W YPR018W YPL237W YMR123W YHR170W YHR066W YDR312W YLR276C YOL080C YEL034W YOR056C YBR142W YNL030W	20	19.8	YDR395W YPR008W YIL143C YDR167W YPL118W YPR086W YGR047C YPR019W YPL119C YNL257C YML015C YML032C YKL122C YMR146C YPR057W YDR225W YKR059W YGR246C YOR194C YAL039C YAL001C YOR260W YER058W YBR173C YDR091C YLR117C YLR048W YBL003C YOR145C YLR103C YGR214W YML073C YGL241W YHR197W YIL036W YPR041W YOL023W YLL001W YMR153W YBL103C YNL246W YPL202C YBR084W YHR085W YOL089C YPL217C YLR038C YMR236W YNL314W YGR186W…	266	7.03	3.15353e-05	0.00387558
		rRNA modification	7	OR	YDL014W YPL266W YCL054W YHR072W-A YER127W	5	5.62	YLL011W YLR165C YHR089C YGL136C YMR228W YPR137W YOR201C YDL208W YHR148W YLR175W YLR197W YOR310C	12	0.38	6.97411e-05	0.00776741
		cellular bud site selection	9	OR	YNL243W YER149C YFL023W YGR152C YCR047C YMR014W	6	19.35	YGR041W YIL140W YHR107C YFL005W YCR002C YLR084C YJR076C YBL007C YEL029C YGL174W YOR301W YLL021W YCR038C YKL048C YGR080W YDR309C YJL085W YCL014W YOR122C YPR055W YIL068C YKL092C YLR074C YOL072W YIL159W YLR337C YDR129C YGL233W YLR353W YHL007C YDR507C YKL129C YLR166C YOR299W YMR109W YDR388W YNL084C YLR330W YER008C YGL054C YLR314C YDR166C YDR420W YCL024W YNR027W YNL271C YCR009C YGR262C YIR006C YOR181W…	51	2.87	0.000302488	0.029137
		regulation of transcription	7	UR	YDR496C YKR095W YOR038C	3	3.37	YPL015C YEL009C YPR008W YBR050C YDL165W YIL143C YDR167W YPR187W YPR086W YBR279W YDR363W YDR457W YDR181C YGR047C YPR019W YGL162W YKL038W YMR039C YDR217C YML015C YLR006C YHR079C YDR043C YKR101W YFL028C YLR442C YDL080C YPR168W YGR104C YPR009W YHR084W YDR464W YJL176C YJR127C YIL101C YKR038C YFL013C YMR091C YNL068C YGL178W YCR020W-B YOR032C YDR096W YGR246C YDR448W YOR194C YHR041C YGL066W YMR263W YAL00…	491	15.74	0.000479921	0.0450115
repressed	cellular_component	intracellular non-membrane-bound organelle	7	OR	YDL213C YNL243W YOR004W YNL002C YKL006W YKL014C YGR103W YER149C YDL014W YGL061C YDR398W YPL266W YGR145W YLR196W YER082C YPL093W YPL126W YNL113W YMR290C YPL211W YGL029W YOR129C YIL019W YJL148W YKL082C YMR128W YPR112C YPR163C YLR009W YDL226C YOL144W YPR018W YMR049C YPL237W YHR196W YER006W YNL102W YDR496C YGL171W YCL054W YGR283C YHR170W YMR131C YDL148C YER002W YHR066W YLR068W YDR312W YKL099C YDR087C…	62	60.78	YMR193W YLR045C YDL202W YPR187W YPL118W YBR122C YKL007W YDL003W YOR274W YER146W YDR457W YDR181C YGL097W YOR026W YKR054C YDR383C YPR019W YGR220C YBR234C YKR060W YGL147C YNL081C YDR532C YKL170W YPR171W YML063W YJL090C YIR008C YOR340C YIR010W YIL034C YGR034W YLL011W YDR113C YML032C YLR442C YGR241C YDR156W YJR113C YLR029C YIL140W YMR233W YNL188W YLR453C YDR225W YLL039C YLR002C YLR249W YBL097W YMR076C…	753	20.27	2.21652e-18	1.31661e-15
		organelle lumen	4	OR	YDL213C YOR004W YNL002C YKL014C YGR103W YDL014W YDR398W YPL266W YGR145W YLR196W YER082C YPL093W YPL126W YNL113W YMR290C YPL211W YGL029W YIL019W YJL148W YKL082C YMR128W YPR112C YLR009W YOL144W YPR018W YMR049C YHR196W YER006W YDR496C YGL171W YCL054W YGR283C YKR095W YMR131C YDL148C YER002W YHR066W YLR068W YDR312W YKL099C YDR087C YHR072W-A YKL172W YLR276C YIL096C YOL080C YER127W YOR056C YBR142W	49	44.95	YPL015C YMR193W YGR097W YLL027W YDL202W YDL165W YIL143C YDR167W YPR187W YPL118W YPR086W YBR122C YBR279W YDR232W YGR222W YOR274W YER146W YDR457W YGR047C YPR019W YPR190C YGR220C YDR258C YKR060W YKL195W YPL188W YML015C YKL170W YJL087C YOR340C YKR101W YLL011W YFL028C YLR442C YPR168W YGR104C YDR156W YJR113C YLR139C YMR233W YJL176C YLR002C YFL013C YMR091C YCR020W-B YJR135W-A YDR083W YGR246C YLR186W YDR…	594	13.74	8.7789e-15	3.911e-12
		nuclear part	9	OR	YDL213C YOR004W YNL002C YKL014C YGR103W YDL014W YGL061C YDR398W YPL266W YGR145W YPR101W YLR196W YER082C YPL093W YPL126W YNL113W YMR290C YPL211W YGL029W YIL019W YJL148W YKL082C YMR128W YPR112C YLR009W YOL144W YPR018W YMR049C YHR196W YER006W YNL102W YDR496C YGL171W YCL054W YGR283C YKR095W YMR131C YDL148C YER002W YHR066W YLR068W YDR312W YKL099C YDR087C YHR072W-A YKL172W YLR276C YIL096C YOL080C YER12…	53	72.6	YDR395W YGR129W YPL015C YGR097W YLR045C YDL116W YDL165W YIL143C YDR167W YPR187W YPR086W YBR279W YDL003W YOR274W YER146W YDR457W YDR181C YGL097W YOR026W YGR047C YPR019W YPR190C YDR179C YKR060W YFL009W YML015C YHR079C YIR008C YJL087C YOR340C YIR010W YKR101W YLL011W YML032C YFL028C YLR442C YPR168W YGR104C YPR057W YDR156W YMR233W YNL181W YJL176C YLR453C YDR225W YDR482C YLR002C YFL013C YMR091C YBR065C…	739	38.55	1.25359e-08	3.19127e-06
		ribonucleoprotein complex	6	OR	YOR004W YNL002C YKL006W YDL014W YDR398W YPR101W YER082C YPL126W YPL211W YMR128W YPR112C YPR163C YLR009W YPL237W YHR196W YHR170W YKR095W YDL148C YKL099C YDR087C YGL076C YHR072W-A YER127W YEL034W YGR285C YOR056C YDR515W	27	25	YGR129W YMR193W YDL202W YGR178C YPL118W YBR122C YER146W YGR220C YGL147C YNL081C YKL170W YML063W YGR034W YLL011W YKL122C YPR057W YJR113C YLR029C YKL142W YDR482C YLL039C YLR002C YBR065C YLR249W YKR059W YOR369C YJR145C YNL286W YLR186W YOL120C YLR129W YNL122C YPR178W YGR072W YNL069C YER056C-A YLR061W YOR260W YER112W YDR091C YLR117C YKL155C YAL032C YNL014W YMR188C YHR089C YOR253W YBR167C YNL252C YLR04…	394	9.33	2.45644e-06	0.000390674
		integral to membrane	7	UR	YMR296C YNL243W YBR266C YGR020C YKR093W YMR123W YBR089W YIL060W YBR127C	9	8.82	YDR395W YER087C-B YEL004W YBL095W YDR329C YMR197C YDL116W YPR124W YGL167C YMR221C YLR443W YDL222C YEL065W YIL048W YOR324C YKL100C YIL121W YNL228W YOR228C YEL063C YGR121C YDL095W YMR183C YPL063W YGR055W YGR115C YBL062W YDR119W YGR041W YML116W YOL137W YBL059W YBR291C YLR078C YDR072C YLR411W YHR150W YGL219C YKL195W YJR126C YMR274C YBR113W YHR079C YBR008C YMR203W YHR028C YNL219C YIL043C YGR231C YHR09…	984	26.49	1.67409e-05	0.00248602
		mitochondrial part	9	UR	YPR165W YJL208C	2	2.74	YPR098C YMR193W YLL027W YDL202W YHR051W YPL118W YBR122C YGR266W YDR232W YOR228C YGR222W YPL063W YBR291C YGR220C YDR258C YGL219C YKL195W YPL188W YKL170W YMR203W YCL044C YOL008W YHR017W YIL043C YGR231C YJR113C YLR139C YBR265W YOR297C YJL143W YJR135W-A YOR125C YPL134C YAL039C YOR374W YER058W YBR177C YKL155C YCL064C YAL008W YOR142W YGR028W YMR188C YFL016C YNL252C YJR077C YDR376W YFL005W YHR190W YLR39…	377	19.67	4.92419e-05	0.00566123
repressed	molecular_function	snoRNA binding	5	OR	YDR398W YER082C YPL126W YPR112C YHR196W YDL148C YKL099C	7	11.29	YLL011W YLR186W YLR129W YDL153C YPR144C YDR449C YGR090W YPR137W YML093W YBR247C YDR324C YDL208W YGR128C YCR057C YOR078W YBL004W YLR222C YJL069C YCL059C YMR093W	20	0.8	2.01956e-06	0.000342748
COLUMN	Definition
Expression Change	Either of induced or repressed genes
GO Category	Indicates the analyses for each of the three GO Categories
GO Annotation	GO annotations term
Annotation Level	GO annotations level
Abundance	Indicates whether the annotation term is either over-represented (OR) or under-represented (UR) in list 1 over list 2
List 1	List of genes that are differentially expressed upon PAF26 treatment but do not respond to Melittin treatment
List 2	Reference List of genes that are not differentially expressed upon PAF26 treatment and also do not respond to Melittin treatment
Genes	Genes that share the indicated GO annotation term in either list
Number of genes	Number of Genes that share the indicated GO annotation term among genes in either list
Percentage of genes	Percentage of Genes that share the indicated GO annotation term among genes in either list
NOTES
GEPAS	Analysis carried by using the FatiGO tool from the GEPAS package (http://gepas.org/)
GO Annotations	Gene Ontoloy annotation (http://www.geneontology.org/)
n.s.a.	No significant annotation found

## Sheet: Add File 4.5
Add. File 4.5	Non-redundant global GO annotation of genes differentially expressed upon Melittin treatment that do not respond to PAF26 treatment
Expression Change	GO Category	GO Annotation	Annotation Level	Abundance	Genes list1	Number of Genes list1	Percentage list1	Genes list2	Number of Genes list2	Percentage list2	Unadj. pvalue	Adj. pvalue
induced	biological_process	regulation of translational fidelity	8	OR	YGR118W YPL081W YBR189W YPR132W YDR025W YDL229W	6	7.5	YHR064C YNL209W YGL123W YBR048W YGR285C	5	0.19	2.24875e-07	2.86234e-05
		ribosomal large subunit assembly and maintenance	8	OR	YDL014W YDR418W YDR060W YNL182C YEL054C YIR012W YGR085C YLR448W YPL131W	9	11.25	YML073C YHR197W YHR085W YPL193W YPL211W YKR081C YOL144W YLR075W YOR063W YGL078C YLR221C YPR102C YOL077C YFL002C YHR170W YLR340W YHR066W YHR088W YDR312W YLR276C YKR024C YBR142W YOL127W YDL031W	24	0.91	2.33987e-07	2.87561e-05
		rRNA processing	7	OR	YOR004W YDL014W YPL043W YPL012W YGL029W YCR031C YNL182C YDL208W YPR016C YDR412W YNL112W YGR159C YPL146C YLR175W YPR143W YEL026W YKL009W YOR294W	18	20	YOR094W YDL213C YER146W YDR457W YKR060W YLL011W YNL002C YLR002C YDR083W YLR186W YLR129W YKL014C YGR103W YGR251W YER112W YLR192C YLR430W YLR165C YHR089C YBR167C YOR145C YOR287C YMR239C YHR197W YLR051C YDL153C YDR398W YPL266W YGR158C YGL136C YPR144C YGR145W YHR085W YPL217C YLL035W YNL282W YLR196W YDR449C YER082C YPL126W YJL033W YNL222W YMR285C YGR090W YOL041C YGR095C YBL026W YHR069C YMR290C YPL211W…	154	4.94	7.12684e-07	8.19356e-05
		ribosomal small subunit assembly and maintenance	8	OR	YCR031C YGR159C YML024W YDR447C YDR025W	5	6.25	YLR048W YGR214W YLR167W YBR048W YCL031C	5	0.19	4.4337e-06	0.00047884
		protein modification process	6	UR	YGL225W YDR302W YPL050C	3	2.29	YPR161C YKL025C YER075C YER054C YDR167W YBR279W YDR363W YCL008C YDR313C YDL095W YDL003W YDR457W YPL140C YER123W YGL155W YLL019C YDR179C YFL009W YMR274C YGL047W YHR079C YNL219C YDL025C YHR109W YLR240W YPR131C YNR031C YNR030W YBL058W YLL039C YMR076C YBR205W YOR138C YDR448W YLR368W YNL298W YGL066W YAL039C YER125W YOL113W YBR094W YDL090C YNR059W YLR066W YBR125C YDL232W YOL013C YGL022W YDL190C YDR490C…	488	14.04	1.16592e-05	0.00115143
		telomere maintenance	8	OR	YGL168W YDR418W YGL127C YBR106W YDR450W YCR031C YJL190C YGR118W YHR021C YGL135W YEL054C YMR116C YGR159C YML024W YDR447C YKL009W YPR132W YDR184C YDR025W	19	23.75	YOL138C YLL027W YBR279W YCL008C YDR532C YKL170W YLR148W YML032C YLR240W YGR104C YDR156W YPR131C YLR453C YBL058W YMR186W YKR038C YMR091C YCR020W-B YDR083W YKR059W YJR145C YHR059W YHR041C YMR263W YGR072W YLR234W YOL061W YLR192C YAL044C YKL139W YMR284W YML061C YBR112C YDR320C YBR035C YNL133C YIL036W YNL216W YER116C YDR206W YBR258C YOL001W YGR229C YMR179W YGL136C YGR163W YMR202W YEL029C YGR281W YIL05…	215	8.17	2.84284e-05	0.00241236
		vesicle-mediated transport	5	UR	No genes	0	0	YPR165W YMR197C YOR094W YIL048W YMR183C YLR078C YNL243W YPR171W YLR148W YGR241C YDR164C YBL040C YNL106C YER125W YIL118W YNL287W YCR028C YDR490C YLR360W YNL258C YOR132W YML052W YHL019C YIL002C YFL005W YPL218W YLR080W YHR098C YMR237W YDL072C YBR207W YJL053W YBL037W YKR031C YDR498C YDR484W YGL098W YBL007C YDR108W YNL267W YGL161C YGR086C YKL126W YIL004C YKL203C YLR043C YOR106W YJL192C YAL042W YGL137W…	286	7.78	6.18858e-05	0.00469279
		GMP metabolic process	9	OR	YLR432W YHR216W YML056C	3	10.71	YAR073W YMR217W YDR454C	3	0.17	6.47854e-05	0.0047926
		purine ribonucleoside monophosphate biosynthetic process	9	OR	YLR432W YHR216W YML022W YML056C	4	14.29	YOL061W YML035C YLR028C YAR073W YKL181W YGR061C YBL068W YNL141W YER099C YMR120C YMR217W YOR128C YDR408C YHL011C	14	0.79	0.000122067	0.00836625
		cellular catabolic process	4	UR	YNL112W YKL009W	2	1.49	YJL200C YEL015W YBR252W YDR305C YDL165W YGR240C YLR270W YCL008C YER146W YBR208C YMR161W YFL009W YPR026W YMR008C YOR076C YGR088W YML092C YDL219W YDL080C YDR272W YNR034W YOR173W YOR297C YBL058W YOR388C YLR354C YGL178W YGL134W YOR261C YER125W YER021W YGR072W YDR256C YGL222C YJL034W YBR173C YER112W YLR174W YDR143C YOL013C YCL064C YLR345W YDL190C YOR142W YOR283W YPL154C YOR348C YOL126C YAL044C YEL012W…	367	9.78	0.000250395	0.0151255
		regulation of transcription, DNA-dependent	8	UR	YPR009W YKR036C YGL127C	3	3.75	YPL015C YEL009C YPR008W YBR050C YDL165W YIL143C YDR167W YPR086W YBR279W YDR363W YDR457W YDR181C YGR047C YPR019W YGL162W YKL038W YMR039C YDR217C YML015C YLR006C YHR079C YDR043C YKR101W YFL028C YLR442C YDL080C YPR168W YGR104C YHR084W YDR464W YJL176C YIL101C YKR038C YFL013C YMR091C YNL068C YGL178W YCR020W-B YOR032C YDR096W YGR246C YDR448W YOR194C YHR041C YGL066W YMR263W YAL001C YDL106C YER022W YOR28…	477	18.13	0.000269883	0.0160311
		protein transport	5	UR	YPL094C YGR082W YPL146C	3	2.26	YDR395W YER087C-B YDR329C YMR197C YDL116W YOR094W YCL008C YIL048W YMR183C YPL063W YGL097W YNR016C YLR078C YDR258C YKL195W YJR126C YDR372C YMR203W YDR113C YKL122C YLR240W YDR164C YHR193C YBL040C YOR297C YFL045C YMR091C YJL143W YGL178W YJL049W YLR018C YJR135W-A YLR292C YDR425W YDR192C YNL287W YJL034W YLR066W YDR091C YLR360W YGR028W YNL258C YHL019C YFL005W YPL218W YLR080W YHR098C YNR065C YGR046W YDR…	412	11.21	0.000307174	0.0175118
		intracellular transport	6	UR	YIL040W YPL094C YDL051W YGR082W YPL146C	5	3.82	YDR395W YER087C-B YDR329C YMR197C YDL116W YOR094W YCL008C YIL048W YMR183C YPL063W YDR457W YGL097W YNR016C YKR054C YKL214C YBR291C YLR078C YDR258C YKL195W YJR126C YDR372C YMR203W YLR148W YDR113C YKL122C YLR240W YNR034W YBL040C YOR297C YFL045C YMR091C YJL143W YGL178W YLR018C YJR135W-A YLR292C YNL286W YPL134C YER125W YDR192C YAL047C YNL287W YJL034W YLR066W YDR091C YLR360W YMR255W YGR028W YNL258C YOR…	483	13.9	0.000354486	0.0191422
		DNA packaging	6	UR	No genes	0	0	YPL015C YDR167W YBR279W YDR363W YDR181C YKR101W YLR442C YJL176C YDR225W YFL013C YMR091C YGL178W YCR020W-B YDR448W YGL066W YER125W YMR263W YLR385C YDR143C YFR013W YDR191W YBL003C YMR284W YOR244W YBR112C YBL052C YNL216W YDL153C YGL037C YDR359C YBR258C YJL127C YPL001W YNL246W YOL068C YBR095C YGL194C YMR236W YER088C YNR023W YDL002C YLL022C YNL088W YML065W YAR003W YNL031C YMR273C YMR219W YEL018W YER16…	212	6.1	0.000488075	0.0255809
		GTP metabolic process	9	OR	YLR432W YHR216W	2	7.14	YKL067W	1	0.06	0.000689057	0.0341083
		proteolysis	6	UR	No genes	0	0	YCL008C YMR161W YFL009W YJR126C YOR197W YLR178C YHR028C YGR231C YML092C YBL058W YKR038C YOR261C YER125W YER021W YJL034W YBR173C YDR143C YOL013C YDL190C YPL020C YPL154C YEL012W YFL016C YDL007W YMR314W YGL259W YLR163C YER098W YBR281C YHR132C YDR101C YML013W YEL037C YBR273C YHR024C YLR120C YER012W YFR044C YNL045W YHR043C YJL001W YDR400W YMR077C YLL036C YGR048W YIR011C YMR297W YIL015W YOR275C YPR181C…	208	5.99	0.000780002	0.0375666
		cell cycle process	4	UR	YGR108W YMR199W YLR175W	3	2.24	YLR045C YDL165W YIL143C YDR167W YDL003W YDR457W YGL097W YOR026W YKR054C YAL024C YDR383C YFL009W YDR217C YML015C YJL090C YIR010W YGL197W YDR113C YML032C YNL188W YFR008W YMR029C YNL068C YGL178W YBL097W YCR020W-B YMR076C YDR293C YDR097C YFL003C YNL298W YOL113W YDR517W YDL154W YAL047C YGL251C YKR028W YLR234W YKR083C YPL020C YLR079W YGL061C YMR198W YGL229C YML064C YOR195W YPR078C YIL122W YOR244W YLR10…	378	10.07	0.000964449	0.0439317
		biopolymer modification	5	UR	YGL225W YDL014W YDR302W YPL050C YDL201W YDL208W YLR175W	7	5.26	YPR161C YKL025C YER075C YER054C YDR167W YBR279W YDR363W YCL008C YDR313C YNL292W YDL095W YDL003W YOR274W YDR457W YPL140C YER123W YGL155W YLL019C YDR179C YFL009W YMR274C YGL047W YHR079C YBL024W YNL219C YDL025C YLL011W YHR109W YLR240W YPR131C YNR031C YNR030W YBL058W YLL039C YMR076C YBR205W YLR316C YOR138C YNR015W YDR448W YLR368W YNL298W YGL066W YAL039C YER125W YOL113W YBR094W YDL090C YNR059W YLR066W…	543	14.78	0.000996336	0.0443868
induced	cellular_component	n.s.a.
induced	molecular_function	structural constituent of ribosome	3	OR	YGL147C YML063W YGR034W YKL006W YNL069C YLR061W YPL143W YMR194W YOR182C YBR146W YDR418W YHL033C YNL301C YMR242C YOR312C YIL069C YLR367W YNL162W YDR450W YHR010W YER074W YCR031C YJL190C YBL087C YGR118W YGR148C YOR234C YLR344W YMR230W YER117W YPL198W YLR333C YHR021C YGL135W YEL054C YDR382W YBL027W YOR096W YDL130W YML024W YJR101W YDR447C YOR293W YGL103W YBL092W YGR085C YPR043W YHL001W YLL045C YPL081W…	57	44.53	YMR193W YDL202W YPL118W YBR122C YGR220C YNL081C YKL170W YJR113C YLR029C YNL002C YLL039C YGL125W YOR369C YJR145C YOL120C YNL122C YER056C-A YKL155C YMR188C YNL252C YLR048W YHR141C YGR214W YML073C YDL082W YKR085C YMR121C YDL136W YDR175C YIL052C YLR441C YDR115W YHL004W YBR084C-A YDR462W YGL068W YDR347W YBR268W YML026C YKL138C YMR024W YNR036C YJL096W YBR282W YJL063C YNL067W YJR123W YDR405W YJL189W YNR…	149	4.17	5.18402e-40	9.23792e-37
		protein binding	3	UR	YMR233W YBR265W YJL122W YGR108W YKR036C YDR441C YLR058C YPL043W YPL050C YGL127C YHL033C YDR399W YLR007W YPL094C YDL201W YER073W YGR146C YKL128C YDL051W YCR031C YNL182C YGR118W YCL046W YDL208W YPR016C YPL239W YJL111W YDL130W YLR432W YLR175W YHR216W YPR113W YDR194C YPR132W YDL229W	35	27.34	YPR161C YOL138C YDR395W YGR129W YMR193W YLR031W YKL025C YLR045C YGL060W YEL009C YEL015W YBR252W YDR329C YER054C YDR305C YNL201C YDL116W YPL171C YDL165W YGR240C YOR094W YDR167W YER052C YGR178C YPR086W YBR122C YMR221C YBR155W YCR095C YLR270W YCL008C YDR313C YIL048W YKL007W YNL292W YOR324C YNL218W YDL167C YBR270C YGR121C YDL095W YOR323C YOR274W YPL063W YGL097W YCL056C YOR026W YMR315W YAL024C YDR383C…	1828	51.12	1.12334e-07	1.52173e-05
		rRNA binding	5	OR	YDR450W YDL208W YPL146C YGR085C YPL081W YBR189W YPL131W YDR025W	8	12.31	YNL081C YLR249W YJR145C YLR192C YMR188C YHR089C YML026C YDR500C YPR112C YKR081C YFR031C-A YIL018W YLR185W YHR148W YDR385W YPR102C YOL077C YHR066W YHR088W YDR312W YBR048W YHR072W-A YDR337W YHR203C YNL137C YOL127W YOR133W YHR147C	28	1.12	1.83656e-06	0.000204547
		potassium ion binding	6	OR	YLR432W YHR216W YML056C YLR180W	4	7.69	YLR080W YDR502C YAR073W YJL129C YKR050W	5	0.24	3.44129e-05	0.00285227
		acid phosphatase activity	7	OR	YHR215W YAR071W YBR093C	3	15.79	YLR410W YPR073C	2	0.19	4.29641e-05	0.00340276
		IMP dehydrogenase activity	6	OR	YLR432W YHR216W YML056C	3	5.77	YAR073W	1	0.05	5.17348e-05	0.00400832
		adenine phosphoribosyltransferase activity	6	OR	YDR441C YML022W	2	3.85	No genes	0	0	0.000568153	0.0289271
repressed	biological_process	response to unfolded protein	5	OR	YDR258C YMR173W YLL024C YBR169C YBR126C YDR074W YLL026W YCR021C YER103W YFL014W	10	7.94	YBR067C YHR079C YJL087C YMR186W YCR044C YJL034W YFL016C YGR038W YBR044C YOR027W YDR171W YNL328C YPL240C YPL106C YDL006W YDR214W YNL064C YBL075C YLR369W YJL159W YMR214W YNL209W YER089C YLR259C YKL073W YGL018C YIL098C YDR059C YGL020C YJR045C YAL005C YGL073W YNL310C YDL229W YLR350W	35	0.95	1.31399e-06	0.00100765
		cellular component organization and biogenesis	3	UR	YDR258C YMR316W YLR080W YGR086C YKR076W YHR138C YDL126C YER124C YCL014W YDR358W YGR023W YOR035C YLL024C YDR216W YJL054W YDL220C YDR356W YLL026W YGR111W YJL201W YNL015W YMR053C YDL161W YKL043W YER103W YDR022C YPR030W YPR154W YCR009C YBR132C	30	23.08	YOL138C YDR395W YPR165W YPL015C YER087C-B YEL004W YLL027W YLR045C YDR329C YMR197C YDL116W YOR094W YDR167W YPL118W YBR279W YDR363W YLR443W YBR067C YDL222C YCL008C YIL048W YKL007W YDL213C YDL003W YMR183C YER146W YPL063W YDR457W YDR181C YGL097W YJL083W YNR016C YKR054C YGR041W YGL155W YKL214C YPL119C YHR186C YBR291C YLR078C YBR234C YNL243W YNL047C YKR060W YHR150W YGL219C YKL195W YMR039C YJR126C YKL09…	1671	43.85	1.41365e-06	0.00100765
		RNA processing	6	UR	No genes	0	0	YGR129W YKL025C YDL116W YDL165W YOR094W YGR178C YDL213C YNL292W YGR222W YOR274W YER146W YDR457W YPL228W YPL119C YKR060W YHR079C YJL087C YLL011W YPR057W YOR004W YNR034W YNL002C YDR482C YCL017C YLR002C YBR065C YLR018C YDR083W YLR316C YNL286W YLR186W YNR015W YKL095W YLR129W YDR192C YKL014C YPR178W YGR103W YGR251W YGR156W YER112W YLR117C YDL014W YLR192C YLR430W YLR165C YMR255W YAL032C YMR188C YHR089C…	392	11.22	3.53486e-06	0.00209971
		organelle organization and biogenesis	4	UR	YDR258C YHR138C YOR035C YDR216W YJL054W YDL220C YDR356W YLL026W YNL015W YMR053C YDL161W YDR022C YPR154W YBR132C	14	10.94	YOL138C YPR165W YPL015C YLL027W YLR045C YDR329C YMR197C YDL116W YOR094W YDR167W YBR279W YDR363W YCL008C YKL007W YDL213C YDL003W YER146W YDR457W YDR181C YGL097W YNR016C YKR054C YBR234C YNL243W YNL047C YKR060W YHR150W YGL219C YDR532C YKL170W YPR171W YCL044C YKR101W YIL034C YLR148W YAL020C YLL011W YDR113C YML032C YLR442C YLR240W YGR104C YDR156W YPR131C YNR031C YOR004W YNL188W YNL002C YJL176C YLR453C…	1033	27.49	1.01986e-05	0.00330436
		translation	6	UR	No genes	0	0	YMR193W YPL118W YGR222W YPL119C YGR220C YGL147C YNL081C YKL170W YML063W YOR076C YGR034W YMR146C YJR113C YLR029C YLR139C YDR429C YOR168W YNL002C YLR249W YKR059W YOR369C YJR145C YKL006W YOL120C YNL122C YNL069C YER056C-A YLR061W YOR260W YDR091C YLR192C YNL014W YMR188C YLR048W YPL097W YNL247W YHR141C YGR214W YAL016W YML073C YPL143W YDR023W YDL082W YPR041W YOL023W YGR264C YMR121C YOR335C YDL136W YDL04…	310	8.87	5.27962e-05	0.0117604
		ribonucleoprotein complex biogenesis and assembly	4	UR	No genes	0	0	YOR094W YPL118W YDL213C YER146W YDR457W YGL097W YPL119C YKR060W YLL011W YMR146C YPR057W YDR429C YOR004W YNL002C YJL122W YLL039C YLR002C YDR083W YKR059W YLR186W YLR129W YKL014C YGR103W YGR251W YOR260W YKL021C YER112W YDR091C YLR117C YDL014W YLR192C YLR430W YLR165C YHR089C YBR167C YLR048W YOR145C YOR287C YGR214W YMR239C YML073C YHR197W YPR041W YLR051C YOL023W YDL153C YER036C YDR398W YPL266W YDR101C…	303	8.06	6.09785e-05	0.012784
		trehalose biosynthetic process	8	OR	YML100W YBR126C YDR074W	3	3.95	YMR261C	1	0.04	8.30593e-05	0.0155802
		monosaccharide metabolic process	6	OR	YJR096W YDL021W YMR280C YGL227W YOL032W YGR248W YFR053C YJL052W YOR120W YGL156W YGR043C	11	9.73	YGR240C YLR070C YKL038W YHR079C YDR043C YGL062W YNR034W YFL045C YLR354C YOR125C YLR345W YOR283W YNL241C YOL126C YJL089W YEL012W YJL153C YIL097W YJR152W YOL136C YPR074C YAL017W YIL107C YPL075W YHR163W YHR174W YER178W YKR097W YOL051W YDL055C YBR105C YKL048C YCL039W YOR347C YGR192C YDL078C YDR009W YER120W YCR073W-A YHR104W YML051W YDR287W YBR019C YCR012W YOL056W YGL253W YMR323W YJR009C YKL085W YPL28…	92	2.63	0.000308905	0.0407755
repressed	cellular_component	ribonucleoprotein complex	6	UR	No genes	0	0	YGR129W YMR193W YDL202W YGR178C YPL118W YBR122C YER146W YGR220C YGL147C YNL081C YKL170W YML063W YGR034W YLL011W YKL122C YPR057W YJR113C YLR029C YKL142W YOR004W YNL002C YDR482C YLL039C YLR002C YBR065C YLR249W YKR059W YOR369C YJR145C YNL286W YLR186W YKL006W YOL120C YLR129W YNL122C YPR178W YGR072W YNL069C YER056C-A YLR061W YOR260W YER112W YDR091C YLR117C YKL155C YDL014W YAL032C YNL014W YMR188C YHR08…	421	10.06	5.02314e-07	0.000895124
		alpha,alpha-trehalose-phosphate synthase complex (UDP-forming)	8	OR	YML100W YBR126C YDR074W	3	2.78	YMR261C	1	0.03	0.000114116	0.0193672
		intracellular non-membrane-bound organelle	7	UR	YPR019W YDR409W YCL014W YDL220C YIR003W YPR065W YDR356W YDL161W YDR022C YCR009C	10	8.47	YMR193W YLR045C YDL202W YPR187W YPL118W YBR122C YKL007W YDL213C YDL003W YOR274W YER146W YDR457W YDR181C YGL097W YOR026W YKR054C YDR383C YGR220C YBR234C YNL243W YKR060W YGL147C YNL081C YDR532C YKL170W YPR171W YML063W YJL090C YIR008C YOR340C YIR010W YIL034C YGR034W YLL011W YDR113C YML032C YLR442C YGR241C YDR156W YJR113C YLR029C YIL140W YOR004W YMR233W YNL188W YNL002C YLR453C YDR225W YLL039C YLR002C…	805	21.76	0.000224112	0.0319494
		intracellular organelle part	7	UR	YHR051W YDR232W YPR019W YDR258C YBR177C YCL064C YLR080W YMR312W YGR086C YGL237C YML120C YDL181W YDR409W YDL126C YCL014W YDR358W YLL024C YKL109W YNL037C YJL054W YDL220C YDL132W YPR065W YDR356W YPL186C YHR001W-A YIL136W YMR053C YDL161W YOL135C YDR022C YOL117W YGL156W YCR009C YEL024W YGR008C YBR132C	37	31.36	YDR395W YGR129W YPR165W YPL015C YPR098C YMR193W YER087C-B YGR097W YLL027W YLR045C YDR329C YDL202W YMR197C YDL116W YDL165W YIL143C YDR167W YPR187W YPL118W YPR086W YBR122C YBR279W YGR266W YCL008C YMR296C YDR313C YIL048W YKL007W YDL213C YOR228C YGR222W YDL095W YDL003W YOR274W YER146W YPL063W YDR457W YDR181C YGL097W YOR026W YNR016C YER123W YKR054C YDR383C YGR047C YDR119W YPR190C YOL137W YHR186C YBR29…	1779	48.09	0.000342131	0.0435484
repressed	molecular_function	alpha,alpha-trehalose-phosphate synthase (UDP-forming) activity	8	OR	YML100W YBR126C YDR074W	3	18.75	YMR261C	1	0.18	6.63475e-05	0.0131368
		endopeptidase inhibitor activity	5	OR	YLR178C YHR138C YNL015W	3	3.23	YMR174C	1	0.04	0.000177621	0.0275236
COLUMN	Definition
Expression Change	Either of induced or repressed genes
GO Category	Indicates the analyses for each of the three GO Categories
GO Annotation	GO annotations term
Annotation Level	GO annotations level
Abundance	Indicates whether the annotation term is either over-represented (OR) or under-represented (UR) in list 1 over list 2
List 1	List of genes that are differentially expressed upon Melittin treatment but do not respond to PAF26 treatment
List 2	Reference List of genes that are not differentially expressed upon Melittin treatment and also do not respond to PAF26 treatment
Genes	Genes that share the indicated GO annotation term in either list
Number of genes	Number of Genes that share the indicated GO annotation term among genes in either list
Percentage of genes	Percentage of Genes that share the indicated GO annotation term among genes in either list
NOTES
GEPAS	Analysis carried by using the FatiGO tool from the GEPAS package (http://gepas.org/)
GO Annotations	Gene Ontoloy annotation (http://www.geneontology.org/)
n.s.a.	No significant annotation found
