# Supplementary material for: A genomic approach highlights common and diverse effects and determinants of susceptibility on the yeast Saccharomyces cerevisiae exposed to distinct antimicrobial peptides
Source: BMC Microbiol. 2010 Nov 15;10:289. doi: 10.1186/1471-2180-10-289 (PMC2996382; doi:10.1186/1471-2180-10-289)
Supplement: Additional file 5 — Sensitivity of gene deletion mutants of S. cerevisiae to the antimicrobial peptides PAF26 and melittin and the compounds SDS and CFW. Excel File showing the relative resistance or sensitivity to PAF26, melittin, SDS or CFW of each of the 50 gene deletion mutants assayed as compared to the reference parental strain. [file 1471-2180-10-289-S5.XLS]

## Sheet: Add_File 5
								Resistance to treatment
	STRAIN	Parental	Systematic Gene Name	Standard Gene Name		Group	Description	Mel	PAF26	SDS	CFW	n
1	Y03323	BY4741	YBR183W	YPC1	D0		Alkaline ceramidase that also has reverse ceramide synthase activity	0	0	n.d.	n.d.	2
2	Y06242	BY4741	YOL092W	YOL092W	D0		Putative protein of unknown function	0	1	n.d.	n.d.	1
3	Y01361	BY4741	YJL062W	LAS21	D0	CW	Integral plasma membrane protein involved in the synthesis of the GPI core structure	0	0	n.d.	n.d.	3
4	Y05251	BY4741	YLR342W	FKS1	D0	CW	Catalytic subunit of 1,3-b-D-glucan synthase involved in CW organization and biogenesis	0	0	-1	-1	2
5	Y00897	BY4741	YMR307W	GAS1	D0	CW	1,3-b-glucanosyltransferase, required for CW assembly; localizes to the cell surface via GPI anchor	0	0	n.d.	n.d.	1
6	Y05014	BY4741	YKL164C	PIR1	D1	CW	O-glycosylated protein required for CW stability attached to the CW via b-1,3-glucan	0	0	n.d.	n.d.	1
7	Y01266	BY4741	YJL159W	PIR2	D1	CW	O-mannosylated HSP required for CW stability attached to the CW via b-1,3-glucan and disulfide bridges	0	0	-1	-1	5
8	Y05013	BY4741	YKL163W	PIR3	D1	CW	O-glycosylated covalently-bound CW protein required for CW stability	1	0	n.d.	n.d.	1
9	Y01267	BY4741	YJL158C	PIR4	D1	CW	Mannose-containing glycoprotein constituent of the CW	0	0	n.d.	n.d.	2
10	Y04012	BY4741	YDR077W	SED1	D1	CW	Stress-induced structural GPI-CW glycoprotein, associates with translating ribosomes	0	1	0	0	3
11	Y03652	BY4741	YDR293C	SSD1	D1	CW	Protein with a role in maintenance of cellular integrity, interacts with components of the TOR pathway	0	-1	-3	-1	3
12	Y02836	BY4741	YHR143W	DSE2	D2_1	CW	glucan 1,3-beta-glucosidase, degrades cell wall from the daughter side to separate from mother	1	1	0	0	5
13	Y02022	BY4741	YNL190W	YNL190W	D2_1	CW	CW protein of unknown function, induced by osmotic stress	0	1	n.d.	n.d.	1
14	Y03215	BY4741	YBR078W	ECM33	D2_1	CW	GPI-anchored protein of unknown function; possible role in apical bud growth	0	-1	-3	-1	7
15	Y00583	BY4741	YMR008C	PLB1	D2_1	CW	Lysophospholipase involved in deacylation of phosphatidylcholine and phosphatidylethanolamine but not phosphatidylinositol.	0	0	0	n.d.	2
16	Y03301	BY4741	YBR162C	TOS1	D2_1	CW	Covalently-bound cell wall protein of unknow function	1	1	0	n.d.	2
17	Y04038	BY4741	YDR103W	STE5	D2_2	MAPK	MAPK scaffold protein involved in pheromone response pathway	0	1	0	0	3
18	Y03857	BY4741	YDL159W	STE7	D2_2	MAPK	MAPKK involved in pheromone response and pseudohyphal/invasive growth pathways	0	1	0	0	2
19	Y05271	BY4741	YLR362W	STE11	D2_2	MAPK	MAPKKK involved in pheromone response, pseudohyphal/invasive growth and hyperosmotic pathways	0	1	0	1	5
20	Y05231	BY4741	YLR332W	MID2	D2_2	MAPK_CWI	O-glycosylated plasma membrane protein, sensor for CWI signalling pathway	0	1	0	1	2
21	Y00993	BY4741	YHR030C	SLT2	D2_2	MAPK_CWI	MAP kinase involved in regulating the maintenance of CWI	0	1	-4	-3	4
22	Y07104	BY4741	YKR095W	MLP1	D2_2	RNB	myosin-like protein associated with the nuclear envelope (Arrays y deletantes)	0	1	n.d.	n.d.	3
23	Y02739	BY4741	YPL089C	RLM1	D2_2	MAPK_CWI	Transcription factor component of the protein kinase C involved in the regulating the maintenance of CW integrity	0	1	0	1	3
24	Y03941	BY4741	YDR001C	NTH1	D2_2		Alpha,alpha-trehalase required for thermotolerance and other cellular stresses	0	1	n.d.	n.d.	1
25	Y01561	BY4741	YLR006C	SSK1	D2_2	MAPK_HOG	Cytoplasmic response regulator that mediates osmosensing via a phosphorelay mechanism	0	0	-3	1	3
26	Y05406	BY4741	YNR031C	SSK2	D2_2	MAPK_HOG	MAPKKK implicated in the activation of MAPK hyperosmotic pathway	0	1	n.d.	n.d.	1
27	Y07101	BY4741	YJL128C	PBS2	D2_2	MAPK_HOG	MAPKK of the MAPK hyperosmotic pathway	0	1	-3	2	4
28	Y03702	BY4741	YDL006W	PTC1	D2_2	MAPK_HOG	Type 2C protein phosphatase; inactivation of MAPK hyperosmotic pathway by dephosphorylating Hog1p	0	0	n.d.	n.d.	2
29	Y03082	BY4741	YBL056W	PTC3	D2_2	MAPK_HOG	Type 2C protein phosphatase; inactivation of MAPK hyperosmotic pathway by dephosphorylating Hog1p	0	1	0	0	3
30	Y02724	BY4741	YLR113W	HOG1	D2_2	MAPK_HOG	MAPK involved in hyperosmotic response	0	1	-3	2	5
31	Y07117	BY4741	YMR037C	MSN2	D2_2	MAPK_HOG	Transcriptional activator activated in stress conditions; binds DNA inducing gene expression	0	1	0	1	3
32	Y04397	BY4741	YGL029W	CGR1	D2_3	RNB	Protein involved in nucleolar integrity and pre-rRNA processing for the 60S ribosome subunit	1	1	0	n.d.	3
33	Y00323	BY4741	YER002W	NOP16	D2_3	RNB	Protein involved in 60S ribosomal subunit biogenesis	0	2	0	n.d.	3
34	Y05518	BY4741	YPR101W	SNT309	D2_3	RNB	Protein involved in nuclear mRNA splicing via spliceosome	0	0	n.d.	n.d.	1
35	Y01750	BY4741	YOL058W	ARG1	D2_4	OTH_ARG	Argininosuccinate synthase involved in the arginine biosynthesis implicated in the argininosuccinate metabolism and citrulline metabolism	0	2	0	n.d.	5
36	Y01352	BY4741	YJL071W	ARG2			Acetylglutamate synthase involved in the arginine biosynthesis	0	1	0	n.d.	1
37	Y01335	BY4741	YJL088W	ARG3	D2_4	OTH_ARG	Ornithine carbamoyltransferase involved in the arginine biosynthesis implicated in the ornithine metabolism	0	2	0	n.d.	4
38	Y00981	BY4741	YHR018C	ARG4			Argininosuccinate lyase involved in the final step in the arginine biosynthesis pathway	0	2	0	n.d.	1
39	Y00209	BY4741	YER069W	ARG5-6			Protein involved in the arginine biosynthesis	0	3	0	n.d.	1
40	Y06195	BY4741	YMR062C	ARG7			Mitochondrial ornithine acetyltransferase, involved in the arginine biosynthesis	0	1	0	n.d.	1
41	Y01072	BY4741	YPL220W	RPL1A	D2_4	OTH	Structural constituent of 60S ribosomal subunit	0	1	n.d.	n.d.	2
42	Y05199	BY4741	YLR289W	GUF1	D2_4	OTH	Mitochondrial GTPase of unknown function	1	1	0	n.d.	3
43	Y05000	BY4741	YKL150W	MCR1	D2_4	OTH	Mitochondrial NADH-cytochrome-b5 reductase involved in ergosterol synthesis; response to oxidative stress	0	1	0	0	3
44	Y01364	BY4741	YJL059W	BTN1			Vacuolar membrane protein involved in the ATP-dependent transport of arginine into the vacuole	0	1	0	n.d.	2
45	Y04772	BY4741	YGR142W	BTN2	D2_4	OTH	v-SNARE binding protein involved in intracellular protein transport; modulate arginine uptake and pH regulation	0	1	0	1	4
46	Y00771	BY4741	YMR186W	HSC82	D2_4	OTH	Cytoplasmic chaperone of the Hsp90 family with cation-transporting ATPase activity	0	2	0	0	2
47	Y02141	BY4741	YPL111W	CAR1			Arginase, responsible for arginine degradation, expression responds to both induction by arginine and nitrogen catabolite repression; disruption enhances freeze tolerance	0	1	0	n.d.	1
48	Y04007	BY4741	YDR072C	IPT1	D2_4	OTH_AMP	Inositolphosphotransferase 1, involved in the synthesis of the sphingolipid mannose (inositol-P)2-ceramide	0	3	-1	1	5
49	KA31ΔS	RAY-3A	YDR293C	SSD1			Sensivity to osmotin	0	-1	2	1	2
50	YAT1588	RAY-3A	YKL164C, YJL159W, YKL163W	PIR1,2,3			Sensivity to osmotin	0	0	0	0	2

## Sheet: Legend and Notes
COLUMN	Description
Strain	Strain number at the EUROSCARF collection
Parental	Parental Strain at the EUROSCARF collection (except for RAY3A strains)
Systematic Gene Name	Systematic name at SGD
Standard Gene Name	Standard name at SGD
Description	Summary of description at SGD
Resistance to treatment	Numbers and colors indicate the number of CFU dilution that show increase resistance (positive) or sensitivity (negative) to each compound,
	as compared to the corresponding parental strain, on average in the distinct experiments (n) carried out
NOTES
EUROSCARF	EUROpean Saccharomyces Cerevisiae Archive for Functional analyses (http://web.uni-frankfurt.de/fb15/mikro/euroscarf/)
SGD	Saccharomyces Genome Database (http://www.yeastgenome.org/)
RAY3A	RAY3A strains were kindly provided by Dr. Ibeas (Univ Pablo Olavide, Sevilla, Spain)
n.d.	not determined
